# Supplementary material for: Automated Online Direct mRNA Sequence Mapping Using Partial RNase T1 Digests
Source: Anal Chem. 2026 Mar 23;98(13):9934–44. doi: 10.1021/acs.analchem.5c08110 (PMC13063217; doi:10.1021/acs.analchem.5c08110)
Supplement: Supplementary file 2 [file ac5c08110_si_002.xlsx]

## Sheet: CSP mRNA 5 degC
Positions	Oligo Sequence	3' Termini	∆ ppm	Conf. Score	Best ASR	RT	M/Z	Charge St.	Mono Mass Exp.	Avg Mass Exp.	Mono Mass Theo.	MS Area
306-315	Cr-pCr-pCr-pUr-pUr-pCr-pAr-pAr-pCr-pGr-p	3'c.p	1.76	100	1	11.77	627.276	-5	3140.41	3141.61	3140.41	814478
306-315	Cr-pCr-pCr-pUr-pUr-pCr-pAr-pAr-pCr-pGr-p	3'c.p	1.92	100	1	11.77	1569.7	-2	3140.42	3141.63	3140.41	480951
306-315	Cr-pCr-pCr-pUr-pUr-pCr-pAr-pAr-pCr-pGr-p	3'c.p	1.84	100	1	11.77	1046.13	-3	3140.42	3141.64	3140.41	243058
421-429	Cr-pCr-pAr-pCr-pCr-pAr-pAr-pCr-pGr-p	3'c.p	2.63	99.1	1	12.01	570.677	-5	2857.42	2858.54	2857.41	665756
421-429	Cr-pCr-pAr-pCr-pCr-pAr-pAr-pCr-pGr-p	3'c.p	3.49	99.1	1.1	12.01	1428.2	-2	2857.42	2858.54	2857.41	416885
421-429	Cr-pCr-pAr-pCr-pCr-pAr-pAr-pCr-pGr-p	3'c.p	3.06	99.1	1	12.01	713.598	-4	2857.42	2858.51	2857.41	198907
421-429	Cr-pCr-pAr-pCr-pCr-pAr-pAr-pCr-pGr-p	3'c.p	2.38	99.1	1	12.01	951.799	-3	2857.42	2858.58	2857.41	150551
4040-4048	Cr-pUr-pCr-pAr-pAr-pAr-pAr-pCr-pGr-p	3'c.p	1.63	100	1	12.04	575.676	-5	2882.41	2883.56	2882.41	710262
4040-4048	Cr-pUr-pCr-pAr-pAr-pAr-pAr-pCr-pGr-p	3'c.p	1.46	100	1	12.04	1440.7	-2	2882.41	2883.56	2882.41	467121
4097-4105	Cr-pAr-pAr-pUr-pAr-pAr-pAr-pCr-pGr-p	3'c.p	1.62	97.5	1	12.49	580.478	-5	2906.42	2907.63	2906.42	670236
4097-4105	Cr-pAr-pAr-pUr-pAr-pAr-pAr-pCr-pGr-p	3'c.p	1.03	97.5	1.1	12.5	725.849	-4	2906.42	2907.5	2906.42	260991
1643-1653	Cr-pAr-pCr-pCr-pAr-pAr-pUr-pCr-pUr-pCr-pGr-p	3'c.p	1.87	95.3	1	12.97	577.405	-6	3469.47	3470.97	3469.46	1.0025e+06
1643-1653	Cr-pAr-pCr-pCr-pAr-pAr-pUr-pCr-pUr-pCr-pGr-p	3'c.p	2.5	90.1	1	13.03	577.739	-6	3469.47	3471.18	3469.46	115585
292-302	Ar-pCr-pAr-pAr-pCr-pCr-pCr-pCr-pGr-pUr-pGr-p	3'c.p	1.94	100	1	13.15	1753.74	-2	3508.49	3509.94	3508.48	1016430
292-302	Ar-pCr-pAr-pAr-pCr-pCr-pCr-pCr-pGr-pUr-pGr-p	3'c.p	1.52	100	1	13.16	1168.82	-3	3508.49	3509.98	3508.48	1124427
292-302	Ar-pCr-pAr-pAr-pCr-pCr-pCr-pCr-pGr-pUr-pGr-p	3'c.p	1.66	100	1	13.16	700.891	-5	3508.49	3509.99	3508.48	1.14814e+06
292-302	Ar-pCr-pAr-pAr-pCr-pCr-pCr-pCr-pGr-pUr-pGr-p	3'c.p	1.52	100	1	13.16	583.908	-6	3508.49	3509.97	3508.48	2.47799e+06
1226-1236	Cr-pUr-pUr-pCr-pAr-pCr-pAr-pAr-pAr-pCr-pGr-p	3'c.p	2.2	100	1	13.26	1746.23	-2	3493.48	3494.96	3493.47	550364
1226-1236	Cr-pUr-pUr-pCr-pAr-pCr-pAr-pAr-pAr-pCr-pGr-p	3'c.p	1.92	100	1	13.26	1163.82	-3	3493.48	3494.91	3493.47	477004
1226-1236	Cr-pUr-pUr-pCr-pAr-pCr-pAr-pAr-pAr-pCr-pGr-p	3'c.p	1.99	100	1	13.26	581.406	-6	3493.48	3494.95	3493.47	1.01019e+06
1226-1236	Cr-pUr-pUr-pCr-pAr-pCr-pAr-pAr-pAr-pCr-pGr-p	3'c.p	2.13	100	1	13.26	697.889	-5	3493.48	3494.95	3493.47	664984
2530-2541	Ur-pGr-pAr-pCr-pAr-pCr-pUr-pGr-pGr-pCr-pCr-pGr-p	3'c.p	1.82	99.7	1	13.4	1289.5	-3	3870.52	3872.12	3870.51	407788
2530-2541	Ur-pGr-pAr-pCr-pAr-pCr-pUr-pGr-pGr-pCr-pCr-pGr-p	3'c.p	2.2	99.7	1	13.4	644.246	-6	3870.52	3872.13	3870.51	700007
2530-2541	Ur-pGr-pAr-pCr-pAr-pCr-pUr-pGr-pGr-pCr-pCr-pGr-p	3'c.p	-0.01	99.7	1.1	13.43	966.872	-4	3870.51	3871.53	3870.51	83335.8
1226-1236	Cr-pUr-pUr-pCr-pAr-pCr-pAr-pAr-pAr-pCr-pGr-p	3'c.p	2.2	99.5	1	13.47	581.406	-6	3493.48	3495.07	3493.47	588135
4059-4071	Cr-pCr-pAr-pCr-pAr-pCr-pCr-pCr-pCr-pCr-pAr-pCr-pGr-p	3'c.p	1.76	100	1	13.5	678.757	-6	4077.58	4079.24	4077.58	1.34895e+06
4059-4071	Cr-pCr-pAr-pCr-pAr-pCr-pCr-pCr-pCr-pCr-pAr-pCr-pGr-p	3'c.p	1.52	100	1	13.5	1358.52	-3	4077.58	4079.26	4077.58	975172
4059-4071	Cr-pCr-pAr-pCr-pAr-pCr-pCr-pCr-pCr-pCr-pAr-pCr-pGr-p	3'c.p	2.54	100	1.3	13.5	581.648	-7	4077.59	4079.23	4077.58	585256
3742-3752	Ur-pCr-pAr-pCr-pAr-pAr-pUr-pCr-pAr-pUr-pGr-p	3'c.p	3.91	92.7	1	13.59	581.738	-6	3494.47	3495.95	3494.46	66214.4
2840-2852	Cr-pGr-pCr-pCr-pAr-pUr-pCr-pGr-pGr-pCr-pAr-pAr-pGr-p	3'c.p	1.88	100	1	13.83	1399.19	-3	4198.59	4200.44	4198.58	445548
2840-2852	Cr-pGr-pCr-pCr-pAr-pUr-pCr-pGr-pGr-pCr-pAr-pAr-pGr-p	3'c.p	2.46	100	1	13.83	698.924	-6	4198.59	4200.21	4198.58	614210
3708-3720	Gr-pGr-pCr-pUr-pUr-pUr-pAr-pUr-pCr-pGr-pCr-pCr-pGr-p	3'c.p	2.75	100	1	13.9	691.413	-6	4153.52	4155.16	4153.51	764484
3708-3720	Gr-pGr-pCr-pUr-pUr-pUr-pAr-pUr-pCr-pGr-pCr-pCr-pGr-p	3'c.p	2.39	100	1	13.9	1383.83	-3	4153.52	4155.18	4153.51	821609
4059-4071	Cr-pCr-pAr-pCr-pAr-pCr-pCr-pCr-pCr-pCr-pAr-pCr-pGr-p	3'c.p,18.0117	1.76	97.4	1	14.07	681.759	-6	4095.6	4097.26	4095.59	1.70116e+06
4059-4071	Cr-pCr-pAr-pCr-pAr-pCr-pCr-pCr-pCr-pCr-pAr-pCr-pGr-p	3'c.p,18.0117	1.7	97.4	1.1	14.07	818.312	-5	4095.6	4097.25	4095.59	821677
4059-4071	Cr-pCr-pAr-pCr-pAr-pCr-pCr-pCr-pCr-pCr-pAr-pCr-pGr-p	3'c.p,18.0117	1.46	97.4	1	14.07	1364.53	-3	4095.59	4097.25	4095.59	1.18699e+06
4059-4071	Cr-pCr-pAr-pCr-pAr-pCr-pCr-pCr-pCr-pCr-pAr-pCr-pGr-p	3'c.p,18.0117	2.23	97.4	1.6	14.07	584.221	-7	4095.6	4097.26	4095.59	245405
2634-2648	Cr-pUr-pGr-pCr-pCr-pUr-pCr-pCr-pUr-pCr-pUr-pGr-pCr-pUr-pGr-p	3'c.p	2.76	100	1.1	14.31	670.646	-7	4700.57	4702.42	4700.56	228318
3406-3417	Ar-pCr-pAr-pAr-pCr-pAr-pCr-pCr-pUr-pUr-pCr-pGr-p	3'c.p	4.14	98.8	1	15.79	632.248	-6	3798.53	3800.08	3798.51	376065
3406-3417	Ar-pCr-pAr-pAr-pCr-pAr-pCr-pCr-pUr-pUr-pCr-pGr-p	3'c.p	3.82	98.8	1	15.8	1265.5	-3	3798.53	3800.05	3798.51	156687
1991-2003	Ar-pGr-pCr-pCr-pGr-pGr-pCr-pUr-pGr-pUr-pCr-pUr-pGr-p	3'c.p	2.68	93.4	1.3	16.54	1396.84	-3	4192.54	4194.26	4192.53	96333.7
1991-2003	Ar-pGr-pCr-pCr-pGr-pGr-pCr-pUr-pGr-pUr-pCr-pUr-pGr-p	3'c.p	2.92	93.4	1	16.55	697.917	-6	4192.54	4194.38	4192.53	112035
1810-1822	Ar-pCr-pAr-pUr-pCr-pAr-pCr-pCr-pCr-pCr-pUr-pUr-pGr-p	3'c.p	3.64	100	1	16.68	582.071	-7	4080.54	4082.33	4080.53	164316
1810-1822	Ar-pCr-pAr-pUr-pCr-pAr-pCr-pCr-pCr-pCr-pUr-pUr-pGr-p	3'c.p	2.98	100	1.1	16.68	1359.51	-3	4080.54	4082.22	4080.53	156826
1810-1822	Ar-pCr-pAr-pUr-pCr-pAr-pCr-pCr-pCr-pCr-pUr-pUr-pGr-p	3'c.p	3.22	100	1.1	16.7	679.25	-6	4080.54	4082.14	4080.53	174441
2060-2071	Ar-pAr-pUr-pCr-pUr-pGr-pCr-pGr-pCr-pCr-pAr-pGr-p	3'c.p	3.11	99.6	1.7	16.7	549.783	-7	3854.53	3856.09	3854.52	129685
2060-2071	Ar-pAr-pUr-pCr-pUr-pGr-pCr-pGr-pCr-pCr-pAr-pGr-p	3'c.p	2.85	99.6	1	16.72	1284.17	-3	3854.53	3856.16	3854.52	255729
2060-2071	Ar-pAr-pUr-pCr-pUr-pGr-pCr-pGr-pCr-pCr-pAr-pGr-p	3'c.p	3.23	99.6	1	16.75	641.581	-6	3854.53	3856.21	3854.52	399806
399-411	Ar-pGr-pCr-pCr-pUr-pGr-pCr-pUr-pGr-pAr-pUr-pCr-pGr-p	3'c.p	3	99.8	1.2	17.18	695.251	-6	4176.55	4178.21	4176.54	125209
399-411	Ar-pGr-pCr-pCr-pUr-pGr-pCr-pUr-pGr-pAr-pUr-pCr-pGr-p	3'c.p	2.29	99.8	1.3	17.19	1391.51	-3	4176.55	4178.41	4176.54	129330
1688-1701	Cr-pCr-pUr-pGr-pAr-pCr-pCr-pGr-pGr-pCr-pAr-pCr-pCr-pGr-p	3'c.p	3.23	100	1	17.21	745.93	-6	4479.62	4481.7	4479.61	263275
1688-1701	Cr-pCr-pUr-pGr-pAr-pCr-pCr-pGr-pGr-pCr-pAr-pCr-pCr-pGr-p	3'c.p	2.57	100	1	17.21	1492.53	-3	4479.62	4481.66	4479.61	411906
1688-1701	Cr-pCr-pUr-pGr-pAr-pCr-pCr-pGr-pGr-pCr-pAr-pCr-pCr-pGr-p	3'c.p	3.12	100	1	17.21	639.082	-7	4479.62	4481.61	4479.61	565993
567-581	Ur-pCr-pCr-pCr-pAr-pGr-pCr-pCr-pUr-pUr-pUr-pCr-pCr-pUr-pGr-p	3'c.p	2.52	100	1	17.47	668.361	-7	4684.57	4686.63	4684.56	232460
3525-3535	Ar-pAr-pCr-pCr-pAr-pCr-pAr-pCr-pAr-pAr-pGr-p	3'c.p	1.97	100	1.1	17.6	707.1	-5	3539.53	3540.99	3539.53	156369
3525-3535	Ar-pAr-pCr-pCr-pAr-pCr-pAr-pCr-pAr-pAr-pGr-p	3'c.p	2.66	100	1.2	17.61	589.083	-6	3539.54	3541.03	3539.53	232316
2975-2988	Cr-pUr-pCr-pUr-pGr-pUr-pGr-pCr-pUr-pGr-pAr-pAr-pCr-pGr-p	3'c.p	3.68	100	1.1	17.73	746.256	-6	4482.58	4484.48	4482.56	275824
2975-2988	Cr-pUr-pCr-pUr-pGr-pUr-pGr-pCr-pUr-pGr-pAr-pAr-pCr-pGr-p	3'c.p	3.25	100	1	17.83	1493.85	-3	4482.58	4484.45	4482.56	369641
2975-2988	Cr-pUr-pCr-pUr-pGr-pUr-pGr-pCr-pUr-pGr-pAr-pAr-pCr-pGr-p	3'c.p	3.25	100	1	17.83	639.504	-7	4482.58	4484.33	4482.56	469288
3633-3644	Ar-pAr-pCr-pGr-pAr-pGr-pAr-pGr-pCr-pCr-pUr-pGr-p	3'c.p	2.64	100	1	17.86	1305.18	-3	3917.56	3919.23	3917.55	178832
3633-3644	Ar-pAr-pCr-pGr-pAr-pGr-pAr-pGr-pCr-pCr-pUr-pGr-p	3'c.p	2.89	100	1	17.88	652.086	-6	3917.56	3919.24	3917.55	262343
1687-1701	Gr-pCr-pCr-pUr-pGr-pAr-pCr-pCr-pGr-pGr-pCr-pAr-pCr-pCr-pGr-p	3'c.p	1.97	96.2	1.4	18.06	688.517	-7	4824.67	4826.86	4824.66	103787
1810-1822	Ar-pCr-pAr-pUr-pCr-pAr-pCr-pCr-pCr-pCr-pUr-pUr-pGr-p	3'c.p,18.0078	3.62	94.5	1.1	18.11	584.643	-7	4098.55	4100.23	4098.54	187463
1810-1822	Ar-pCr-pAr-pUr-pCr-pAr-pCr-pCr-pCr-pCr-pUr-pUr-pGr-p	3'c.p,18.0078	2.79	94.5	1	18.11	1365.51	-3	4098.55	4100.23	4098.54	1.29574e+06
1810-1822	Ar-pCr-pAr-pUr-pCr-pAr-pCr-pCr-pCr-pCr-pUr-pUr-pGr-p	3'c.p,18.0078	3.15	94.5	1	18.11	818.903	-5	4098.55	4100.21	4098.54	1.02925e+06
1810-1822	Ar-pCr-pAr-pUr-pCr-pAr-pCr-pCr-pCr-pCr-pUr-pUr-pGr-p	3'c.p,18.0078	3.15	94.5	1.2	18.12	1023.88	-4	4098.55	4100.22	4098.54	231477
1810-1822	Ar-pCr-pAr-pUr-pCr-pAr-pCr-pCr-pCr-pCr-pUr-pUr-pGr-p	3'c.p,18.0078	3.03	94.5	1	18.12	682.251	-6	4098.55	4100.23	4098.54	1727747
1810-1822	Ar-pCr-pAr-pUr-pCr-pAr-pCr-pCr-pCr-pCr-pUr-pUr-pGr-p	3'c.p,18.0078	3.51	94.5	1.6	18.13	2048.77	-2	4098.55	4100.21	4098.54	375783
3002-3015	Ar-pCr-pUr-pGr-pGr-pAr-pCr-pCr-pCr-pUr-pCr-pCr-pUr-pGr-p	3'c.p	2.05	99.9	1.2	18.14	739.59	-6	4441.58	4443.72	4441.57	91982.8
3002-3015	Ar-pCr-pUr-pGr-pGr-pAr-pCr-pCr-pCr-pUr-pCr-pCr-pUr-pGr-p	3'c.p	2.49	99.9	1.1	18.14	1480.19	-3	4441.58	4443.65	4441.57	174160
3002-3015	Ar-pCr-pUr-pGr-pGr-pAr-pCr-pCr-pCr-pUr-pCr-pCr-pUr-pGr-p	3'c.p	2.6	99.9	1.1	18.16	633.791	-7	4441.58	4443.57	4441.57	276294
3393-3405	Ar-pUr-pCr-pAr-pUr-pCr-pAr-pCr-pCr-pAr-pCr-pCr-pGr-p	3'c.p	2.93	100	1	18.55	585.36	-7	4103.57	4105.22	4103.56	565249
3393-3405	Ar-pUr-pCr-pAr-pUr-pCr-pAr-pCr-pCr-pAr-pCr-pCr-pGr-p	3'c.p	2.81	100	1	18.55	819.906	-5	4103.57	4105.18	4103.56	118403
3393-3405	Ar-pUr-pCr-pAr-pUr-pCr-pAr-pCr-pCr-pAr-pCr-pCr-pGr-p	3'c.p	2.1	100	1	18.55	1367.18	-3	4103.56	4105.26	4103.56	567650
3393-3405	Ar-pUr-pCr-pAr-pUr-pCr-pAr-pCr-pCr-pAr-pCr-pCr-pGr-p	3'c.p	2.46	100	1	18.55	683.087	-6	4103.57	4105.26	4103.56	640834
3393-3405	Ar-pUr-pCr-pAr-pUr-pCr-pAr-pCr-pCr-pAr-pCr-pCr-pGr-p	3'c.p	2.34	100	1	18.55	1025.13	-4	4103.57	4105.24	4103.56	95119.8
3393-3405	Ar-pUr-pCr-pAr-pUr-pCr-pAr-pCr-pCr-pAr-pCr-pCr-pGr-p	3'c.p	2.7	100	1.3	18.55	2051.28	-2	4103.57	4105.26	4103.56	131663
2860-2872	Ar-pCr-pAr-pGr-pCr-pCr-pUr-pGr-pAr-pGr-pCr-pAr-pGr-p	3'c.p	1.87	100	1	18.57	1407.19	-3	4222.6	4224.69	4222.59	337042
2860-2872	Ar-pCr-pAr-pGr-pCr-pCr-pUr-pGr-pAr-pGr-pCr-pAr-pGr-p	3'c.p	2.91	100	1	18.57	602.507	-7	4222.6	4224.66	4222.59	336446
2860-2872	Ar-pCr-pAr-pGr-pCr-pCr-pUr-pGr-pAr-pGr-pCr-pAr-pGr-p	3'c.p	2.33	100	1	18.59	702.926	-6	4222.6	4224.56	4222.59	309655
292-305	Ar-pCr-pAr-pAr-pCr-pCr-pCr-pCr-pGr-pUr-pGr-pCr-pUr-pGr-p	3'c.p	2.18	100	1.1	18.73	1487.53	-3	4464.61	4466.56	4464.6	270822
292-305	Ar-pCr-pAr-pAr-pCr-pCr-pCr-pCr-pGr-pUr-pGr-pCr-pUr-pGr-p	3'c.p	2.73	100	1	18.73	636.937	-7	4464.61	4466.43	4464.6	322815
3525-3535	Ar-pAr-pCr-pCr-pAr-pCr-pAr-pCr-pAr-pAr-pGr-p	3'c.p,18.0088	2.64	95.6	1.1	18.94	592.084	-6	3557.55	3558.86	3557.54	309417
3525-3535	Ar-pAr-pCr-pCr-pAr-pCr-pAr-pCr-pAr-pAr-pGr-p	3'c.p,18.0088	1.54	95.6	1	18.96	710.701	-5	3557.54	3559.05	3557.54	3.33847e+06
3525-3535	Ar-pAr-pCr-pCr-pAr-pCr-pAr-pCr-pAr-pAr-pGr-p	3'c.p,18.0088	1.96	95.6	1	18.96	1185.17	-3	3557.54	3559.05	3557.54	1.11066e+06
3525-3535	Ar-pAr-pCr-pCr-pAr-pCr-pAr-pCr-pAr-pAr-pGr-p	3'c.p,18.0088	2.3	95.6	1	18.96	1778.27	-2	3557.54	3559.05	3557.54	1.7369e+06
3525-3535	Ar-pAr-pCr-pCr-pAr-pCr-pAr-pCr-pAr-pAr-pGr-p	3'c.p,18.0088	1.89	95.6	1	18.96	888.629	-4	3557.54	3559.05	3557.54	1.2127e+06
3273-3285	Ar-pAr-pUr-pUr-pUr-pCr-pAr-pCr-pCr-pAr-pCr-pCr-pGr-p	3'c.p	1.71	100	1	19.15	1367.51	-3	4104.55	4106.22	4104.54	718329
3273-3285	Ar-pAr-pUr-pUr-pUr-pCr-pAr-pCr-pCr-pAr-pCr-pCr-pGr-p	3'c.p	1.95	100	1	19.15	683.251	-6	4104.55	4106.18	4104.54	963750
3273-3285	Ar-pAr-pUr-pUr-pUr-pCr-pAr-pCr-pCr-pAr-pCr-pCr-pGr-p	3'c.p	2.43	100	1	19.15	585.5	-7	4104.55	4106.22	4104.54	607764
3216-3231	Ur-pCr-pUr-pGr-pCr-pCr-pCr-pCr-pUr-pCr-pAr-pCr-pGr-pGr-pCr-pGr-p	3'c.p	3.27	99.8	1	19.2	632.701	-8	5067.66	5069.78	5067.65	459287
1728-1742	Ur-pUr-pCr-pCr-pUr-pGr-pCr-pCr-pAr-pUr-pUr-pCr-pCr-pAr-pGr-p	3'c.p	2.82	98.1	1.2	19.32	671.791	-7	4708.59	4710.54	4708.57	201202
466-480	Ar-pCr-pCr-pCr-pCr-pUr-pUr-pCr-pCr-pUr-pGr-pGr-pGr-pCr-pGr-p	3'c.p	3.13	97.9	1.9	19.57	1587.2	-3	4762.62	4764.75	4762.61	160993
466-480	Ar-pCr-pCr-pCr-pCr-pUr-pUr-pCr-pCr-pUr-pGr-pGr-pGr-pCr-pGr-p	3'c.p	3.54	97.9	1	19.57	679.511	-7	4762.62	4764.73	4762.61	175494
3722-3735	Ar-pCr-pUr-pGr-pAr-pUr-pUr-pGr-pCr-pCr-pAr-pUr-pCr-pGr-p	3'c.p	4.63	96.8	1.4	19.86	1488.19	-3	4466.59	4468.38	4466.57	77992
3722-3735	Ar-pCr-pUr-pGr-pAr-pUr-pUr-pGr-pCr-pCr-pAr-pUr-pCr-pGr-p	3'c.p	4.53	96.8	1.6	19.87	637.219	-7	4466.59	4468.44	4466.57	115194
1275-1290	Cr-pGr-pGr-pCr-pAr-pGr-pAr-pUr-pUr-pGr-pCr-pCr-pCr-pCr-pUr-pGr-p	3'c.p	3.75	92.3	1.1	20	640.703	-8	5131.69	5134.38	5131.67	78014.8
1275-1290	Cr-pGr-pGr-pCr-pAr-pGr-pAr-pUr-pUr-pGr-pCr-pCr-pCr-pCr-pUr-pGr-p	3'c.p	3.27	92.3	1.3	20	732.376	-7	5131.68	5133.82	5131.67	152918
2548-2561	Gr-pCr-pUr-pUr-pCr-pAr-pUr-pCr-pAr-pAr-pGr-pCr-pAr-pGr-p	3'c.p	3.55	100	1	20.01	640.509	-7	4489.61	4491.52	4489.59	463069
2548-2561	Gr-pCr-pUr-pUr-pCr-pAr-pUr-pCr-pAr-pAr-pGr-pCr-pAr-pGr-p	3'c.p	2.35	100	1	20.01	747.427	-6	4489.6	4491.56	4489.59	339611
2548-2561	Gr-pCr-pUr-pUr-pCr-pAr-pUr-pCr-pAr-pAr-pGr-pCr-pAr-pGr-p	3'c.p	2.46	100	1	20.01	1495.86	-3	4489.6	4491.55	4489.59	428910
3598-3611	Ar-pGr-pAr-pUr-pCr-pGr-pAr-pCr-pCr-pGr-pGr-pCr-pUr-pGr-p	3'c.p	2.44	92	1.8	20.1	1514.2	-3	4544.62	4546.31	4544.61	436537
3770-3785	Cr-pUr-pGr-pCr-pUr-pGr-pUr-pAr-pGr-pCr-pUr-pGr-pCr-pCr-pUr-pGr-p	3'c.p	2.85	100	1.1	20.23	1702.54	-3	5109.64	5111.77	5109.62	757134
3770-3785	Cr-pUr-pGr-pCr-pUr-pGr-pUr-pAr-pGr-pCr-pUr-pGr-pCr-pCr-pUr-pGr-p	3'c.p	2.37	100	1.1	20.23	1276.65	-4	5109.63	5111.75	5109.62	161586
3770-3785	Cr-pUr-pGr-pCr-pUr-pGr-pUr-pAr-pGr-pCr-pUr-pGr-pCr-pCr-pUr-pGr-p	3'c.p	2.47	100	2	20.23	1021.32	-5	5109.64	5111.78	5109.62	100225
3770-3785	Cr-pUr-pGr-pCr-pUr-pGr-pUr-pAr-pGr-pCr-pUr-pGr-pCr-pCr-pUr-pGr-p	3'c.p	2.85	100	1	20.24	637.948	-8	5109.64	5111.76	5109.62	1.15209e+06
3770-3785	Cr-pUr-pGr-pCr-pUr-pGr-pUr-pAr-pGr-pCr-pUr-pGr-pCr-pCr-pUr-pGr-p	3'c.p	2.47	100	1	20.24	729.227	-7	5109.64	5111.78	5109.62	470478
3770-3785	Cr-pUr-pGr-pCr-pUr-pGr-pUr-pAr-pGr-pCr-pUr-pGr-pCr-pCr-pUr-pGr-p	3'c.p	3.33	100	1.3	20.24	566.842	-9	5109.64	5111.74	5109.62	286926
2327-2342	Cr-pUr-pUr-pCr-pUr-pGr-pCr-pAr-pCr-pCr-pCr-pAr-pGr-pCr-pUr-pGr-p	3'c.p	2.73	100	1.1	20.49	1683.88	-3	5052.65	5054.79	5052.64	575006
2327-2342	Cr-pUr-pUr-pCr-pUr-pGr-pCr-pAr-pCr-pCr-pCr-pAr-pGr-pCr-pUr-pGr-p	3'c.p	1.96	100	1.8	20.51	841.435	-6	5052.65	5054.88	5052.64	89163.9
2327-2342	Cr-pUr-pUr-pCr-pUr-pGr-pCr-pAr-pCr-pCr-pCr-pAr-pGr-pCr-pUr-pGr-p	3'c.p	3.41	100	1	20.51	630.825	-8	5052.65	5054.79	5052.64	640181
2327-2342	Cr-pUr-pUr-pCr-pUr-pGr-pCr-pAr-pCr-pCr-pCr-pAr-pGr-pCr-pUr-pGr-p	3'c.p	2.64	100	1	20.51	721.23	-7	5052.65	5054.8	5052.64	381303
2093-2107	Cr-pCr-pCr-pUr-pCr-pGr-pGr-pAr-pGr-pAr-pGr-pCr-pCr-pAr-pGr-p	3'c.p	2.16	99.7	1	20.56	691.948	-7	4848.68	4850.95	4848.67	209742
2093-2107	Cr-pCr-pCr-pUr-pCr-pGr-pGr-pAr-pGr-pAr-pGr-pCr-pCr-pAr-pGr-p	3'c.p	3.97	99.7	1.9	20.58	1615.89	-3	4848.69	4850.84	4848.67	174782
1336-1350	Ar-pCr-pUr-pUr-pCr-pAr-pCr-pCr-pGr-pGr-pCr-pUr-pGr-pUr-pGr-p	3'c.p	2.17	92.5	1.4	21.07	683.081	-7	4787.61	4789.63	4787.6	123229
1692-1706	Ar-pCr-pCr-pGr-pGr-pCr-pAr-pCr-pCr-pGr-pGr-pCr-pGr-pUr-pGr-p	3'c.p	2.6	100	1.1	21.16	607.202	-8	4864.68	4866.72	4864.66	528999
1692-1706	Ar-pCr-pCr-pGr-pGr-pCr-pAr-pCr-pCr-pGr-pGr-pCr-pGr-pUr-pGr-p	3'c.p	2.4	100	1	21.16	694.232	-7	4864.67	4866.71	4864.66	565888
1692-1706	Ar-pCr-pCr-pGr-pGr-pCr-pAr-pCr-pCr-pGr-pGr-pCr-pGr-pUr-pGr-p	3'c.p	2.09	100	1.4	21.16	1215.41	-4	4864.67	4866.69	4864.66	114780
1692-1706	Ar-pCr-pCr-pGr-pGr-pCr-pAr-pCr-pCr-pGr-pGr-pCr-pGr-pUr-pGr-p	3'c.p	2.4	100	1.2	21.16	1621.22	-3	4864.67	4866.78	4864.66	580573
1692-1706	Ar-pCr-pCr-pGr-pGr-pCr-pAr-pCr-pCr-pGr-pGr-pCr-pGr-pUr-pGr-p	3'c.p	2.09	100	1.2	21.16	809.939	-6	4864.67	4866.67	4864.66	133181
393-407	Ar-pCr-pCr-pCr-pAr-pGr-pAr-pGr-pCr-pCr-pUr-pGr-pCr-pUr-pGr-p	3'c.p	2.11	93.6	1.2	21.49	686.516	-7	4809.66	4811.94	4809.65	72382.1
2392-2406	Ar-pGr-pGr-pUr-pGr-pUr-pUr-pCr-pGr-pCr-pCr-pCr-pAr-pAr-pGr-p	3'c.p	2.11	100	1	21.55	1616.54	-3	4850.65	4852.72	4850.64	1.50512e+06
2392-2406	Ar-pGr-pGr-pUr-pGr-pUr-pUr-pCr-pGr-pCr-pCr-pCr-pAr-pAr-pGr-p	3'c.p	2.81	100	1.1	21.55	605.574	-8	4850.65	4852.8	4850.64	300334
2392-2406	Ar-pGr-pGr-pUr-pGr-pUr-pUr-pCr-pGr-pCr-pCr-pCr-pAr-pAr-pGr-p	3'c.p	2.31	100	1.2	21.55	969.523	-5	4850.65	4852.67	4850.64	180424
2392-2406	Ar-pGr-pGr-pUr-pGr-pUr-pUr-pCr-pGr-pCr-pCr-pCr-pAr-pAr-pGr-p	3'c.p	2.31	100	1	21.55	807.768	-6	4850.65	4852.73	4850.64	472056
2392-2406	Ar-pGr-pGr-pUr-pGr-pUr-pUr-pCr-pGr-pCr-pCr-pCr-pAr-pAr-pGr-p	3'c.p	2.21	100	1	21.55	692.228	-7	4850.65	4852.74	4850.64	1.90673e+06
2392-2406	Ar-pGr-pGr-pUr-pGr-pUr-pUr-pCr-pGr-pCr-pCr-pCr-pAr-pAr-pGr-p	3'c.p	2.01	100	1.1	21.56	1212.16	-4	4850.65	4852.76	4850.64	232665
3710-3725	Cr-pUr-pUr-pUr-pAr-pUr-pCr-pGr-pCr-pCr-pGr-pGr-pAr-pCr-pUr-pGr-p	3'c.p	1.58	100	1	21.58	726.942	-7	5093.64	5095.8	5093.63	207019
3710-3725	Cr-pUr-pUr-pUr-pAr-pUr-pCr-pGr-pCr-pCr-pGr-pGr-pAr-pCr-pUr-pGr-p	3'c.p	2.34	100	1	21.58	635.823	-8	5093.64	5095.77	5093.63	624158
3710-3725	Cr-pUr-pUr-pUr-pAr-pUr-pCr-pGr-pCr-pCr-pGr-pGr-pAr-pCr-pUr-pGr-p	3'c.p	2.25	100	1	21.58	1697.54	-3	5093.64	5095.79	5093.63	464276
3770-3785	Cr-pUr-pGr-pCr-pUr-pGr-pUr-pAr-pGr-pCr-pUr-pGr-pCr-pCr-pUr-pGr-p	3'c.p,18.0063	2.85	95.7	1.1	21.6	731.656	-7	5127.64	5129.78	5127.63	214792
3639-3653	Ar-pGr-pCr-pCr-pUr-pGr-pAr-pUr-pCr-pGr-pAr-pCr-pCr-pUr-pGr-p	3'c.p	2.39	100	1.2	22.13	1602.87	-3	4810.64	4812.69	4810.63	329480
3639-3653	Ar-pGr-pCr-pCr-pUr-pGr-pAr-pUr-pCr-pGr-pAr-pCr-pCr-pUr-pGr-p	3'c.p	2.69	100	1.1	22.13	686.371	-7	4810.64	4812.73	4810.63	332150
3639-3653	Ar-pGr-pCr-pCr-pUr-pGr-pAr-pUr-pCr-pGr-pAr-pCr-pCr-pUr-pGr-p	3'c.p	2.08	100	1	22.13	801.1	-6	4810.64	4812.71	4810.63	168213
3803-3818	Ur-pGr-pGr-pCr-pAr-pGr-pCr-pUr-pGr-pCr-pUr-pGr-pCr-pAr-pAr-pGr-p	3'c.p	2.42	100	1	22.16	1298.42	-4	5195.7	5197.9	5195.68	144706
3803-3818	Ur-pGr-pGr-pCr-pAr-pGr-pCr-pUr-pGr-pCr-pUr-pGr-pCr-pAr-pAr-pGr-p	3'c.p	2.61	100	1	22.16	648.705	-8	5195.7	5197.91	5195.68	831735
3803-3818	Ur-pGr-pGr-pCr-pAr-pGr-pCr-pUr-pGr-pCr-pUr-pGr-pCr-pAr-pAr-pGr-p	3'c.p	2.61	100	1	22.16	1731.56	-3	5195.7	5197.88	5195.68	649287
3803-3818	Ur-pGr-pGr-pCr-pAr-pGr-pCr-pUr-pGr-pCr-pUr-pGr-pCr-pAr-pAr-pGr-p	3'c.p	2.52	100	1.3	22.18	865.276	-6	5195.7	5197.92	5195.68	143510
1239-1254	Ur-pAr-pCr-pGr-pCr-pCr-pGr-pAr-pCr-pAr-pGr-pCr-pUr-pUr-pCr-pGr-p	3'c.p	2.38	100	1.1	22.32	1704.89	-3	5115.68	5117.87	5115.67	312243
1239-1254	Ur-pAr-pCr-pGr-pCr-pCr-pGr-pAr-pCr-pAr-pGr-pCr-pUr-pUr-pCr-pGr-p	3'c.p	2.86	100	1.1	22.32	730.091	-7	5115.69	5118.01	5115.67	151300
1239-1254	Ur-pAr-pCr-pGr-pCr-pCr-pGr-pAr-pCr-pAr-pGr-pCr-pUr-pUr-pCr-pGr-p	3'c.p	2.86	100	1.1	22.33	638.704	-8	5115.69	5117.8	5115.67	392981
3002-3015	Ar-pCr-pUr-pGr-pGr-pAr-pCr-pCr-pCr-pUr-pCr-pCr-pUr-pGr-p	3'c.p,9.0459	2.6	95.1	1	22.37	635.083	-7	4450.63	4452.61	4450.62	355441
3002-3015	Ar-pCr-pUr-pGr-pGr-pAr-pCr-pCr-pCr-pUr-pCr-pCr-pUr-pGr-p	3'c.p,9.0459	2.27	95.1	1.1	22.39	1482.87	-3	4450.63	4452.56	4450.62	1.44541e+06
3002-3015	Ar-pCr-pUr-pGr-pGr-pAr-pCr-pCr-pCr-pUr-pCr-pCr-pUr-pGr-p	3'c.p,9.0459	2.16	95.1	1	22.39	741.097	-6	4450.63	4452.57	4450.62	2.01684e+06
3002-3015	Ar-pCr-pUr-pGr-pGr-pAr-pCr-pCr-pCr-pUr-pCr-pCr-pUr-pGr-p	3'c.p,9.0459	2.38	95.1	1.3	22.39	889.519	-5	4450.63	4452.57	4450.62	436354
2258-2273	Cr-pGr-pUr-pGr-pGr-pAr-pCr-pUr-pGr-pCr-pAr-pCr-pCr-pAr-pUr-pGr-p	3'c.p	2.21	92.9	1.8	22.58	735.806	-7	5155.69	5157.92	5155.68	92634.3
1692-1706	Ar-pCr-pCr-pGr-pGr-pCr-pAr-pCr-pCr-pGr-pGr-pCr-pGr-pUr-pGr-p	3'c.p,18.0088	2.38	94.7	1	22.61	696.805	-7	4882.68	4884.83	4882.67	225889
2916-2930	Ar-pAr-pUr-pGr-pCr-pCr-pCr-pAr-pGr-pGr-pCr-pAr-pCr-pUr-pGr-p	3'c.p	2.81	100	1.2	22.65	603.327	-8	4833.67	4835.81	4833.66	406223
2916-2930	Ar-pAr-pUr-pGr-pCr-pCr-pCr-pAr-pGr-pGr-pCr-pAr-pCr-pUr-pGr-p	3'c.p	2.7	100	1	22.67	804.938	-6	4833.67	4835.75	4833.66	307882
2916-2930	Ar-pAr-pUr-pGr-pCr-pCr-pCr-pAr-pGr-pGr-pCr-pAr-pCr-pUr-pGr-p	3'c.p	2.3	100	1	22.67	1610.88	-3	4833.67	4835.78	4833.66	1.09026e+06
2916-2930	Ar-pAr-pUr-pGr-pCr-pCr-pCr-pAr-pGr-pGr-pCr-pAr-pCr-pUr-pGr-p	3'c.p	2.4	100	1	22.67	689.802	-7	4833.67	4835.79	4833.66	1.70489e+06
2392-2406	Ar-pGr-pGr-pUr-pGr-pUr-pUr-pCr-pGr-pCr-pCr-pCr-pAr-pAr-pGr-p	3'c.p,18.0093	1.99	90.1	1.1	22.77	1622.55	-3	4868.65	4870.8	4868.65	519659
2392-2406	Ar-pGr-pGr-pUr-pGr-pUr-pUr-pCr-pGr-pCr-pCr-pCr-pAr-pAr-pGr-p	3'c.p,18.0093	2.7	90.1	1.4	22.79	810.77	-6	4868.66	4870.69	4868.65	345495
2392-2406	Ar-pGr-pGr-pUr-pGr-pUr-pUr-pCr-pGr-pCr-pCr-pCr-pAr-pAr-pGr-p	3'c.p,18.0093	2.19	90.1	1.1	22.79	694.801	-7	4868.66	4870.73	4868.65	473526
3883-3897	Ar-pGr-pCr-pUr-pGr-pGr-pUr-pAr-pCr-pUr-pGr-pCr-pAr-pUr-pGr-p	3'c.p	2.18	100	1	22.81	1616.87	-3	4851.63	4853.88	4851.62	563855
3883-3897	Ar-pGr-pCr-pUr-pGr-pGr-pUr-pAr-pCr-pUr-pGr-pCr-pAr-pUr-pGr-p	3'c.p	2.48	100	1	22.81	692.226	-7	4851.63	4853.66	4851.62	711346
3883-3897	Ar-pGr-pCr-pUr-pGr-pGr-pUr-pAr-pCr-pUr-pGr-pCr-pAr-pUr-pGr-p	3'c.p	1.98	100	1	22.81	807.932	-6	4851.63	4853.63	4851.62	339123
586-599	Ar-pCr-pCr-pUr-pGr-pGr-pAr-pAr-pGr-pGr-pCr-pAr-pAr-pGr-p	3'c.p	2.23	93.5	1.2	22.9	655.23	-7	4591.66	4593.7	4591.65	267866
1001-1016	Cr-pAr-pAr-pCr-pUr-pUr-pCr-pCr-pGr-pGr-pGr-pUr-pGr-pCr-pAr-pGr-p	3'c.p	2.5	100	1	22.93	643.704	-8	5155.69	5157.9	5155.68	1.10986e+06
1001-1016	Cr-pAr-pAr-pCr-pUr-pUr-pCr-pCr-pGr-pGr-pGr-pUr-pGr-pCr-pAr-pGr-p	3'c.p	2.5	100	1	22.93	1718.22	-3	5155.69	5157.87	5155.68	954196
1001-1016	Cr-pAr-pAr-pCr-pUr-pUr-pCr-pCr-pGr-pGr-pGr-pUr-pGr-pCr-pAr-pGr-p	3'c.p	2.4	100	1	22.93	735.806	-7	5155.69	5157.87	5155.68	725066
3710-3725	Cr-pUr-pUr-pUr-pAr-pUr-pCr-pGr-pCr-pCr-pGr-pGr-pAr-pCr-pUr-pGr-p	3'c.p,18.0107	2.25	94.6	1.6	22.95	1703.54	-3	5111.65	5114.02	5111.64	349216
3710-3725	Cr-pUr-pUr-pUr-pAr-pUr-pCr-pGr-pCr-pCr-pGr-pGr-pAr-pCr-pUr-pGr-p	3'c.p,18.0107	2.34	94.6	1	22.95	729.515	-7	5111.65	5113.85	5111.64	479323
1378-1392	Ar-pCr-pUr-pCr-pCr-pAr-pAr-pAr-pGr-pUr-pCr-pGr-pGr-pCr-pGr-p	3'c.p	1.9	99.2	1	23.03	689.803	-7	4833.67	4835.83	4833.66	117810
1378-1392	Ar-pCr-pUr-pCr-pCr-pAr-pAr-pAr-pGr-pUr-pCr-pGr-pGr-pCr-pGr-p	3'c.p	2.6	99.2	1	23.03	1610.88	-3	4833.67	4835.79	4833.66	209955
2577-2593	Gr-pGr-pCr-pGr-pAr-pCr-pAr-pUr-pUr-pGr-pCr-pCr-pGr-pCr-pCr-pAr-pGr-p	3'c.p	2.71	97.4	1.7	23.14	784.959	-7	5499.76	5502.17	5499.74	92087.8
2853-2867	Ar-pUr-pCr-pCr-pAr-pGr-pGr-pAr-pCr-pAr-pGr-pCr-pCr-pUr-pGr-p	3'c.p	2.2	100	1.4	23.39	1610.88	-3	4833.67	4835.69	4833.66	253865
3898-3913	Cr-pAr-pCr-pGr-pCr-pAr-pAr-pUr-pGr-pCr-pUr-pAr-pGr-pCr-pUr-pGr-p	3'c.p	1.52	100	1.6	23.41	855.943	-6	5139.69	5141.89	5139.68	130957
3898-3913	Cr-pAr-pCr-pGr-pCr-pAr-pAr-pUr-pGr-pCr-pUr-pAr-pGr-pCr-pUr-pGr-p	3'c.p	2.85	100	1	23.41	641.705	-8	5139.7	5141.86	5139.68	773192
3898-3913	Cr-pAr-pCr-pGr-pCr-pAr-pAr-pUr-pGr-pCr-pUr-pAr-pGr-pCr-pUr-pGr-p	3'c.p	2.47	100	1.1	23.42	1712.89	-3	5139.69	5141.87	5139.68	712355
2853-2867	Ar-pUr-pCr-pCr-pAr-pGr-pGr-pAr-pCr-pAr-pGr-pCr-pCr-pUr-pGr-p	3'c.p	3.11	100	1.1	23.42	689.66	-7	4833.67	4835.74	4833.66	323069
3898-3913	Cr-pAr-pCr-pGr-pCr-pAr-pAr-pUr-pGr-pCr-pUr-pAr-pGr-pCr-pUr-pGr-p	3'c.p	2.85	100	1	23.43	733.521	-7	5139.7	5141.87	5139.68	610576
3112-3129	Cr-pCr-pUr-pCr-pUr-pGr-pCr-pCr-pAr-pAr-pUr-pCr-pUr-pGr-pGr-pCr-pCr-pGr-p	3'c.p	3.56	99.9	1.4	23.96	712.086	-8	5702.75	5705.31	5702.73	200088
3112-3129	Cr-pCr-pUr-pCr-pUr-pGr-pCr-pCr-pAr-pAr-pUr-pCr-pUr-pGr-pGr-pCr-pCr-pGr-p	3'c.p	3.73	99.9	1.4	23.98	632.854	-9	5702.75	5705.28	5702.73	186583
2860-2872	Ar-pCr-pAr-pGr-pCr-pCr-pUr-pGr-pAr-pGr-pCr-pAr-pGr-p	3'c.p,276.0513	1.85	99.6	1.1	24.42	1499.21	-3	4498.65	4500.61	4498.64	1.56005e+06
2860-2872	Ar-pCr-pAr-pGr-pCr-pCr-pUr-pGr-pAr-pGr-pCr-pAr-pGr-p	3'c.p,276.0513	2.18	99.6	1.1	24.42	641.943	-7	4498.65	4500.64	4498.64	366098
2860-2872	Ar-pCr-pAr-pGr-pCr-pCr-pUr-pGr-pAr-pGr-pCr-pAr-pGr-p	3'c.p,276.0513	1.96	99.6	1.3	24.42	898.923	-5	4498.65	4500.58	4498.64	437685
2860-2872	Ar-pCr-pAr-pGr-pCr-pCr-pUr-pGr-pAr-pGr-pCr-pAr-pGr-p	3'c.p,276.0513	1.64	99.6	1	24.44	748.934	-6	4498.65	4500.57	4498.64	2.36451e+06
287-302	Ar-pUr-pUr-pCr-pGr-pAr-pCr-pAr-pAr-pCr-pCr-pCr-pCr-pGr-pUr-pGr-p	3'c.p	2.06	100	1.2	24.44	1699.22	-3	5099.69	5101.79	5099.68	335093
287-302	Ar-pUr-pUr-pCr-pGr-pAr-pCr-pAr-pAr-pCr-pCr-pCr-pCr-pGr-pUr-pGr-p	3'c.p	2.45	100	1.1	24.44	727.806	-7	5099.69	5101.59	5099.68	174102
287-302	Ar-pUr-pUr-pCr-pGr-pAr-pCr-pAr-pAr-pCr-pCr-pCr-pCr-pGr-pUr-pGr-p	3'c.p	2.45	100	1	24.46	636.704	-8	5099.69	5101.91	5099.68	469811
928-945	Cr-pUr-pCr-pUr-pGr-pGr-pAr-pUr-pCr-pCr-pUr-pCr-pUr-pGr-pAr-pGr-pCr-pGr-p	3'c.p	3.55	100	1.3	24.77	717.085	-8	5743.74	5746.29	5743.72	260234
928-945	Cr-pUr-pCr-pUr-pGr-pGr-pAr-pUr-pCr-pCr-pUr-pCr-pUr-pGr-pAr-pGr-pCr-pGr-p	3'c.p	3.12	100	1.4	24.78	637.408	-9	5743.73	5746.12	5743.72	403273
928-945	Cr-pUr-pCr-pUr-pGr-pGr-pAr-pUr-pCr-pCr-pUr-pCr-pUr-pGr-pAr-pGr-pCr-pGr-p	3'c.p	2.95	100	1.8	24.79	1914.24	-3	5743.73	5746.21	5743.72	282180
1084-1101	Cr-pCr-pAr-pCr-pCr-pAr-pGr-pAr-pUr-pUr-pCr-pGr-pCr-pCr-pUr-pCr-pUr-pGr-p	3'c.p	4.39	100	1.6	24.85	1895.24	-3	5686.76	5689.1	5686.73	692463
1084-1101	Cr-pCr-pAr-pCr-pCr-pAr-pGr-pAr-pUr-pUr-pCr-pGr-pCr-pCr-pUr-pCr-pUr-pGr-p	3'c.p	3.88	100	1	24.86	710.087	-8	5686.75	5689.18	5686.73	934667
1084-1101	Cr-pCr-pAr-pCr-pCr-pAr-pGr-pAr-pUr-pUr-pCr-pGr-pCr-pCr-pUr-pCr-pUr-pGr-p	3'c.p	3.96	100	1.6	24.86	1421.18	-4	5686.75	5689.1	5686.73	175737
1084-1101	Cr-pCr-pAr-pCr-pCr-pAr-pGr-pAr-pUr-pUr-pCr-pGr-pCr-pCr-pUr-pCr-pUr-pGr-p	3'c.p	3.02	100	1.1	24.88	811.672	-7	5686.75	5689.18	5686.73	177584
3797-3814	Ur-pAr-pGr-pCr-pUr-pGr-pUr-pGr-pGr-pCr-pAr-pGr-pCr-pUr-pGr-pCr-pUr-pGr-p	3'c.p	2.9	100	1.4	25.16	1940.91	-3	5823.75	5826.32	5823.73	782796
3797-3814	Ur-pAr-pGr-pCr-pUr-pGr-pUr-pGr-pGr-pCr-pAr-pGr-pCr-pUr-pGr-pCr-pUr-pGr-p	3'c.p	2.39	100	1	25.16	1455.68	-4	5823.74	5826.34	5823.73	273289
3797-3814	Ur-pAr-pGr-pCr-pUr-pGr-pUr-pGr-pGr-pCr-pAr-pGr-pCr-pUr-pGr-pCr-pUr-pGr-p	3'c.p	3.4	100	1.6	25.18	581.568	-10	5823.75	5826.29	5823.73	238975
3797-3814	Ur-pAr-pGr-pCr-pUr-pGr-pUr-pGr-pGr-pCr-pAr-pGr-pCr-pUr-pGr-pCr-pUr-pGr-p	3'c.p	3.23	100	1	25.18	646.298	-9	5823.75	5826.3	5823.73	1.30667e+06
3797-3814	Ur-pAr-pGr-pCr-pUr-pGr-pUr-pGr-pGr-pCr-pAr-pGr-pCr-pUr-pGr-pCr-pUr-pGr-p	3'c.p	2.81	100	1	25.18	727.211	-8	5823.75	5826.23	5823.73	890557
3765-3781	Ar-pCr-pCr-pAr-pGr-pCr-pUr-pGr-pCr-pUr-pGr-pUr-pAr-pGr-pCr-pUr-pGr-p	3'c.p	3.98	100	1.3	25.25	605.962	-9	5461.72	5463.81	5461.7	341072
3765-3781	Ar-pCr-pCr-pAr-pGr-pCr-pUr-pGr-pCr-pUr-pGr-pUr-pAr-pGr-pCr-pUr-pGr-p	3'c.p	3.45	100	1	25.27	1820.23	-3	5461.72	5463.94	5461.7	1291710
3765-3781	Ar-pCr-pCr-pAr-pGr-pCr-pUr-pGr-pCr-pUr-pGr-pUr-pAr-pGr-pCr-pUr-pGr-p	3'c.p	3.27	100	1	25.27	681.958	-8	5461.72	5463.93	5461.7	2.08419e+06
3765-3781	Ar-pCr-pCr-pAr-pGr-pCr-pUr-pGr-pCr-pUr-pGr-pUr-pAr-pGr-pCr-pUr-pGr-p	3'c.p	2.91	100	1.1	25.28	1364.92	-4	5461.72	5464.07	5461.7	317609
3765-3781	Ar-pCr-pCr-pAr-pGr-pCr-pUr-pGr-pCr-pUr-pGr-pUr-pAr-pGr-pCr-pUr-pGr-p	3'c.p	3.27	100	1	25.28	779.524	-7	5461.72	5463.92	5461.7	676857
1728-1745	Ur-pUr-pCr-pCr-pUr-pGr-pCr-pCr-pAr-pUr-pUr-pCr-pCr-pAr-pGr-pCr-pAr-pGr-p	3'c.p	2.83	100	1.1	25.48	1895.57	-3	5687.73	5690.05	5687.72	633386
1728-1745	Ur-pUr-pCr-pCr-pUr-pGr-pCr-pCr-pAr-pUr-pUr-pCr-pCr-pAr-pGr-pCr-pAr-pGr-p	3'c.p	2.74	100	1	25.48	631.185	-9	5687.73	5690.2	5687.72	881374
1728-1745	Ur-pUr-pCr-pCr-pUr-pGr-pCr-pCr-pAr-pUr-pUr-pCr-pCr-pAr-pGr-pCr-pAr-pGr-p	3'c.p	2.74	100	1.5	25.48	1421.43	-4	5687.73	5690.02	5687.72	173890
1728-1745	Ur-pUr-pCr-pCr-pUr-pGr-pCr-pCr-pAr-pUr-pUr-pCr-pCr-pAr-pGr-pCr-pAr-pGr-p	3'c.p	2.83	100	1	25.49	710.209	-8	5687.73	5690.11	5687.72	596725
897-912	Ar-pAr-pCr-pGr-pGr-pCr-pAr-pCr-pCr-pAr-pUr-pCr-pAr-pCr-pCr-pGr-p	3'c.p	2.48	100	1	25.62	852.949	-6	5121.73	5123.95	5121.72	258246
897-912	Ar-pAr-pCr-pGr-pGr-pCr-pAr-pCr-pCr-pAr-pUr-pCr-pAr-pCr-pCr-pGr-p	3'c.p	2.29	100	1	25.62	1706.9	-3	5121.73	5123.98	5121.72	1.08801e+06
1394-1409	Cr-pAr-pAr-pCr-pUr-pAr-pCr-pAr-pAr-pUr-pUr-pAr-pCr-pCr-pUr-pGr-p	3'c.p	3.03	100	1	25.62	723.377	-7	5068.69	5070.87	5068.67	211937
897-912	Ar-pAr-pCr-pGr-pGr-pCr-pAr-pCr-pCr-pAr-pUr-pCr-pAr-pCr-pCr-pGr-p	3'c.p	2.77	100	1	25.63	639.459	-8	5121.73	5124.2	5121.72	798624
1394-1409	Cr-pAr-pAr-pCr-pUr-pAr-pCr-pAr-pAr-pUr-pUr-pAr-pCr-pCr-pUr-pGr-p	3'c.p	2.45	100	1.5	25.63	632.829	-8	5068.68	5070.78	5068.67	178206
897-912	Ar-pAr-pCr-pGr-pGr-pCr-pAr-pCr-pCr-pAr-pUr-pCr-pAr-pCr-pCr-pGr-p	3'c.p	2.48	100	1	25.63	730.954	-7	5121.73	5123.95	5121.72	1.19852e+06
897-912	Ar-pAr-pCr-pGr-pGr-pCr-pAr-pCr-pCr-pAr-pUr-pCr-pAr-pCr-pCr-pGr-p	3'c.p	2.58	100	1.1	25.63	1279.93	-4	5121.73	5123.97	5121.72	188697
1394-1409	Cr-pAr-pAr-pCr-pUr-pAr-pCr-pAr-pAr-pUr-pUr-pAr-pCr-pCr-pUr-pGr-p	3'c.p	2.26	100	1.2	25.63	1688.89	-3	5068.68	5070.84	5068.67	245454
2054-2071	Cr-pGr-pCr-pUr-pGr-pGr-pAr-pAr-pUr-pCr-pUr-pGr-pCr-pGr-pCr-pCr-pAr-pGr-p	3'c.p	4.18	99.8	1.6	25.88	724.967	-8	5805.79	5808.36	5805.77	165144
2054-2071	Cr-pGr-pCr-pUr-pGr-pGr-pAr-pAr-pUr-pCr-pUr-pGr-pCr-pGr-pCr-pCr-pAr-pGr-p	3'c.p	3.5	99.8	1.8	25.88	828.677	-7	5805.79	5808.13	5805.77	99675
864-881	Cr-pAr-pGr-pCr-pCr-pUr-pAr-pGr-pAr-pAr-pCr-pCr-pUr-pUr-pCr-pCr-pUr-pGr-p	3'c.p	3.26	97.1	1.3	26.06	633.633	-9	5710.76	5713.11	5710.74	139063
3525-3540	Ar-pAr-pCr-pCr-pAr-pCr-pAr-pCr-pAr-pAr-pGr-pCr-pCr-pCr-pCr-pGr-p	3'c.p	2.67	100	1.1	26.08	637.338	-8	5104.75	5106.92	5104.74	330873
3525-3540	Ar-pAr-pCr-pCr-pAr-pCr-pAr-pCr-pAr-pAr-pGr-pCr-pCr-pCr-pCr-pGr-p	3'c.p	2.67	100	1.2	26.08	1701.24	-3	5104.75	5106.95	5104.74	377424
3525-3540	Ar-pAr-pCr-pCr-pAr-pCr-pAr-pCr-pAr-pAr-pGr-pCr-pCr-pCr-pCr-pGr-p	3'c.p	2.57	100	1	26.08	728.529	-7	5104.75	5106.9	5104.74	303774
1692-1709	Ar-pCr-pCr-pGr-pGr-pCr-pAr-pCr-pCr-pGr-pGr-pCr-pGr-pUr-pGr-pCr-pUr-pGr-p	3'c.p	2.63	100	1	26.13	726.968	-8	5820.79	5823.37	5820.78	269043
1692-1709	Ar-pCr-pCr-pGr-pGr-pCr-pAr-pCr-pCr-pGr-pGr-pCr-pGr-pUr-pGr-pCr-pUr-pGr-p	3'c.p	3.13	100	1.3	26.13	646.082	-9	5820.79	5823.27	5820.78	207109
2377-2391	Ar-pCr-pAr-pAr-pGr-pAr-pAr-pCr-pAr-pCr-pCr-pCr-pAr-pAr-pGr-p	3'c.p	2.06	100	1.2	26.15	1615.24	-3	4847.73	4849.83	4847.72	196285
2377-2391	Ar-pCr-pAr-pAr-pGr-pAr-pAr-pCr-pAr-pCr-pCr-pCr-pAr-pAr-pGr-p	3'c.p	2.66	100	1.2	26.15	691.813	-7	4847.73	4849.85	4847.72	249773
1447-1464	Ar-pGr-pCr-pGr-pGr-pGr-pAr-pCr-pAr-pUr-pCr-pUr-pCr-pCr-pAr-pCr-pCr-pGr-p	3'c.p	2.83	96.7	1.1	26.25	722.843	-8	5788.8	5791.38	5788.79	700787
1447-1464	Ar-pGr-pCr-pGr-pGr-pGr-pAr-pCr-pAr-pUr-pCr-pUr-pCr-pCr-pAr-pCr-pCr-pGr-p	3'c.p	3	96.7	1.2	26.25	1929.26	-3	5788.8	5791.34	5788.79	459045
1447-1464	Ar-pGr-pCr-pGr-pGr-pGr-pAr-pCr-pAr-pUr-pCr-pUr-pCr-pCr-pAr-pCr-pCr-pGr-p	3'c.p	2.57	96.7	1.2	26.27	826.394	-7	5788.8	5791.26	5788.79	265907
3797-3814	Ur-pAr-pGr-pCr-pUr-pGr-pUr-pGr-pGr-pCr-pAr-pGr-pCr-pUr-pGr-pCr-pUr-pGr-p	3'c.p,18.0093	3.22	99.4	1.1	26.39	729.338	-8	5841.76	5844.22	5841.74	255908
3797-3814	Ur-pAr-pGr-pCr-pUr-pGr-pUr-pGr-pGr-pCr-pAr-pGr-pCr-pUr-pGr-pCr-pUr-pGr-p	3'c.p,18.0068	3.23	91.7	1	26.45	729.588	-8	5841.75	5844.28	5841.74	98746.9
3308-3325	Cr-pAr-pAr-pAr-pGr-pCr-pCr-pCr-pAr-pCr-pUr-pUr-pUr-pCr-pCr-pUr-pAr-pGr-p	3'c.p	1.61	99.7	1.8	26.53	631.967	-9	5694.76	5697.65	5694.75	221325
3308-3325	Cr-pAr-pAr-pAr-pGr-pCr-pCr-pCr-pAr-pCr-pUr-pUr-pUr-pCr-pCr-pUr-pAr-pGr-p	3'c.p	2.72	99.7	1.6	26.55	1897.91	-3	5694.76	5697.23	5694.75	343233
3308-3325	Cr-pAr-pAr-pAr-pGr-pCr-pCr-pCr-pAr-pCr-pUr-pUr-pUr-pCr-pCr-pUr-pAr-pGr-p	3'c.p	2.81	99.7	1	26.57	711.089	-8	5694.76	5697.09	5694.75	475235
4037-4053	Cr-pAr-pGr-pCr-pUr-pCr-pAr-pAr-pAr-pAr-pCr-pGr-pCr-pUr-pUr-pAr-pGr-p	3'c.p	1.61	100	1	26.6	1362.68	-4	5452.75	5455.18	5452.74	505328
4037-4053	Cr-pAr-pGr-pCr-pUr-pCr-pAr-pAr-pAr-pAr-pCr-pGr-pCr-pUr-pUr-pAr-pGr-p	3'c.p	2.51	100	1	26.62	1817.24	-3	5452.75	5455.01	5452.74	2.41491e+06
4037-4053	Cr-pAr-pGr-pCr-pUr-pCr-pAr-pAr-pAr-pAr-pCr-pGr-pCr-pUr-pUr-pAr-pGr-p	3'c.p	2.06	100	1	26.62	778.243	-7	5452.75	5455.09	5452.74	1395642
4037-4053	Cr-pAr-pGr-pCr-pUr-pCr-pAr-pAr-pAr-pAr-pCr-pGr-pCr-pUr-pUr-pAr-pGr-p	3'c.p	2.33	100	1	26.62	680.837	-8	5452.75	5455	5452.74	3.47915e+06
4037-4053	Cr-pAr-pGr-pCr-pUr-pCr-pAr-pAr-pAr-pAr-pCr-pGr-pCr-pUr-pUr-pAr-pGr-p	3'c.p	1.88	100	1	26.62	908.119	-6	5452.75	5455.18	5452.74	375231
1600-1617	Ar-pAr-pCr-pUr-pGr-pCr-pUr-pGr-pCr-pAr-pUr-pGr-pCr-pCr-pCr-pCr-pUr-pGr-p	3'c.p	2.18	100	1	26.64	714.962	-8	5726.75	5729.15	5726.74	501023
4037-4053	Cr-pAr-pGr-pCr-pUr-pCr-pAr-pAr-pAr-pAr-pCr-pGr-pCr-pUr-pUr-pAr-pGr-p	3'c.p	2.15	100	1.2	26.64	604.966	-9	5452.75	5455.19	5452.74	388344
1671-1686	Ar-pAr-pCr-pUr-pUr-pCr-pAr-pAr-pCr-pUr-pUr-pCr-pAr-pAr-pCr-pGr-p	3'c.p	3.03	100	1.1	26.79	632.829	-8	5068.69	5070.87	5068.67	504084
1671-1686	Ar-pAr-pCr-pUr-pUr-pCr-pAr-pAr-pCr-pUr-pUr-pCr-pAr-pAr-pCr-pGr-p	3'c.p	2.26	100	1	26.79	1689.22	-3	5068.68	5070.86	5068.67	868276
1671-1686	Ar-pAr-pCr-pUr-pUr-pCr-pAr-pAr-pCr-pUr-pUr-pCr-pAr-pAr-pCr-pGr-p	3'c.p	2.64	100	1	26.8	723.376	-7	5068.68	5070.87	5068.67	1.01586e+06
1671-1686	Ar-pAr-pCr-pUr-pUr-pCr-pAr-pAr-pCr-pUr-pUr-pCr-pAr-pAr-pCr-pGr-p	3'c.p	2.16	100	1.1	26.81	844.107	-6	5068.68	5070.84	5068.67	194697
1638-1653	Ar-pAr-pAr-pAr-pGr-pCr-pAr-pCr-pCr-pAr-pAr-pUr-pCr-pUr-pCr-pGr-p	3'c.p	2.99	92.8	1.2	27.2	640.585	-8	5130.73	5132.87	5130.72	285051
3406-3423	Ar-pCr-pAr-pAr-pCr-pAr-pCr-pCr-pUr-pUr-pCr-pGr-pUr-pGr-pUr-pCr-pUr-pGr-p	3'c.p	2.9	100	1	27.25	633.854	-9	5711.74	5714.09	5711.73	434707
3406-3423	Ar-pCr-pAr-pAr-pCr-pAr-pCr-pCr-pUr-pUr-pCr-pGr-pUr-pGr-pUr-pCr-pUr-pGr-p	3'c.p	2.9	100	1	27.25	713.211	-8	5711.74	5714.08	5711.73	477539
3406-3423	Ar-pCr-pAr-pAr-pCr-pAr-pCr-pCr-pUr-pUr-pCr-pGr-pUr-pGr-pUr-pCr-pUr-pGr-p	3'c.p	2.64	100	1.3	27.27	1903.58	-3	5711.74	5714.27	5711.73	353063
1725-1742	Ar-pAr-pGr-pUr-pUr-pCr-pCr-pUr-pGr-pCr-pCr-pAr-pUr-pUr-pCr-pCr-pAr-pGr-p	3'c.p	3.67	100	1.3	27.76	1903.58	-3	5711.75	5714.44	5711.73	710304
1725-1742	Ar-pAr-pGr-pUr-pUr-pCr-pCr-pUr-pGr-pCr-pCr-pAr-pUr-pUr-pCr-pCr-pAr-pGr-p	3'c.p	3.24	100	1	27.76	713.211	-8	5711.75	5714.36	5711.73	865786
1725-1742	Ar-pAr-pGr-pUr-pUr-pCr-pCr-pUr-pGr-pCr-pCr-pAr-pUr-pUr-pCr-pCr-pAr-pGr-p	3'c.p	2.9	100	1.5	27.76	1427.43	-4	5711.74	5714.37	5711.73	188821
1725-1742	Ar-pAr-pGr-pUr-pUr-pCr-pCr-pUr-pGr-pCr-pCr-pAr-pUr-pUr-pCr-pCr-pAr-pGr-p	3'c.p	3.58	100	1.5	27.78	633.854	-9	5711.75	5714.18	5711.73	406283
1600-1617	Ar-pAr-pCr-pUr-pGr-pCr-pUr-pGr-pCr-pAr-pUr-pGr-pCr-pCr-pCr-pCr-pUr-pGr-p	3'c.p,18.0122	1.67	97.4	1	27.81	819.959	-7	5744.76	5746.83	5744.75	273284
1600-1617	Ar-pAr-pCr-pUr-pGr-pCr-pUr-pGr-pCr-pAr-pUr-pGr-pCr-pCr-pCr-pCr-pUr-pGr-p	3'c.p,18.0122	2.26	97.4	2	27.83	1914.58	-3	5744.76	5747.08	5744.75	274936
1600-1617	Ar-pAr-pCr-pUr-pGr-pCr-pUr-pGr-pCr-pAr-pUr-pGr-pCr-pCr-pCr-pCr-pUr-pGr-p	3'c.p,18.0122	2.18	97.4	1	27.83	717.338	-8	5744.76	5747.26	5744.75	341456
650-667	Cr-pUr-pAr-pCr-pUr-pUr-pCr-pAr-pAr-pGr-pAr-pUr-pCr-pUr-pAr-pCr-pAr-pGr-p	3'c.p	2.6	92.8	1	28.04	714.213	-8	5719.76	5722.05	5719.74	169730
650-667	Cr-pUr-pAr-pCr-pUr-pUr-pCr-pAr-pAr-pGr-pAr-pUr-pCr-pUr-pAr-pCr-pAr-pGr-p	3'c.p	3.88	92.8	1.1	28.05	816.387	-7	5719.77	5722.23	5719.74	134129
1084-1103	Cr-pCr-pAr-pCr-pCr-pAr-pGr-pAr-pUr-pUr-pCr-pGr-pCr-pCr-pUr-pCr-pUr-pGr-pUr-pGr-p	3'c.p	1.87	100	2	28.06	633.075	-10	6337.82	6340.57	6337.8	117669
1084-1103	Cr-pCr-pAr-pCr-pCr-pAr-pGr-pAr-pUr-pUr-pCr-pGr-pCr-pCr-pUr-pCr-pUr-pGr-pUr-pGr-p	3'c.p	2.33	100	2	28.09	1583.95	-4	6337.82	6340.54	6337.8	243856
1084-1103	Cr-pCr-pAr-pCr-pCr-pAr-pGr-pAr-pUr-pUr-pCr-pGr-pCr-pCr-pUr-pCr-pUr-pGr-pUr-pGr-p	3'c.p	2.71	100	1	28.11	703.417	-9	6337.82	6340.53	6337.8	1.31061e+06
3406-3423	Ar-pCr-pAr-pAr-pCr-pAr-pCr-pCr-pUr-pUr-pCr-pGr-pUr-pGr-pUr-pCr-pUr-pGr-p	3'c.p,18.0103	2.97	91.8	1.4	28.39	1909.58	-3	5729.75	5732.55	5729.74	318018
3406-3423	Ar-pCr-pAr-pAr-pCr-pAr-pCr-pCr-pUr-pUr-pCr-pGr-pUr-pGr-pUr-pCr-pUr-pGr-p	3'c.p,18.0103	2.88	91.8	1.1	28.41	715.463	-8	5729.75	5732.47	5729.74	326967
3406-3423	Ar-pCr-pAr-pAr-pCr-pAr-pCr-pCr-pUr-pUr-pCr-pGr-pUr-pGr-pUr-pCr-pUr-pGr-p	3'c.p,18.0103	2.97	91.8	1.1	28.41	817.815	-7	5729.75	5732.26	5729.74	302244
1953-1972	Cr-pGr-pGr-pGr-pUr-pGr-pUr-pAr-pCr-pUr-pCr-pCr-pAr-pCr-pCr-pGr-pGr-pCr-pAr-pGr-p	3'c.p	2.19	100	1.2	28.81	1613.71	-4	6455.87	6458.7	6455.85	617676
1953-1972	Cr-pGr-pGr-pGr-pUr-pGr-pUr-pAr-pCr-pUr-pCr-pCr-pAr-pCr-pCr-pGr-pGr-pCr-pAr-pGr-p	3'c.p	2.34	100	1	28.83	716.534	-9	6455.87	6458.64	6455.85	1.84711e+06
1953-1972	Cr-pGr-pGr-pGr-pUr-pGr-pUr-pAr-pCr-pUr-pCr-pCr-pAr-pCr-pCr-pGr-pGr-pCr-pAr-pGr-p	3'c.p	1.28	100	1	28.83	921.546	-7	6455.86	6458.65	6455.85	303141
1953-1972	Cr-pGr-pGr-pGr-pUr-pGr-pUr-pAr-pCr-pUr-pCr-pCr-pAr-pCr-pCr-pGr-pGr-pCr-pAr-pGr-p	3'c.p	2.42	100	1	28.83	806.352	-8	6455.87	6458.68	6455.85	1.17792e+06
287-305	Ar-pUr-pUr-pCr-pGr-pAr-pCr-pAr-pAr-pCr-pCr-pCr-pCr-pGr-pUr-pGr-pCr-pUr-pGr-p	3'c.p	2.66	99.9	1.2	29	756.219	-8	6055.81	6058.42	6055.79	189421
287-305	Ar-pUr-pUr-pCr-pGr-pAr-pCr-pAr-pAr-pCr-pCr-pCr-pCr-pGr-pUr-pGr-pCr-pUr-pGr-p	3'c.p	2.74	99.9	1.7	29.02	672.083	-9	6055.81	6058.54	6055.79	171776
539-558	Cr-pGr-pCr-pCr-pAr-pAr-pCr-pAr-pAr-pCr-pUr-pGr-pCr-pAr-pCr-pCr-pUr-pUr-pCr-pGr-p	3'c.p	3.18	100	1.8	29.25	704.09	-9	6343.87	6346.55	6343.85	96998.8
539-558	Cr-pGr-pCr-pCr-pAr-pAr-pCr-pAr-pAr-pCr-pUr-pGr-pCr-pAr-pCr-pCr-pUr-pUr-pCr-pGr-p	3'c.p	3.03	100	1.1	29.25	792.352	-8	6343.87	6346.5	6343.85	133382
3110-3129	Ar-pGr-pCr-pCr-pUr-pCr-pUr-pGr-pCr-pCr-pAr-pAr-pUr-pCr-pUr-pGr-pGr-pCr-pCr-pGr-p	3'c.p	2.9	100	2	29.32	1593.95	-4	6376.84	6380.05	6376.83	184869
3110-3129	Ar-pGr-pCr-pCr-pUr-pCr-pUr-pGr-pCr-pCr-pAr-pAr-pUr-pCr-pUr-pGr-pGr-pCr-pCr-pGr-p	3'c.p	3.05	100	1.1	29.32	707.754	-9	6376.85	6380.16	6376.83	460832
1618-1637	Cr-pCr-pAr-pCr-pAr-pGr-pUr-pGr-pUr-pGr-pCr-pGr-pGr-pCr-pCr-pCr-pUr-pAr-pAr-pGr-p	3'c.p	2.85	99.2	1.5	29.32	714.757	-9	6439.88	6442.4	6439.86	229209
3110-3129	Ar-pGr-pCr-pCr-pUr-pCr-pUr-pGr-pCr-pCr-pAr-pAr-pUr-pCr-pUr-pGr-pGr-pCr-pCr-pGr-p	3'c.p	2.21	100	1.1	29.32	796.349	-8	6376.84	6379.59	6376.83	388021
1113-1129	Ar-pAr-pCr-pCr-pGr-pGr-pAr-pAr-pGr-pCr-pGr-pGr-pAr-pUr-pCr-pAr-pGr-p	3'c.p	1.9	100	1	29.62	1391.94	-4	5570.8	5573.2	5570.79	316555
1113-1129	Ar-pAr-pCr-pCr-pGr-pGr-pAr-pAr-pGr-pCr-pGr-pGr-pAr-pUr-pCr-pAr-pGr-p	3'c.p	2.26	100	1	29.64	695.593	-8	5570.8	5573.11	5570.79	4006480
1113-1129	Ar-pAr-pCr-pCr-pGr-pGr-pAr-pAr-pGr-pCr-pGr-pGr-pAr-pUr-pCr-pAr-pGr-p	3'c.p	2.43	100	1	29.64	1392.44	-4	5570.8	5573.38	5570.79	323539
1113-1129	Ar-pAr-pCr-pCr-pGr-pGr-pAr-pAr-pGr-pCr-pGr-pGr-pAr-pUr-pCr-pAr-pGr-p	3'c.p	1.99	100	1	29.64	795.107	-7	5570.8	5573.26	5570.79	2.3368e+06
1113-1129	Ar-pAr-pCr-pCr-pGr-pGr-pAr-pAr-pGr-pCr-pGr-pGr-pAr-pUr-pCr-pAr-pGr-p	3'c.p	1.47	100	1	29.65	927.794	-6	5570.8	5573.17	5570.79	424286
1113-1129	Ar-pAr-pCr-pCr-pGr-pGr-pAr-pAr-pGr-pCr-pGr-pGr-pAr-pUr-pCr-pAr-pGr-p	3'c.p	1.47	100	1	29.65	1113.55	-5	5570.8	5573.05	5570.79	388054
1113-1129	Ar-pAr-pCr-pCr-pGr-pGr-pAr-pAr-pGr-pCr-pGr-pGr-pAr-pUr-pCr-pAr-pGr-p	3'c.p	2.17	100	1.1	29.65	1856.59	-3	5570.8	5573.13	5570.79	2.89701e+06
3791-3811	Cr-pUr-pGr-pUr-pUr-pGr-pUr-pAr-pGr-pCr-pUr-pGr-pUr-pGr-pGr-pCr-pAr-pGr-pCr-pUr-pGr-p	3'c.p	1.21	99.7	1	29.69	677.378	-10	6780.84	6783.67	6780.83	499299
3791-3811	Cr-pUr-pGr-pUr-pUr-pGr-pUr-pAr-pGr-pCr-pUr-pGr-pUr-pGr-pGr-pCr-pAr-pGr-pCr-pUr-pGr-p	3'c.p	2	99.7	1.3	29.7	752.865	-9	6780.84	6784.09	6780.83	192613
1953-1972	Cr-pGr-pGr-pGr-pUr-pGr-pUr-pAr-pCr-pUr-pCr-pCr-pAr-pCr-pCr-pGr-pGr-pCr-pAr-pGr-p	3'c.p,18.0068	2.34	99.6	1.2	29.76	718.758	-9	6473.88	6476.21	6473.86	43175.3
1113-1129	Ar-pAr-pCr-pCr-pGr-pGr-pAr-pAr-pGr-pCr-pGr-pGr-pAr-pUr-pCr-pAr-pGr-p	3'c.p	2.17	100	1.1	29.77	1391.94	-4	5570.8	5573.26	5570.79	99337.3
1953-1972	Cr-pGr-pGr-pGr-pUr-pGr-pUr-pAr-pCr-pUr-pCr-pCr-pAr-pCr-pCr-pGr-pGr-pCr-pAr-pGr-p	3'c.p,18.0068	2.11	99.6	1.7	29.79	924.119	-7	6473.88	6476.72	6473.86	143959
1953-1972	Cr-pGr-pGr-pGr-pUr-pGr-pUr-pAr-pCr-pUr-pCr-pCr-pAr-pCr-pCr-pGr-pGr-pCr-pAr-pGr-p	3'c.p,18.0068	2.34	99.6	1.1	29.81	808.478	-8	6473.88	6476.62	6473.86	318624
1953-1972	Cr-pGr-pGr-pGr-pUr-pGr-pUr-pAr-pCr-pUr-pCr-pCr-pAr-pCr-pCr-pGr-pGr-pCr-pAr-pGr-p	3'c.p,18.0068	1.81	99.6	1.2	29.81	718.535	-9	6473.87	6476.65	6473.86	58429.6
1112-1129	Gr-pAr-pAr-pCr-pCr-pGr-pGr-pAr-pAr-pGr-pCr-pGr-pGr-pAr-pUr-pCr-pAr-pGr-p	3'c.p	2.52	100	1	29.93	738.725	-8	5915.85	5918.43	5915.84	600105
1112-1129	Gr-pAr-pAr-pCr-pCr-pGr-pGr-pAr-pAr-pGr-pCr-pGr-pGr-pAr-pUr-pCr-pAr-pGr-p	3'c.p	2.94	100	1.6	29.93	1971.61	-3	5915.85	5918.45	5915.84	372818
1112-1129	Gr-pAr-pAr-pCr-pCr-pGr-pGr-pAr-pAr-pGr-pCr-pGr-pGr-pAr-pUr-pCr-pAr-pGr-p	3'c.p	2.19	100	1	29.93	844.401	-7	5915.85	5918.46	5915.84	238814
1112-1129	Gr-pAr-pAr-pCr-pCr-pGr-pGr-pAr-pAr-pGr-pCr-pGr-pGr-pAr-pUr-pCr-pAr-pGr-p	3'c.p	2.11	100	2	29.93	1478.46	-4	5915.85	5918.47	5915.84	123380
3206-3228	Cr-pUr-pUr-pCr-pCr-pCr-pUr-pCr-pAr-pGr-pUr-pCr-pUr-pGr-pCr-pCr-pCr-pCr-pUr-pCr-pAr-pCr-pGr-p	3'c.p	3.46	100	1.5	30	718.185	-10	7189.92	7193.08	7189.89	215134
3286-3306	Cr-pUr-pCr-pCr-pAr-pGr-pCr-pCr-pAr-pUr-pCr-pUr-pGr-pCr-pCr-pAr-pCr-pGr-pAr-pCr-pGr-p	3'c.p	3.6	99.7	1.4	30.06	739.871	-9	6664.91	6668.03	6664.89	180384
216-237	Ur-pUr-pCr-pCr-pUr-pGr-pCr-pCr-pUr-pUr-pUr-pCr-pUr-pUr-pCr-pAr-pGr-pCr-pAr-pAr-pCr-pGr-p	3'c.p	2.61	100	1.1	30.45	690.378	-10	6910.85	6913.9	6910.83	1.35207e+06
216-237	Ur-pUr-pCr-pCr-pUr-pGr-pCr-pCr-pUr-pUr-pUr-pCr-pUr-pUr-pCr-pAr-pGr-pCr-pAr-pAr-pCr-pGr-p	3'c.p	3.17	100	1.5	30.46	1727.46	-4	6910.85	6913.94	6910.83	381682
216-237	Ur-pUr-pCr-pCr-pUr-pGr-pCr-pCr-pUr-pUr-pUr-pCr-pUr-pUr-pCr-pAr-pGr-pCr-pAr-pAr-pCr-pGr-p	3'c.p	6.56	100	1	30.46	767.087	-9	6910.88	6913.87	6910.83	457246
1559-1579	Cr-pGr-pUr-pGr-pGr-pGr-pCr-pUr-pAr-pUr-pCr-pAr-pGr-pCr-pCr-pCr-pUr-pAr-pCr-pAr-pGr-p	3'c.p	2.22	100	1	30.55	748.871	-9	6745.9	6748.73	6745.88	1.07485e+06
4120-4139	Cr-pUr-pAr-pUr-pAr-pCr-pUr-pAr-pAr-pCr-pCr-pCr-pCr-pAr-pGr-pGr-pGr-pUr-pUr-pGr-p	3'c.p	2.92	100	1.1	30.56	797.474	-8	6385.85	6388.84	6385.83	186818
4120-4139	Cr-pUr-pAr-pUr-pAr-pCr-pUr-pAr-pAr-pCr-pCr-pCr-pCr-pAr-pGr-pGr-pGr-pUr-pUr-pGr-p	3'c.p	2.16	100	1.1	30.58	708.753	-9	6385.84	6388.61	6385.83	799280
1952-1972	Gr-pCr-pGr-pGr-pGr-pUr-pGr-pUr-pAr-pCr-pUr-pCr-pCr-pAr-pCr-pCr-pGr-pGr-pCr-pAr-pGr-p	3'c.p	2.28	100	1	30.63	679.285	-10	6800.92	6803.77	6800.9	1.25239e+06
1952-1972	Gr-pCr-pGr-pGr-pGr-pUr-pGr-pUr-pAr-pCr-pUr-pCr-pCr-pAr-pCr-pCr-pGr-pGr-pCr-pAr-pGr-p	3'c.p	1.78	100	1	30.64	754.984	-9	6800.91	6803.95	6800.9	2.10947e+06
1952-1972	Gr-pCr-pGr-pGr-pGr-pUr-pGr-pUr-pAr-pCr-pUr-pCr-pCr-pAr-pCr-pCr-pGr-pGr-pCr-pAr-pGr-p	3'c.p	1.64	100	1	30.64	849.483	-8	6800.91	6803.74	6800.9	726863
1952-1972	Gr-pCr-pGr-pGr-pGr-pUr-pGr-pUr-pAr-pCr-pUr-pCr-pCr-pAr-pCr-pCr-pGr-pGr-pCr-pAr-pGr-p	3'c.p	1.57	100	1.2	30.65	1699.72	-4	6800.91	6803.79	6800.9	834524
1991-2010	Ar-pGr-pCr-pCr-pGr-pGr-pCr-pUr-pGr-pUr-pCr-pUr-pGr-pAr-pUr-pCr-pGr-pGr-pAr-pGr-p	3'c.p	2.04	100	1	30.76	811.476	-8	6496.86	6499.69	6496.84	463800
1991-2010	Ar-pGr-pCr-pCr-pGr-pGr-pCr-pUr-pGr-pUr-pCr-pUr-pGr-pAr-pUr-pCr-pGr-pGr-pAr-pGr-p	3'c.p	2.49	100	1.1	30.77	721.312	-9	6496.86	6499.61	6496.84	159588
3765-3785	Ar-pCr-pCr-pAr-pGr-pCr-pUr-pGr-pCr-pUr-pGr-pUr-pAr-pGr-pCr-pUr-pGr-pCr-pCr-pUr-pGr-p	3'c.p	2.72	100	1.3	30.88	1680.21	-4	6722.88	6725.9	6722.86	364437
3765-3785	Ar-pCr-pCr-pAr-pGr-pCr-pUr-pGr-pCr-pUr-pGr-pUr-pAr-pGr-pCr-pUr-pGr-pCr-pCr-pUr-pGr-p	3'c.p	2.65	100	1	30.88	746.201	-9	6722.88	6725.88	6722.86	816026
3765-3785	Ar-pCr-pCr-pAr-pGr-pCr-pUr-pGr-pCr-pUr-pGr-pUr-pAr-pGr-pCr-pUr-pGr-pCr-pCr-pUr-pGr-p	3'c.p	3.23	100	1.1	30.9	671.581	-10	6722.88	6725.7	6722.86	847118
3765-3785	Ar-pCr-pCr-pAr-pGr-pCr-pUr-pGr-pCr-pUr-pGr-pUr-pAr-pGr-pCr-pUr-pGr-pCr-pCr-pUr-pGr-p	3'c.p	2.21	100	1.2	30.9	839.728	-8	6722.87	6725.58	6722.86	178078
3372-3392	Cr-pGr-pGr-pAr-pAr-pCr-pUr-pUr-pCr-pUr-pAr-pCr-pGr-pAr-pGr-pCr-pCr-pCr-pCr-pAr-pGr-p	3'c.p	4.03	100	1.6	31.06	746.873	-9	6728.93	6732.11	6728.91	221933
3372-3392	Cr-pGr-pGr-pAr-pAr-pCr-pUr-pUr-pCr-pUr-pAr-pCr-pGr-pAr-pGr-pCr-pCr-pCr-pCr-pAr-pGr-p	3'c.p	2.07	100	1.6	31.07	840.359	-8	6728.92	6731.66	6728.91	167862
954-975	Ur-pGr-pCr-pAr-pCr-pCr-pCr-pUr-pGr-pAr-pAr-pGr-pUr-pCr-pCr-pUr-pUr-pCr-pAr-pCr-pCr-pGr-p	3'c.p	2.53	100	1.8	31.25	1161.48	-6	6971.92	6974.82	6971.9	155107
954-975	Ur-pGr-pCr-pAr-pCr-pCr-pCr-pUr-pGr-pAr-pAr-pGr-pUr-pCr-pCr-pUr-pUr-pCr-pAr-pCr-pCr-pGr-p	3'c.p	3.23	100	1	31.27	696.384	-10	6971.92	6974.78	6971.9	1.22888e+06
954-975	Ur-pGr-pCr-pAr-pCr-pCr-pCr-pUr-pGr-pAr-pAr-pGr-pUr-pCr-pCr-pUr-pUr-pCr-pAr-pCr-pCr-pGr-p	3'c.p	2.74	100	1	31.27	773.983	-9	6971.92	6975	6971.9	1.52828e+06
954-975	Ur-pGr-pCr-pAr-pCr-pCr-pCr-pUr-pGr-pAr-pAr-pGr-pUr-pCr-pCr-pUr-pUr-pCr-pAr-pCr-pCr-pGr-p	3'c.p	1.76	100	1	31.27	870.858	-8	6971.91	6975.04	6971.9	529960
954-975	Ur-pGr-pCr-pAr-pCr-pCr-pCr-pUr-pGr-pAr-pAr-pGr-pUr-pCr-pCr-pUr-pUr-pCr-pAr-pCr-pCr-pGr-p	3'c.p	2.32	100	1.7	31.27	1393.78	-5	6971.91	6975.01	6971.9	177690
954-975	Ur-pGr-pCr-pAr-pCr-pCr-pCr-pUr-pGr-pAr-pAr-pGr-pUr-pCr-pCr-pUr-pUr-pCr-pAr-pCr-pCr-pGr-p	3'c.p	2.81	100	1.4	31.28	1742.72	-4	6971.92	6974.98	6971.9	756963
954-975	Ur-pGr-pCr-pAr-pCr-pCr-pCr-pUr-pGr-pAr-pAr-pGr-pUr-pCr-pCr-pUr-pUr-pCr-pAr-pCr-pCr-pGr-p	3'c.p	2.53	100	1.5	31.28	995.41	-7	6971.92	6974.83	6971.9	180599
216-237	Ur-pUr-pCr-pCr-pUr-pGr-pCr-pCr-pUr-pUr-pUr-pCr-pUr-pUr-pCr-pAr-pGr-pCr-pAr-pAr-pCr-pGr-p	3'c.p,18.0137	1.89	98.8	1.2	31.63	692.079	-10	6928.86	6931.85	6928.85	216006
216-237	Ur-pUr-pCr-pCr-pUr-pGr-pCr-pCr-pUr-pUr-pUr-pCr-pUr-pUr-pCr-pAr-pGr-pCr-pAr-pAr-pCr-pGr-p	3'c.p,18.0137	2.6	98.8	1.2	31.63	769.2	-9	6928.86	6931.93	6928.85	215803
2170-2190	Cr-pCr-pUr-pAr-pCr-pUr-pCr-pCr-pAr-pAr-pCr-pAr-pAr-pCr-pUr-pCr-pUr-pAr-pUr-pCr-pGr-p	3'c.p	2.47	91.9	1.9	31.64	658.681	-10	6594.88	6597.43	6594.86	222967
3878-3897	Ar-pCr-pUr-pCr-pGr-pAr-pGr-pCr-pUr-pGr-pGr-pUr-pAr-pCr-pUr-pGr-pCr-pAr-pUr-pGr-p	3'c.p	2.81	100	1.1	31.69	714.976	-9	6441.85	6444.63	6441.83	863377
4120-4139	Cr-pUr-pAr-pUr-pAr-pCr-pUr-pAr-pAr-pCr-pCr-pCr-pCr-pAr-pGr-pGr-pGr-pUr-pUr-pGr-p	3'c.p,18.0142	2.14	99.8	1	31.74	799.725	-8	6403.85	6406.63	6403.84	923783
4120-4139	Cr-pUr-pAr-pUr-pAr-pCr-pUr-pAr-pAr-pCr-pCr-pCr-pCr-pAr-pGr-pGr-pGr-pUr-pUr-pGr-p	3'c.p,18.0142	2.14	99.8	1	31.76	710.754	-9	6403.85	6406.81	6403.84	638557
1624-1642	Ur-pCr-pAr-pAr-pCr-pGr-pGr-pGr-pAr-pGr-pAr-pUr-pCr-pCr-pGr-pAr-pCr-pAr-pGr-p	3'c.p	1.77	100	1.1	31.79	882.547	-7	6181.87	6184.59	6181.86	230311
1624-1642	Ur-pCr-pAr-pAr-pCr-pGr-pGr-pGr-pAr-pGr-pAr-pUr-pCr-pCr-pGr-pAr-pCr-pAr-pGr-p	3'c.p	2.79	100	1	31.79	771.977	-8	6181.87	6184.62	6181.86	613303
1624-1642	Ur-pCr-pAr-pAr-pCr-pGr-pGr-pGr-pAr-pGr-pAr-pUr-pCr-pCr-pGr-pAr-pCr-pAr-pGr-p	3'c.p	2.63	100	1.1	31.81	686.09	-9	6181.87	6184.59	6181.86	525057
1624-1642	Ur-pCr-pAr-pAr-pCr-pGr-pGr-pGr-pAr-pGr-pAr-pUr-pCr-pCr-pGr-pAr-pCr-pAr-pGr-p	3'c.p	2.71	100	1.5	31.82	2060.28	-3	6181.87	6184.58	6181.86	429451
1595-1617	Cr-pUr-pUr-pCr-pGr-pAr-pAr-pCr-pUr-pGr-pCr-pUr-pGr-pCr-pAr-pUr-pGr-pCr-pCr-pCr-pCr-pUr-pGr-p	3'c.p	2.79	100	1.9	31.95	606.988	-12	7293.94	7297.04	7293.92	253109
1595-1617	Cr-pUr-pUr-pCr-pGr-pAr-pAr-pCr-pUr-pGr-pCr-pUr-pGr-pCr-pAr-pUr-pGr-pCr-pCr-pCr-pCr-pUr-pGr-p	3'c.p	3.26	100	1.1	31.95	728.687	-10	7293.94	7297.13	7293.92	648822
1595-1617	Cr-pUr-pUr-pCr-pGr-pAr-pAr-pCr-pUr-pGr-pCr-pUr-pGr-pCr-pAr-pUr-pGr-pCr-pCr-pCr-pCr-pUr-pGr-p	3'c.p	3.19	100	1.4	31.96	662.352	-11	7293.94	7296.99	7293.92	482326
2274-2295	Ur-pAr-pCr-pAr-pUr-pCr-pUr-pGr-pCr-pGr-pGr-pCr-pGr-pAr-pUr-pUr-pCr-pCr-pAr-pCr-pCr-pGr-p	3'c.p	2.12	100	1	32.37	778.429	-9	7011.92	7015	7011.9	835557
2274-2295	Ur-pAr-pCr-pAr-pUr-pCr-pUr-pGr-pCr-pGr-pGr-pCr-pGr-pAr-pUr-pUr-pCr-pCr-pAr-pCr-pCr-pGr-p	3'c.p	2.61	100	1.2	32.39	700.486	-10	7011.92	7015.04	7011.9	720156
2274-2295	Ur-pAr-pCr-pAr-pUr-pCr-pUr-pGr-pCr-pGr-pGr-pCr-pGr-pAr-pUr-pUr-pCr-pCr-pAr-pCr-pCr-pGr-p	3'c.p	1.92	100	2	32.39	1752.72	-4	7011.92	7015.04	7011.9	395728
954-975	Ur-pGr-pCr-pAr-pCr-pCr-pCr-pUr-pGr-pAr-pAr-pGr-pUr-pCr-pCr-pUr-pUr-pCr-pAr-pCr-pCr-pGr-p	3'c.p,18.0098	2.73	99.8	1	32.42	775.985	-9	6989.93	6993.02	6989.91	944557
954-975	Ur-pGr-pCr-pAr-pCr-pCr-pCr-pUr-pGr-pAr-pAr-pGr-pUr-pCr-pCr-pUr-pUr-pCr-pAr-pCr-pCr-pGr-p	3'c.p,18.0098	2.52	99.8	1	32.44	872.984	-8	6989.93	6992.91	6989.91	556522
1038-1058	Ur-pUr-pCr-pCr-pCr-pCr-pAr-pAr-pUr-pAr-pUr-pCr-pAr-pCr-pCr-pAr-pAr-pUr-pCr-pUr-pGr-p	3'c.p	2.01	100	1	32.46	732.089	-9	6595.86	6598.63	6595.84	392715
1038-1058	Ur-pUr-pCr-pCr-pCr-pCr-pAr-pAr-pUr-pAr-pUr-pCr-pAr-pCr-pCr-pAr-pAr-pUr-pCr-pUr-pGr-p	3'c.p	2.38	100	1.3	32.47	658.779	-10	6595.86	6598.67	6595.84	293423
4059-4079	Cr-pCr-pAr-pCr-pAr-pCr-pCr-pCr-pCr-pCr-pAr-pCr-pGr-pGr-pGr-pAr-pAr-pAr-pCr-pAr-pGr-p	3'c.p	0.36	100	1.1	32.49	747.547	-9	6733.97	6737.04	6733.97	266880
1725-1745	Ar-pAr-pGr-pUr-pUr-pCr-pCr-pUr-pGr-pCr-pCr-pAr-pUr-pUr-pCr-pCr-pAr-pGr-pCr-pAr-pGr-p	3'c.p	2.24	100	1.2	32.75	1672.72	-4	6690.88	6693.8	6690.87	180901
1725-1745	Ar-pAr-pGr-pUr-pUr-pCr-pCr-pUr-pGr-pCr-pCr-pAr-pUr-pUr-pCr-pCr-pAr-pGr-pCr-pAr-pGr-p	3'c.p	1.94	100	1	32.82	742.758	-9	6690.88	6693.74	6690.87	1697481
1725-1745	Ar-pAr-pGr-pUr-pUr-pCr-pCr-pUr-pGr-pCr-pCr-pAr-pUr-pUr-pCr-pCr-pAr-pGr-pCr-pAr-pGr-p	3'c.p	1.51	100	1	32.82	835.603	-8	6690.88	6693.69	6690.87	414782
1725-1745	Ar-pAr-pGr-pUr-pUr-pCr-pCr-pUr-pGr-pCr-pCr-pAr-pUr-pUr-pCr-pCr-pAr-pGr-pCr-pAr-pGr-p	3'c.p	2.6	100	1	32.84	668.381	-10	6690.89	6693.8	6690.87	2.40318e+06
1725-1745	Ar-pAr-pGr-pUr-pUr-pCr-pCr-pUr-pGr-pCr-pCr-pAr-pUr-pUr-pCr-pCr-pAr-pGr-pCr-pAr-pGr-p	3'c.p	2.16	100	1.4	32.84	2229.95	-3	6690.88	6693.74	6690.87	943747
1725-1745	Ar-pAr-pGr-pUr-pUr-pCr-pCr-pUr-pGr-pCr-pCr-pAr-pUr-pUr-pCr-pCr-pAr-pGr-pCr-pAr-pGr-p	3'c.p	2.02	100	1	32.84	1672.21	-4	6690.88	6693.76	6690.87	660693
1001-1023	Cr-pAr-pAr-pCr-pUr-pUr-pCr-pCr-pGr-pGr-pGr-pUr-pGr-pCr-pAr-pGr-pCr-pCr-pCr-pAr-pCr-pCr-pGr-p	3'c.p	2.45	98.7	1.2	32.96	734.794	-10	7355	7358.39	7354.98	345079
3803-3825	Ur-pGr-pGr-pCr-pAr-pGr-pCr-pUr-pGr-pCr-pUr-pGr-pCr-pAr-pAr-pGr-pUr-pUr-pCr-pGr-pAr-pCr-pGr-p	3'c.p	2.64	100	1.1	33.6	743.091	-10	7436.98	7440.25	7436.96	345300
2424-2445	Ar-pCr-pCr-pCr-pCr-pUr-pCr-pCr-pUr-pAr-pUr-pCr-pAr-pAr-pGr-pGr-pAr-pCr-pUr-pUr-pCr-pGr-p	3'c.p	2.72	100	1.5	33.93	694.885	-10	6955.92	6958.84	6955.9	422744
2424-2445	Ar-pCr-pCr-pCr-pCr-pUr-pCr-pCr-pUr-pAr-pUr-pCr-pAr-pAr-pGr-pGr-pAr-pCr-pUr-pUr-pCr-pGr-p	3'c.p	2.01	100	1.2	33.95	772.095	-9	6955.92	6958.83	6955.9	279676
3976-3998	Ur-pUr-pUr-pCr-pGr-pAr-pCr-pAr-pCr-pCr-pCr-pUr-pAr-pCr-pAr-pUr-pUr-pGr-pCr-pAr-pGr-pCr-pGr-p	3'c.p	2.43	96.8	1.3	34.27	810.655	-9	7301.95	7305.2	7301.93	278233
3976-3998	Ur-pUr-pUr-pCr-pGr-pAr-pCr-pAr-pCr-pCr-pCr-pUr-pAr-pCr-pAr-pUr-pUr-pGr-pCr-pAr-pGr-pCr-pGr-p	3'c.p	3.09	96.8	1.5	34.28	663.08	-11	7301.96	7305.14	7301.93	1.07725e+06
3976-3998	Ur-pUr-pUr-pCr-pGr-pAr-pCr-pAr-pCr-pCr-pCr-pUr-pAr-pCr-pAr-pUr-pUr-pGr-pCr-pAr-pGr-pCr-pGr-p	3'c.p	2.76	96.8	1.8	34.3	729.488	-10	7301.95	7305.18	7301.93	913311
1671-1691	Ar-pAr-pCr-pUr-pUr-pCr-pAr-pAr-pCr-pUr-pUr-pCr-pAr-pAr-pCr-pGr-pGr-pCr-pCr-pUr-pGr-p	3'c.p	1.99	100	1	34.37	740.981	-9	6674.89	6677.69	6674.87	756410
2355-2375	Ar-pCr-pAr-pGr-pGr-pGr-pAr-pUr-pCr-pGr-pCr-pCr-pGr-pUr-pGr-pGr-pAr-pAr-pCr-pAr-pGr-p	3'c.p	2.7	98.9	1.4	34.59	762.879	-9	6871.97	6874.88	6871.95	212325
1991-2013	Ar-pGr-pCr-pCr-pGr-pGr-pCr-pUr-pGr-pUr-pCr-pUr-pGr-pAr-pUr-pCr-pGr-pGr-pAr-pGr-pCr-pCr-pGr-p	3'c.p	2.74	100	1.1	34.6	930.742	-8	7452	7455.16	7451.97	353881
1991-2013	Ar-pGr-pCr-pCr-pGr-pGr-pCr-pUr-pGr-pUr-pCr-pUr-pGr-pAr-pUr-pCr-pGr-pGr-pAr-pGr-pCr-pCr-pGr-p	3'c.p	2.74	100	1.9	34.6	1862.74	-4	7452	7455.22	7451.97	615409
1991-2013	Ar-pGr-pCr-pCr-pGr-pGr-pCr-pUr-pGr-pUr-pCr-pUr-pGr-pAr-pUr-pCr-pGr-pGr-pAr-pGr-pCr-pCr-pGr-p	3'c.p	2.48	100	1	34.6	744.493	-10	7451.99	7455.29	7451.97	541842
1991-2013	Ar-pGr-pCr-pCr-pGr-pGr-pCr-pUr-pGr-pUr-pCr-pUr-pGr-pAr-pUr-pCr-pGr-pGr-pAr-pGr-pCr-pCr-pGr-p	3'c.p	2.68	100	1	34.61	827.326	-9	7451.99	7455.29	7451.97	1.23182e+06
2424-2445	Ar-pCr-pCr-pCr-pCr-pUr-pCr-pCr-pUr-pAr-pUr-pCr-pAr-pAr-pGr-pGr-pAr-pCr-pUr-pUr-pCr-pGr-p	3'c.p,18.0044	2.71	92.3	1	35.39	774.096	-9	6973.93	6977.26	6973.91	277599
3758-3781	Ur-pUr-pGr-pCr-pAr-pUr-pGr-pAr-pCr-pCr-pAr-pGr-pCr-pUr-pGr-pCr-pUr-pGr-pUr-pAr-pGr-pCr-pUr-pGr-p	3'c.p	2.26	97.2	1.8	35.52	769.692	-10	7703.98	7707.24	7703.97	147025
1671-1691	Ar-pAr-pCr-pUr-pUr-pCr-pAr-pAr-pCr-pUr-pUr-pCr-pAr-pAr-pCr-pGr-pGr-pCr-pCr-pUr-pGr-p	3'c.p,18.0151	1.55	97.8	1.6	35.77	835.981	-8	6692.9	6696.03	6692.89	153163
1671-1691	Ar-pAr-pCr-pUr-pUr-pCr-pAr-pAr-pCr-pUr-pUr-pCr-pAr-pAr-pCr-pGr-pGr-pCr-pCr-pUr-pGr-p	3'c.p,18.0151	1.99	97.8	1.1	35.78	742.871	-9	6692.9	6695.88	6692.89	399043
2355-2375	Ar-pCr-pAr-pGr-pGr-pGr-pAr-pUr-pCr-pGr-pCr-pCr-pGr-pUr-pGr-pGr-pAr-pAr-pCr-pAr-pGr-p	3'c.p,18.0073	2.7	95	1	35.93	764.768	-9	6889.98	6892.92	6889.96	449805
2355-2375	Ar-pCr-pAr-pGr-pGr-pGr-pAr-pUr-pCr-pGr-pCr-pCr-pGr-pUr-pGr-pGr-pAr-pAr-pCr-pAr-pGr-p	3'c.p,18.0073	3.27	95	1.2	35.96	860.616	-8	6889.98	6892.68	6889.96	275144
3761-3785	Cr-pAr-pUr-pGr-pAr-pCr-pCr-pAr-pGr-pCr-pUr-pGr-pCr-pUr-pGr-pUr-pAr-pGr-pCr-pUr-pGr-pCr-pCr-pUr-pGr-p	3'c.p	3.56	99.3	1.3	36.62	727.27	-11	8008.05	8011.4	8008.02	433490
1200-1223	Ur-pCr-pCr-pCr-pCr-pUr-pAr-pCr-pCr-pAr-pAr-pGr-pCr-pUr-pGr-pAr-pAr-pCr-pGr-pAr-pCr-pCr-pUr-pGr-p	3'c.p	1.17	100	1.1	36.69	762.197	-10	7629.03	7632.43	7629.02	203444
1200-1223	Ur-pCr-pCr-pCr-pCr-pUr-pAr-pCr-pCr-pAr-pAr-pGr-pCr-pUr-pGr-pAr-pAr-pCr-pGr-pAr-pCr-pCr-pUr-pGr-p	3'c.p	2.77	100	1.7	36.71	692.815	-11	7629.04	7632.27	7629.02	266707
3149-3171	Ur-pGr-pUr-pGr-pCr-pUr-pGr-pGr-pGr-pCr-pCr-pAr-pGr-pAr-pGr-pCr-pAr-pAr-pGr-pAr-pGr-pAr-pGr-p	3'c.p	2.94	100	1.5	36.95	755.598	-10	7563.05	7566.39	7563.03	203929
3149-3171	Ur-pGr-pUr-pGr-pCr-pUr-pGr-pGr-pGr-pCr-pCr-pAr-pGr-pAr-pGr-pCr-pAr-pAr-pGr-pAr-pGr-pAr-pGr-p	3'c.p	3.13	100	1.2	36.95	839.666	-9	7563.05	7566.35	7563.03	182408
1845-1867	Ar-pUr-pCr-pAr-pCr-pCr-pCr-pCr-pUr-pGr-pGr-pCr-pAr-pCr-pCr-pAr-pAr-pCr-pAr-pCr-pCr-pAr-pGr-p	3'c.p	3.27	98.7	1.5	37.04	811.108	-9	7306.04	7309.36	7306.01	237289
1845-1867	Ar-pUr-pCr-pAr-pCr-pCr-pCr-pCr-pUr-pGr-pGr-pCr-pAr-pCr-pCr-pAr-pAr-pCr-pAr-pCr-pCr-pAr-pGr-p	3'c.p	2.6	98.7	1.4	37.05	729.796	-10	7306.03	7309.05	7306.01	566925
1845-1867	Ar-pUr-pCr-pAr-pCr-pCr-pCr-pCr-pUr-pGr-pGr-pCr-pAr-pCr-pCr-pAr-pAr-pCr-pAr-pCr-pCr-pAr-pGr-p	3'c.p	3	98.7	1.9	37.06	663.36	-11	7306.04	7309.13	7306.01	582413
794-817	Cr-pUr-pAr-pCr-pCr-pUr-pGr-pAr-pCr-pAr-pCr-pCr-pUr-pGr-pGr-pCr-pGr-pAr-pUr-pAr-pGr-pCr-pAr-pGr-p	3'c.p	2.41	99.9	1.2	37.74	770.199	-10	7709.05	7712.36	7709.03	292290
3898-3924	Cr-pAr-pCr-pGr-pCr-pAr-pAr-pUr-pGr-pCr-pUr-pAr-pGr-pCr-pUr-pGr-pCr-pCr-pCr-pCr-pUr-pUr-pUr-pCr-pCr-pCr-pGr-p	3'c.p	4.26	96	1.7	37.89	775.55	-11	8538.13	8541.93	8538.09	192750
1533-1557	Ur-pCr-pCr-pUr-pAr-pCr-pGr-pGr-pCr-pUr-pUr-pUr-pCr-pAr-pGr-pCr-pCr-pCr-pAr-pCr-pAr-pAr-pAr-pUr-pGr-p	3'c.p	2.53	100	1.6	37.93	720.725	-11	7936.05	7939.48	7936.03	978812
3797-3822	Ur-pAr-pGr-pCr-pUr-pGr-pUr-pGr-pGr-pCr-pAr-pGr-pCr-pUr-pGr-pCr-pUr-pGr-pCr-pAr-pAr-pGr-pUr-pUr-pCr-pGr-p	3'c.p	4.85	99.1	1.7	38.99	762.364	-11	8394.1	8396.33	8394.06	341762
3797-3822	Ur-pAr-pGr-pCr-pUr-pGr-pUr-pGr-pGr-pCr-pAr-pGr-pCr-pUr-pGr-pCr-pUr-pGr-pCr-pAr-pAr-pGr-pUr-pUr-pCr-pGr-p	3'c.p	2.64	99.1	1.4	39.08	698.667	-12	8394.08	8397.55	8394.06	167068
897-920	Ar-pAr-pCr-pGr-pGr-pCr-pAr-pCr-pCr-pAr-pUr-pCr-pAr-pCr-pCr-pGr-pAr-pCr-pGr-pCr-pCr-pGr-pUr-pGr-p	3'c.p	1.75	100	1	39.29	770.001	-10	7707.08	7710.55	7707.06	710820
897-920	Ar-pAr-pCr-pGr-pGr-pCr-pAr-pCr-pCr-pAr-pUr-pCr-pAr-pCr-pCr-pGr-pAr-pCr-pGr-pCr-pCr-pGr-pUr-pGr-p	3'c.p	2.7	100	1.4	39.3	699.91	-11	7707.08	7710.18	7707.06	322498
13-38	Ur-pAr-pUr-pUr-pCr-pUr-pUr-pCr-pUr-pGr-pGr-pUr-pCr-pCr-pCr-pCr-pAr-pCr-pAr-pGr-pAr-pCr-pUr-pCr-pAr-pGr-p	3'c.p	2.5	100	1.4	39.34	746.543	-11	8219.05	8222.78	8219.03	231436
13-38	Ur-pAr-pUr-pUr-pCr-pUr-pUr-pCr-pUr-pGr-pGr-pUr-pCr-pCr-pCr-pCr-pAr-pCr-pAr-pGr-pAr-pCr-pUr-pCr-pAr-pGr-p	3'c.p	1.07	100	1.1	39.35	821.298	-10	8219.04	8222.83	8219.03	337987
13-38	Ur-pAr-pUr-pUr-pCr-pUr-pUr-pCr-pUr-pGr-pGr-pUr-pCr-pCr-pCr-pCr-pAr-pCr-pAr-pGr-pAr-pCr-pUr-pCr-pAr-pGr-p	3'c.p	1.31	100	1.5	39.41	746.452	-11	8219.04	8222.61	8219.03	169704
1952-1977	Gr-pCr-pGr-pGr-pGr-pUr-pGr-pUr-pAr-pCr-pUr-pCr-pCr-pAr-pCr-pCr-pGr-pGr-pCr-pAr-pGr-pCr-pAr-pAr-pUr-pGr-p	3'c.p	1.87	99.9	1.5	40.23	840.807	-10	8415.14	8418.86	8415.12	196066
3145-3169	Ar-pGr-pUr-pGr-pUr-pGr-pUr-pGr-pCr-pUr-pGr-pGr-pGr-pCr-pCr-pAr-pGr-pAr-pGr-pCr-pAr-pAr-pGr-pAr-pGr-p	3'c.p	2.41	94	1.2	40.51	912.007	-9	8214.12	8217.77	8214.1	260898
3145-3169	Ar-pGr-pUr-pGr-pUr-pGr-pUr-pGr-pCr-pUr-pGr-pGr-pGr-pCr-pCr-pAr-pGr-pAr-pGr-pCr-pAr-pAr-pGr-pAr-pGr-p	3'c.p	2.05	94	1	40.53	820.705	-10	8214.12	8217.65	8214.1	1.06051e+06
3145-3169	Ar-pGr-pUr-pGr-pUr-pGr-pUr-pGr-pCr-pUr-pGr-pGr-pGr-pCr-pCr-pAr-pGr-pAr-pGr-pCr-pAr-pAr-pGr-pAr-pGr-p	3'c.p	2.53	94	1.2	40.54	746.004	-11	8214.12	8217.87	8214.1	428941
3273-3298	Ar-pAr-pUr-pUr-pUr-pCr-pAr-pCr-pCr-pAr-pCr-pCr-pGr-pCr-pUr-pCr-pCr-pAr-pGr-pCr-pCr-pAr-pUr-pCr-pUr-pGr-p	3'c.p	1.44	96.6	1.4	41.34	744.82	-11	8201.08	8204.56	8201.06	229820
3175-3200	Ar-pCr-pUr-pUr-pUr-pUr-pGr-pCr-pGr-pGr-pCr-pAr-pAr-pGr-pGr-pGr-pCr-pUr-pAr-pCr-pCr-pAr-pCr-pCr-pUr-pGr-p	3'c.p	-1.24	99.6	1.4	41.53	757.274	-11	8337.07	8341.09	8337.08	408076
3758-3785	Ur-pUr-pGr-pCr-pAr-pUr-pGr-pAr-pCr-pCr-pAr-pGr-pCr-pUr-pGr-pCr-pUr-pGr-pUr-pAr-pGr-pCr-pUr-pGr-pCr-pCr-pUr-pGr-p	3'c.p	1.94	100	1.9	41.65	895.807	-10	8965.14	8969.09	8965.12	170629
3758-3785	Ur-pUr-pGr-pCr-pAr-pUr-pGr-pAr-pCr-pCr-pAr-pGr-pCr-pUr-pGr-pCr-pUr-pGr-pUr-pAr-pGr-pCr-pUr-pGr-pCr-pCr-pUr-pGr-p	3'c.p	2.92	100	1	41.67	688.927	-13	8965.15	8969.2	8965.12	2.18698e+06
3758-3785	Ur-pUr-pGr-pCr-pAr-pUr-pGr-pAr-pCr-pCr-pAr-pGr-pCr-pUr-pGr-pCr-pUr-pGr-pUr-pAr-pGr-pCr-pUr-pGr-pCr-pCr-pUr-pGr-p	3'c.p	2.48	100	1	41.67	746.338	-12	8965.14	8969.17	8965.12	2.96762e+06
3758-3785	Ur-pUr-pGr-pCr-pAr-pUr-pGr-pAr-pCr-pCr-pAr-pGr-pCr-pUr-pGr-pCr-pUr-pGr-pUr-pAr-pGr-pCr-pUr-pGr-pCr-pCr-pUr-pGr-p	3'c.p	2.81	100	1.1	41.67	639.646	-14	8965.15	8969.2	8965.12	1.09423e+06
3758-3785	Ur-pUr-pGr-pCr-pAr-pUr-pGr-pAr-pCr-pCr-pAr-pGr-pCr-pUr-pGr-pCr-pUr-pGr-pUr-pAr-pGr-pCr-pUr-pGr-pCr-pCr-pUr-pGr-p	3'c.p	1.61	100	1.1	41.69	814.37	-11	8965.14	8969.2	8965.12	653825
2296-2322	Ar-pGr-pUr-pGr-pCr-pUr-pCr-pCr-pAr-pAr-pCr-pCr-pUr-pGr-pCr-pUr-pGr-pCr-pUr-pGr-pCr-pAr-pGr-pUr-pAr-pCr-pGr-p	3'c.p	2.16	100	1.7	41.78	785.006	-11	8642.14	8646.04	8642.12	461120
2296-2322	Ar-pGr-pUr-pGr-pCr-pUr-pCr-pCr-pAr-pAr-pCr-pCr-pUr-pGr-pCr-pUr-pGr-pCr-pUr-pGr-pCr-pAr-pGr-pUr-pAr-pCr-pGr-p	3'c.p	3.07	100	1.6	41.79	863.507	-10	8642.14	8646.06	8642.12	209525
3175-3200	Ar-pCr-pUr-pUr-pUr-pUr-pGr-pCr-pGr-pGr-pCr-pAr-pAr-pGr-pGr-pGr-pCr-pUr-pAr-pCr-pCr-pAr-pCr-pCr-pUr-pGr-p	3'c.p,18.0449	-1.23	95.4	1.2	42.86	758.821	-11	8355.11	8359.08	8355.12	473744
3175-3200	Ar-pCr-pUr-pUr-pUr-pUr-pGr-pCr-pGr-pGr-pCr-pAr-pAr-pGr-pGr-pGr-pCr-pUr-pAr-pCr-pCr-pAr-pCr-pCr-pUr-pGr-p	3'c.p,18.0449	-1.47	95.4	1.3	42.87	834.904	-10	8355.11	8358.63	8355.12	585609
2327-2354	Cr-pUr-pUr-pCr-pUr-pGr-pCr-pAr-pCr-pCr-pCr-pAr-pGr-pCr-pUr-pGr-pAr-pAr-pUr-pAr-pGr-pAr-pGr-pCr-pCr-pCr-pUr-pGr-p	3'c.p	3.02	100	1.1	43.55	686.238	-13	8931.19	8935.18	8931.16	1.28907e+06
2327-2354	Cr-pUr-pUr-pCr-pUr-pGr-pCr-pAr-pCr-pCr-pCr-pAr-pGr-pCr-pUr-pGr-pAr-pAr-pUr-pAr-pGr-pAr-pGr-pCr-pCr-pCr-pUr-pGr-p	3'c.p	2.48	100	1.1	43.57	743.509	-12	8931.19	8935.14	8931.16	740248
13-40	Ur-pAr-pUr-pUr-pCr-pUr-pUr-pCr-pUr-pGr-pGr-pUr-pCr-pCr-pCr-pCr-pAr-pCr-pAr-pGr-pAr-pCr-pUr-pCr-pAr-pGr-pAr-pGr-p	3'c.p	2.27	99.9	1.4	43.97	740.339	-12	8893.15	8897.15	8893.13	434728
13-40	Ur-pAr-pUr-pUr-pCr-pUr-pUr-pCr-pUr-pGr-pGr-pUr-pCr-pCr-pCr-pCr-pAr-pCr-pAr-pGr-pAr-pCr-pUr-pCr-pAr-pGr-pAr-pGr-p	3'c.p	3.15	99.9	1.3	43.99	807.916	-11	8893.15	8897.25	8893.13	313352
3425-3452	Cr-pAr-pAr-pCr-pUr-pGr-pCr-pGr-pAr-pCr-pGr-pUr-pCr-pGr-pUr-pGr-pAr-pUr-pCr-pGr-pGr-pCr-pAr-pUr-pUr-pGr-pUr-pGr-p	3'c.p	2.88	100	1.4	44.13	693.699	-13	9028.18	9032.23	9028.16	644482
3425-3452	Cr-pAr-pAr-pCr-pUr-pGr-pCr-pGr-pAr-pCr-pGr-pUr-pCr-pGr-pUr-pGr-pAr-pUr-pCr-pGr-pGr-pCr-pAr-pUr-pUr-pGr-pUr-pGr-p	3'c.p	2.34	100	1.8	44.15	751.675	-12	9028.18	9032.35	9028.16	614373
3425-3452	Cr-pAr-pAr-pCr-pUr-pGr-pCr-pGr-pAr-pCr-pGr-pUr-pCr-pGr-pUr-pGr-pAr-pUr-pCr-pGr-pGr-pCr-pAr-pUr-pUr-pGr-pUr-pGr-p	3'c.p	2.77	100	1.6	44.15	820.009	-11	9028.18	9032.29	9028.16	170225
1986-2013	Ar-pCr-pCr-pAr-pGr-pAr-pGr-pCr-pCr-pGr-pGr-pCr-pUr-pGr-pUr-pCr-pUr-pGr-pAr-pUr-pCr-pGr-pGr-pAr-pGr-pCr-pCr-pGr-p	3'c.p	2.07	100	1	44.68	754.763	-12	9065.23	9069.39	9065.21	615817
1986-2013	Ar-pCr-pCr-pAr-pGr-pAr-pGr-pCr-pCr-pGr-pGr-pCr-pUr-pGr-pUr-pCr-pUr-pGr-pAr-pUr-pCr-pGr-pGr-pAr-pGr-pCr-pCr-pGr-p	3'c.p	1.1	100	1.1	44.69	823.378	-11	9065.22	9069.28	9065.21	395996
3797-3825	Ur-pAr-pGr-pCr-pUr-pGr-pUr-pGr-pGr-pCr-pAr-pGr-pCr-pUr-pGr-pCr-pUr-pGr-pCr-pAr-pAr-pGr-pUr-pUr-pCr-pGr-pAr-pCr-pGr-p	3'c.p	1.57	100	1.5	44.8	851.468	-11	9373.22	9377.47	9373.2	172550
3797-3825	Ur-pAr-pGr-pCr-pUr-pGr-pUr-pGr-pGr-pCr-pAr-pGr-pCr-pUr-pGr-pCr-pUr-pGr-pCr-pAr-pAr-pGr-pUr-pUr-pCr-pGr-pAr-pCr-pGr-p	3'c.p	2.82	100	1.5	44.82	720.318	-13	9373.23	9377.43	9373.2	827974
3797-3825	Ur-pAr-pGr-pCr-pUr-pGr-pUr-pGr-pGr-pCr-pAr-pGr-pCr-pUr-pGr-pCr-pUr-pGr-pCr-pAr-pAr-pGr-pUr-pUr-pCr-pGr-pAr-pCr-pGr-p	3'c.p	3.76	100	1.2	44.83	780.345	-12	9373.24	9377.36	9373.2	941677
2797-2823	Ur-pGr-pCr-pUr-pGr-pUr-pAr-pCr-pGr-pAr-pGr-pAr-pAr-pCr-pCr-pAr-pGr-pAr-pAr-pGr-pCr-pUr-pGr-pAr-pUr-pCr-pGr-p	3'c.p	2.9	100	1.9	45.75	728.593	-12	8753.2	8756.94	8753.17	234299
948-975	Ar-pCr-pAr-pAr-pAr-pGr-pUr-pGr-pCr-pAr-pCr-pCr-pCr-pUr-pGr-pAr-pAr-pGr-pUr-pCr-pCr-pUr-pUr-pCr-pAr-pCr-pCr-pGr-p	3'c.p	1.81	100	1	45.75	811.831	-11	8938.21	8942.26	8938.2	981287
948-975	Ar-pCr-pAr-pAr-pAr-pGr-pUr-pGr-pCr-pAr-pCr-pCr-pCr-pUr-pGr-pAr-pAr-pGr-pUr-pCr-pCr-pUr-pUr-pCr-pAr-pCr-pCr-pGr-p	3'c.p	0.83	100	1.5	45.77	893.115	-10	8938.2	8942.17	8938.2	249672
2797-2823	Ur-pGr-pCr-pUr-pGr-pUr-pAr-pCr-pGr-pAr-pGr-pAr-pAr-pCr-pCr-pAr-pGr-pAr-pAr-pGr-pCr-pUr-pGr-pAr-pUr-pCr-pGr-p	3'c.p	1.11	100	1.5	45.77	874.612	-10	8753.18	8757.03	8753.17	253402
948-975	Ar-pCr-pAr-pAr-pAr-pGr-pUr-pGr-pCr-pAr-pCr-pCr-pCr-pUr-pGr-pAr-pAr-pGr-pUr-pCr-pCr-pUr-pUr-pCr-pAr-pCr-pCr-pGr-p	3'c.p	2.69	100	1.1	45.77	744.095	-12	8938.22	8942.23	8938.2	1.42383e+06
2797-2823	Ur-pGr-pCr-pUr-pGr-pUr-pAr-pCr-pGr-pAr-pGr-pAr-pAr-pCr-pCr-pAr-pGr-pAr-pAr-pGr-pCr-pUr-pGr-pAr-pUr-pCr-pGr-p	3'c.p	2.45	100	1.1	45.78	795.011	-11	8753.2	8756.78	8753.17	435422
1349-1376	Ur-pGr-pUr-pGr-pAr-pUr-pUr-pGr-pCr-pCr-pUr-pGr-pGr-pAr-pAr-pCr-pAr-pGr-pCr-pAr-pAr-pCr-pAr-pAr-pCr-pCr-pUr-pGr-p	3'c.p	2.42	100	1	46.03	819.285	-11	9019.21	9023.12	9019.19	1.1069e+06
1349-1376	Ur-pGr-pUr-pGr-pAr-pUr-pUr-pGr-pCr-pCr-pUr-pGr-pGr-pAr-pAr-pCr-pAr-pGr-pCr-pAr-pAr-pCr-pAr-pAr-pCr-pCr-pUr-pGr-p	3'c.p	2.31	100	1.6	46.03	693.088	-13	9019.21	9023.4	9019.19	291642
1349-1376	Ur-pGr-pUr-pGr-pAr-pUr-pUr-pGr-pCr-pCr-pUr-pGr-pGr-pAr-pAr-pCr-pAr-pGr-pCr-pAr-pAr-pCr-pAr-pAr-pCr-pCr-pUr-pGr-p	3'c.p	0.9	100	1.3	46.05	901.314	-10	9019.2	9023.15	9019.19	249431
1349-1376	Ur-pGr-pUr-pGr-pAr-pUr-pUr-pGr-pCr-pCr-pUr-pGr-pGr-pAr-pAr-pCr-pAr-pGr-pCr-pAr-pAr-pCr-pAr-pAr-pCr-pCr-pUr-pGr-p	3'c.p	3.83	100	1	46.05	750.928	-12	9019.23	9023.12	9019.19	876009
3145-3171	Ar-pGr-pUr-pGr-pUr-pGr-pUr-pGr-pCr-pUr-pGr-pGr-pGr-pCr-pCr-pAr-pGr-pAr-pGr-pCr-pAr-pAr-pGr-pAr-pGr-pAr-pGr-p	3'c.p	0.43	100	1.1	46.15	739.929	-12	8888.21	8892.2	8888.2	201036
3145-3171	Ar-pGr-pUr-pGr-pUr-pGr-pUr-pGr-pCr-pUr-pGr-pGr-pGr-pCr-pCr-pAr-pGr-pAr-pGr-pCr-pAr-pAr-pGr-pAr-pGr-pAr-pGr-p	3'c.p	1.31	100	1	46.17	888.115	-10	8888.21	8892.19	8888.2	519758
3145-3171	Ar-pGr-pUr-pGr-pUr-pGr-pUr-pGr-pCr-pUr-pGr-pGr-pGr-pCr-pCr-pAr-pGr-pAr-pGr-pCr-pAr-pAr-pGr-pAr-pGr-pAr-pGr-p	3'c.p	2.96	100	1	46.18	807.377	-11	8888.23	8892.26	8888.2	1.10748e+06
3453-3479	Ar-pAr-pCr-pAr-pAr-pUr-pAr-pCr-pCr-pGr-pUr-pGr-pUr-pAr-pCr-pGr-pAr-pCr-pCr-pCr-pUr-pCr-pUr-pGr-pCr-pAr-pGr-p	3'c.p	1.57	99.9	1	46.29	784.192	-11	8633.17	8637.4	8633.16	383066
1716-1742	Ar-pGr-pCr-pAr-pAr-pCr-pAr-pAr-pGr-pAr-pAr-pGr-pUr-pUr-pCr-pCr-pUr-pGr-pCr-pCr-pAr-pUr-pUr-pCr-pCr-pAr-pGr-p	3'c.p	4.44	100	1.1	46.65	786.374	-11	8657.21	8661.22	8657.17	326927
1716-1742	Ar-pGr-pCr-pAr-pAr-pCr-pAr-pAr-pGr-pAr-pAr-pGr-pUr-pUr-pCr-pCr-pUr-pGr-pCr-pCr-pAr-pUr-pUr-pCr-pCr-pAr-pGr-p	3'c.p	2.41	100	1.4	46.66	865.012	-10	8657.19	8661.02	8657.17	258623
1349-1376	Ur-pGr-pUr-pGr-pAr-pUr-pUr-pGr-pCr-pCr-pUr-pGr-pGr-pAr-pAr-pCr-pAr-pGr-pCr-pAr-pAr-pCr-pAr-pAr-pCr-pCr-pUr-pGr-p	3'c.p,18.0098	1.33	96.6	1.2	46.89	820.832	-11	9037.21	9041.1	9037.2	486462
1349-1376	Ur-pGr-pUr-pGr-pAr-pUr-pUr-pGr-pCr-pCr-pUr-pGr-pGr-pAr-pAr-pCr-pAr-pGr-pCr-pAr-pAr-pCr-pAr-pAr-pCr-pCr-pUr-pGr-p	3'c.p,18.0098	2.41	96.6	1.1	46.91	903.115	-10	9037.22	9041.16	9037.2	373445
1416-1446	Cr-pUr-pGr-pUr-pUr-pCr-pCr-pGr-pGr-pAr-pAr-pGr-pUr-pCr-pCr-pAr-pAr-pUr-pCr-pUr-pGr-pAr-pAr-pGr-pCr-pCr-pCr-pUr-pUr-pCr-pGr-p	3'c.p	6.15	90.8	1.5	47.05	823.269	-12	9888.32	9892.12	9888.26	344552
3758-3788	Ur-pUr-pGr-pCr-pAr-pUr-pGr-pAr-pCr-pCr-pAr-pGr-pCr-pUr-pGr-pCr-pUr-pGr-pUr-pAr-pGr-pCr-pUr-pGr-pCr-pCr-pUr-pGr-pAr-pAr-pGr-p	3'c.p	4.57	98.5	1.1	47.15	766.094	-13	9968.32	9972.83	9968.27	353700
2824-2852	Cr-pCr-pAr-pAr-pCr-pCr-pAr-pGr-pUr-pUr-pCr-pAr-pAr-pCr-pAr-pGr-pCr-pGr-pCr-pCr-pAr-pUr-pCr-pGr-pGr-pCr-pAr-pAr-pGr-p	3'c.p	2.18	100	1.2	47.35	774.685	-12	9305.31	9309.15	9305.29	456824
954-983	Ur-pGr-pCr-pAr-pCr-pCr-pCr-pUr-pGr-pAr-pAr-pGr-pUr-pCr-pCr-pUr-pUr-pCr-pAr-pCr-pCr-pGr-pUr-pGr-pGr-pAr-pAr-pAr-pAr-pGr-p	3'c.p	0.99	100	1.2	47.38	874.839	-11	9629.29	9633.29	9629.28	377092
954-983	Ur-pGr-pCr-pAr-pCr-pCr-pCr-pUr-pGr-pAr-pAr-pGr-pUr-pCr-pCr-pUr-pUr-pCr-pAr-pCr-pCr-pGr-pUr-pGr-pGr-pAr-pAr-pAr-pAr-pGr-p	3'c.p	0.89	100	1.6	47.38	739.939	-13	9629.28	9633.47	9629.28	347026
954-983	Ur-pGr-pCr-pAr-pCr-pCr-pCr-pUr-pGr-pAr-pAr-pGr-pUr-pCr-pCr-pUr-pUr-pCr-pAr-pCr-pCr-pGr-pUr-pGr-pGr-pAr-pAr-pAr-pAr-pGr-p	3'c.p	2.11	100	1.1	47.38	801.768	-12	9629.3	9633.59	9629.28	969208
3273-3303	Ar-pAr-pUr-pUr-pUr-pCr-pAr-pCr-pCr-pAr-pCr-pCr-pGr-pCr-pUr-pCr-pCr-pAr-pGr-pCr-pCr-pAr-pUr-pCr-pUr-pGr-pCr-pCr-pAr-pCr-pGr-p	3'c.p	0.09	100	1.2	47.64	815.269	-12	9790.29	9795.01	9790.29	187676
3273-3303	Ar-pAr-pUr-pUr-pUr-pCr-pAr-pCr-pCr-pAr-pCr-pCr-pGr-pCr-pUr-pCr-pCr-pAr-pGr-pCr-pCr-pAr-pUr-pCr-pUr-pGr-pCr-pCr-pAr-pCr-pGr-p	3'c.p	2.29	100	1.3	47.66	752.402	-13	9790.31	9794.54	9790.29	385733
2946-2979	Cr-pAr-pGr-pCr-pUr-pGr-pUr-pCr-pCr-pUr-pCr-pCr-pAr-pAr-pCr-pUr-pUr-pCr-pGr-pGr-pCr-pGr-pCr-pCr-pAr-pUr-pCr-pAr-pGr-pCr-pUr-pCr-pUr-pGr-p	3'c.p	4.52	100	1.9	47.68	769.165	-14	10779.4	10783.6	10779.4	238284
1001-1032	Cr-pAr-pAr-pCr-pUr-pUr-pCr-pCr-pGr-pGr-pGr-pUr-pGr-pCr-pAr-pGr-pCr-pCr-pCr-pAr-pCr-pCr-pGr-pAr-pAr-pUr-pCr-pCr-pAr-pUr-pCr-pGr-p	3'c.p	2.24	100	1.2	47.94	785.1	-13	10214.4	10219	10214.4	559323
1001-1032	Cr-pAr-pAr-pCr-pUr-pUr-pCr-pCr-pGr-pGr-pGr-pUr-pGr-pCr-pAr-pGr-pCr-pCr-pCr-pAr-pCr-pCr-pGr-pAr-pAr-pUr-pCr-pCr-pAr-pUr-pCr-pGr-p	3'c.p	2.04	100	1.2	47.94	850.526	-12	10214.4	10218.8	10214.4	224562
3566-3593	Ar-pAr-pUr-pCr-pAr-pAr-pUr-pGr-pCr-pCr-pAr-pGr-pCr-pGr-pUr-pCr-pGr-pUr-pGr-pAr-pAr-pCr-pAr-pUr-pCr-pCr-pAr-pGr-p	3'c.p	3.23	99.9	1.6	48.22	749.514	-12	9002.24	9006.17	9002.21	204560
3566-3593	Ar-pAr-pUr-pCr-pAr-pAr-pUr-pGr-pCr-pCr-pAr-pGr-pCr-pGr-pUr-pCr-pGr-pUr-pGr-pAr-pAr-pCr-pAr-pUr-pCr-pCr-pAr-pGr-p	3'c.p	4.21	99.9	1.6	48.24	817.742	-11	9002.25	9006.13	9002.21	186364
2120-2150	Cr-pCr-pAr-pGr-pAr-pGr-pCr-pAr-pUr-pCr-pAr-pUr-pUr-pGr-pCr-pCr-pUr-pAr-pCr-pAr-pCr-pAr-pAr-pUr-pGr-pUr-pCr-pUr-pCr-pUr-pGr-p	3'c.p	1.47	94.3	1.8	48.31	757.478	-13	9856.29	9860.74	9856.27	93261.5
1346-1376	Cr-pUr-pGr-pUr-pGr-pUr-pGr-pAr-pUr-pUr-pGr-pCr-pCr-pUr-pGr-pGr-pAr-pAr-pCr-pAr-pGr-pCr-pAr-pAr-pCr-pAr-pAr-pCr-pCr-pUr-pGr-p	3'c.p	1.62	100	1.1	48.54	711.731	-14	9975.32	9979.71	9975.31	1151687
3141-3171	Ur-pCr-pUr-pGr-pAr-pGr-pUr-pGr-pUr-pGr-pUr-pGr-pCr-pUr-pGr-pGr-pGr-pCr-pCr-pAr-pGr-pAr-pGr-pCr-pAr-pAr-pGr-pAr-pGr-pAr-pGr-p	3'c.p	-0.26	100	1	48.54	845.191	-12	10150.3	10155	10150.3	521338
1346-1376	Cr-pUr-pGr-pUr-pGr-pUr-pGr-pAr-pUr-pUr-pGr-pCr-pCr-pUr-pGr-pGr-pAr-pAr-pCr-pAr-pGr-pCr-pAr-pAr-pCr-pAr-pAr-pCr-pCr-pUr-pGr-p	3'c.p	3.88	100	1.7	48.55	664.349	-15	9975.35	9979.22	9975.31	197150
1346-1376	Cr-pUr-pGr-pUr-pGr-pUr-pGr-pAr-pUr-pUr-pGr-pCr-pCr-pUr-pGr-pGr-pAr-pAr-pCr-pAr-pGr-pCr-pAr-pAr-pCr-pAr-pAr-pCr-pCr-pUr-pGr-p	3'c.p	2.21	100	1	48.55	830.604	-12	9975.33	9979.81	9975.31	624741
1346-1376	Cr-pUr-pGr-pUr-pGr-pUr-pGr-pAr-pUr-pUr-pGr-pCr-pCr-pUr-pGr-pGr-pAr-pAr-pCr-pAr-pGr-pCr-pAr-pAr-pCr-pAr-pAr-pCr-pCr-pUr-pGr-p	3'c.p	2.9	100	1	48.55	766.711	-13	9975.34	9979.78	9975.31	2.01344e+06
3141-3171	Ur-pCr-pUr-pGr-pAr-pGr-pUr-pGr-pUr-pGr-pUr-pGr-pCr-pUr-pGr-pGr-pGr-pCr-pCr-pAr-pGr-pAr-pGr-pCr-pAr-pAr-pGr-pAr-pGr-pAr-pGr-p	3'c.p	2.53	100	1	48.55	724.305	-14	10150.4	10155	10150.3	866449
3141-3171	Ur-pCr-pUr-pGr-pAr-pGr-pUr-pGr-pUr-pGr-pUr-pGr-pCr-pUr-pGr-pGr-pGr-pCr-pCr-pAr-pGr-pAr-pGr-pCr-pAr-pAr-pGr-pAr-pGr-pAr-pGr-p	3'c.p	1.66	100	1	48.55	780.175	-13	10150.4	10155	10150.3	1.28114e+06
1714-1742	Ar-pGr-pAr-pGr-pCr-pAr-pAr-pCr-pAr-pAr-pGr-pAr-pAr-pGr-pUr-pUr-pCr-pCr-pUr-pGr-pCr-pCr-pAr-pUr-pUr-pCr-pCr-pAr-pGr-p	3'c.p	1.47	100	1	48.65	776.934	-12	9331.28	9335.38	9331.27	617117
1714-1742	Ar-pGr-pAr-pGr-pCr-pAr-pAr-pCr-pAr-pAr-pGr-pAr-pAr-pGr-pUr-pUr-pCr-pCr-pUr-pGr-pCr-pCr-pAr-pUr-pUr-pCr-pCr-pAr-pGr-p	3'c.p	1.15	100	1	48.65	847.656	-11	9331.28	9335.48	9331.27	982379
1714-1742	Ar-pGr-pAr-pGr-pCr-pAr-pAr-pCr-pAr-pAr-pGr-pAr-pAr-pGr-pUr-pUr-pCr-pCr-pUr-pGr-pCr-pCr-pAr-pUr-pUr-pCr-pCr-pAr-pGr-p	3'c.p	1.88	100	1.5	48.66	932.422	-10	9331.28	9335.34	9331.27	284375
570-603	Ur-pGr-pCr-pGr-pCr-pGr-pCr-pAr-pCr-pAr-pUr-pCr-pCr-pCr-pCr-pGr-pGr-pCr-pCr-pAr-pUr-pGr-pGr-pAr-pCr-pGr-pUr-pUr-pCr-pAr-pCr-pUr-pCr-pGr-p	3'c.p	2.48	92.6	1.2	48.76	774.882	-14	10857.4	10862.1	10857.4	79462.7
1039-1071	Cr-pGr-pAr-pUr-pUr-pCr-pCr-pCr-pAr-pCr-pAr-pCr-pAr-pCr-pAr-pAr-pGr-pGr-pUr-pGr-pCr-pGr-pAr-pCr-pCr-pCr-pGr-pUr-pCr-pAr-pUr-pCr-pGr-p	3'c.p	-1.06	99.1	1.4	48.85	810.335	-13	10543.4	10548.3	10543.4	362453
3453-3483	Ar-pAr-pCr-pAr-pAr-pUr-pAr-pCr-pCr-pGr-pUr-pGr-pUr-pAr-pCr-pGr-pAr-pCr-pCr-pCr-pUr-pCr-pUr-pGr-pCr-pAr-pGr-pCr-pCr-pCr-pGr-p	3'c.p	1.92	100	1	48.86	823.772	-12	9893.35	9897.69	9893.33	2127823
3453-3483	Ar-pAr-pCr-pAr-pAr-pUr-pAr-pCr-pCr-pGr-pUr-pGr-pUr-pAr-pCr-pGr-pAr-pCr-pCr-pCr-pUr-pCr-pUr-pGr-pCr-pAr-pGr-pCr-pCr-pCr-pGr-p	3'c.p	3.2	100	1	48.86	760.25	-13	9893.36	9897.81	9893.33	4474026
3453-3483	Ar-pAr-pCr-pAr-pAr-pUr-pAr-pCr-pCr-pGr-pUr-pGr-pUr-pAr-pCr-pGr-pAr-pCr-pCr-pCr-pUr-pCr-pUr-pGr-pCr-pAr-pGr-pCr-pCr-pCr-pGr-p	3'c.p	1.53	100	1	48.86	898.752	-11	9893.34	9897.84	9893.33	524291
3453-3483	Ar-pAr-pCr-pAr-pAr-pUr-pAr-pCr-pCr-pGr-pUr-pGr-pUr-pAr-pCr-pGr-pAr-pCr-pCr-pCr-pUr-pCr-pUr-pGr-pCr-pAr-pGr-pCr-pCr-pCr-pGr-p	3'c.p	2.81	100	1.2	48.88	705.875	-14	9893.35	9897.83	9893.33	1.33688e+06
3826-3857	Ar-pGr-pGr-pAr-pCr-pGr-pAr-pUr-pUr-pCr-pUr-pGr-pAr-pGr-pCr-pCr-pCr-pGr-pUr-pGr-pCr-pUr-pGr-pAr-pAr-pGr-pGr-pGr-pCr-pGr-pUr-pGr-p	3'c.p	0.04	93.1	1.6	48.9	801.793	-13	10431.4	10436.2	10431.4	310099
2120-2151	Cr-pCr-pAr-pGr-pAr-pGr-pCr-pAr-pUr-pCr-pAr-pUr-pUr-pGr-pCr-pCr-pUr-pAr-pCr-pAr-pCr-pAr-pAr-pUr-pGr-pUr-pCr-pUr-pCr-pUr-pGr-pGr-p	3'c.p	2.9	100	1.1	49.02	784.096	-13	10201.3	10205.9	10201.3	957701
2120-2151	Cr-pCr-pAr-pGr-pAr-pGr-pCr-pAr-pUr-pCr-pAr-pUr-pUr-pGr-pCr-pCr-pUr-pAr-pCr-pAr-pCr-pAr-pAr-pUr-pGr-pUr-pCr-pUr-pCr-pUr-pGr-pGr-p	3'c.p	2.8	100	1	49.02	727.946	-14	10201.3	10206	10201.3	1.21741e+06
2120-2151	Cr-pCr-pAr-pGr-pAr-pGr-pCr-pAr-pUr-pCr-pAr-pUr-pUr-pGr-pCr-pCr-pUr-pAr-pCr-pAr-pCr-pAr-pAr-pUr-pGr-pUr-pCr-pUr-pCr-pUr-pGr-pGr-p	3'c.p	3.19	100	1	49.02	849.438	-12	10201.4	10205.8	10201.3	491473
1346-1376	Cr-pUr-pGr-pUr-pGr-pUr-pGr-pAr-pUr-pUr-pGr-pCr-pCr-pUr-pGr-pGr-pAr-pAr-pCr-pAr-pGr-pCr-pAr-pAr-pCr-pAr-pAr-pCr-pCr-pUr-pGr-p	3'c.p,18.9990	3.09	94	1.1	49.04	768.252	-13	9994.34	9998.99	9994.31	266900
1346-1376	Cr-pUr-pGr-pUr-pGr-pUr-pGr-pAr-pUr-pUr-pGr-pCr-pCr-pUr-pGr-pGr-pAr-pAr-pCr-pAr-pGr-pCr-pAr-pAr-pCr-pAr-pAr-pCr-pCr-pUr-pGr-p	3'c.p,18.9990	2.89	94	1.1	49.05	832.189	-12	9994.33	9997.34	9994.31	381852
1416-1448	Cr-pUr-pGr-pUr-pUr-pCr-pCr-pGr-pGr-pAr-pAr-pGr-pUr-pCr-pCr-pAr-pAr-pUr-pCr-pUr-pGr-pAr-pAr-pGr-pCr-pCr-pCr-pUr-pUr-pCr-pGr-pAr-pGr-p	3'c.p	2.58	100	1.3	49.08	753.807	-14	10562.4	10567.2	10562.4	627880
2160-2190	Ar-pAr-pCr-pAr-pGr-pCr-pGr-pUr-pGr-pGr-pCr-pCr-pUr-pAr-pCr-pUr-pCr-pCr-pAr-pAr-pCr-pAr-pAr-pCr-pUr-pCr-pUr-pAr-pUr-pCr-pGr-p	3'c.p	1.64	98.9	1.1	49.28	822.522	-12	9878.33	9882.87	9878.32	273497
3375-3405	Ar-pAr-pCr-pUr-pUr-pCr-pUr-pAr-pCr-pGr-pAr-pGr-pCr-pCr-pCr-pCr-pAr-pGr-pAr-pUr-pCr-pAr-pUr-pCr-pAr-pCr-pCr-pAr-pCr-pCr-pGr-p	3'c.p	1.05	100	1.1	49.42	819.106	-12	9837.34	9841.97	9837.33	325231
3375-3405	Ar-pAr-pCr-pUr-pUr-pCr-pUr-pAr-pCr-pGr-pAr-pGr-pCr-pCr-pCr-pCr-pAr-pGr-pAr-pUr-pCr-pAr-pUr-pCr-pAr-pCr-pCr-pAr-pCr-pCr-pGr-p	3'c.p	2.24	100	1.5	49.42	755.943	-13	9837.35	9841.55	9837.33	358570
1559-1592	Cr-pGr-pUr-pGr-pGr-pGr-pCr-pUr-pAr-pUr-pCr-pAr-pGr-pCr-pCr-pCr-pUr-pAr-pCr-pAr-pGr-pAr-pGr-pUr-pGr-pGr-pUr-pGr-pGr-pUr-pGr-pCr-pUr-pGr-p	3'c.p	1.08	100	1	49.58	846.95	-13	11019.4	11024.2	11019.4	401548
1559-1592	Cr-pGr-pUr-pGr-pGr-pGr-pCr-pUr-pAr-pUr-pCr-pAr-pGr-pCr-pCr-pCr-pUr-pAr-pCr-pAr-pGr-pAr-pGr-pUr-pGr-pGr-pUr-pGr-pGr-pUr-pGr-pCr-pUr-pGr-p	3'c.p	1.34	100	1.1	49.59	786.382	-14	11019.4	11024.2	11019.4	344399
2120-2152	Cr-pCr-pAr-pGr-pAr-pGr-pCr-pAr-pUr-pCr-pAr-pUr-pUr-pGr-pCr-pCr-pUr-pAr-pCr-pAr-pCr-pAr-pAr-pUr-pGr-pUr-pCr-pUr-pCr-pUr-pGr-pGr-pGr-p	3'c.p	3.58	98.5	1.1	49.63	752.665	-14	10546.4	10551	10546.4	532914
3418-3452	Ur-pGr-pUr-pCr-pUr-pGr-pGr-pCr-pAr-pAr-pCr-pUr-pGr-pCr-pGr-pAr-pCr-pGr-pUr-pCr-pGr-pUr-pGr-pAr-pUr-pCr-pGr-pGr-pCr-pAr-pUr-pUr-pGr-pUr-pGr-p	3'c.p	3.89	100	1.1	49.64	805.525	-14	11286.5	11291.6	11286.4	1.00466e+06
3418-3452	Ur-pGr-pUr-pCr-pUr-pGr-pGr-pCr-pAr-pAr-pCr-pUr-pGr-pCr-pGr-pAr-pCr-pGr-pUr-pCr-pGr-pUr-pGr-pAr-pUr-pCr-pGr-pGr-pCr-pAr-pUr-pUr-pGr-pUr-pGr-p	3'c.p	1.38	100	1.2	49.66	751.623	-15	11286.4	11291.3	11286.4	469991
3418-3452	Ur-pGr-pUr-pCr-pUr-pGr-pGr-pCr-pAr-pAr-pCr-pUr-pGr-pCr-pGr-pAr-pCr-pGr-pUr-pCr-pGr-pUr-pGr-pAr-pUr-pCr-pGr-pGr-pCr-pAr-pUr-pUr-pGr-pUr-pGr-p	3'c.p	3.28	100	1.1	49.66	867.797	-13	11286.5	11291.2	11286.4	652020
3418-3452	Ur-pGr-pUr-pCr-pUr-pGr-pGr-pCr-pAr-pAr-pCr-pUr-pGr-pCr-pGr-pAr-pCr-pGr-pUr-pCr-pGr-pUr-pGr-pAr-pUr-pCr-pGr-pGr-pCr-pAr-pUr-pUr-pGr-pUr-pGr-p	3'c.p	1.12	100	1	49.68	867.488	-13	11286.4	11291.4	11286.4	591443
794-826	Cr-pUr-pAr-pCr-pCr-pUr-pGr-pAr-pCr-pAr-pCr-pCr-pUr-pGr-pGr-pCr-pGr-pAr-pUr-pAr-pGr-pCr-pAr-pGr-pCr-pAr-pGr-pCr-pGr-pGr-pAr-pUr-pGr-p	3'c.p	2.36	94.7	1.2	49.75	819.489	-13	10663.5	10667.8	10663.4	561814
3141-3173	Ur-pCr-pUr-pGr-pAr-pGr-pUr-pGr-pUr-pGr-pUr-pGr-pCr-pUr-pGr-pGr-pGr-pCr-pCr-pAr-pGr-pAr-pGr-pCr-pAr-pAr-pGr-pAr-pGr-pAr-pGr-pUr-pGr-p	3'c.p	3.78	96.3	1.3	49.76	770.882	-14	10801.5	10806	10801.4	444144
3141-3173	Ur-pCr-pUr-pGr-pAr-pGr-pUr-pGr-pUr-pGr-pUr-pGr-pCr-pUr-pGr-pGr-pGr-pCr-pCr-pAr-pGr-pAr-pGr-pCr-pAr-pAr-pGr-pAr-pGr-pAr-pGr-pUr-pGr-p	3'c.p	4.14	96.3	1.4	49.76	719.423	-15	10801.5	10806.2	10801.4	459115
3758-3793	Ur-pUr-pGr-pCr-pAr-pUr-pGr-pAr-pCr-pCr-pAr-pGr-pCr-pUr-pGr-pCr-pUr-pGr-pUr-pAr-pGr-pCr-pUr-pGr-pCr-pCr-pUr-pGr-pAr-pAr-pGr-pGr-pGr-pCr-pUr-pGr-p	3'c.p	1.49	98.2	1.6	50.25	725.401	-16	11614.5	11619.7	11614.5	529653
3758-3793	Ur-pUr-pGr-pCr-pAr-pUr-pGr-pAr-pCr-pCr-pAr-pGr-pCr-pUr-pGr-pCr-pUr-pGr-pUr-pAr-pGr-pCr-pUr-pGr-pCr-pCr-pUr-pGr-pAr-pAr-pGr-pGr-pGr-pCr-pUr-pGr-p	3'c.p	1.33	98.2	1.1	50.25	773.627	-15	11614.5	11619.8	11614.5	1.05967e+06
3758-3793	Ur-pUr-pGr-pCr-pAr-pUr-pGr-pAr-pCr-pCr-pAr-pGr-pCr-pUr-pGr-pCr-pUr-pGr-pUr-pAr-pGr-pCr-pUr-pGr-pCr-pCr-pUr-pGr-pAr-pAr-pGr-pGr-pGr-pCr-pUr-pGr-p	3'c.p	4.86	98.2	1.4	50.25	829.03	-14	11614.5	11619.7	11614.5	412048
2496-2529	Cr-pGr-pGr-pAr-pGr-pCr-pUr-pUr-pCr-pAr-pUr-pCr-pGr-pAr-pGr-pGr-pAr-pCr-pCr-pUr-pGr-pCr-pUr-pGr-pUr-pUr-pCr-pAr-pAr-pCr-pAr-pAr-pAr-pGr-p	3'c.p	2.85	100	1.2	50.37	842.03	-13	10954.5	10959.5	10954.4	475056
2496-2529	Cr-pGr-pGr-pAr-pGr-pCr-pUr-pUr-pCr-pAr-pUr-pCr-pGr-pAr-pGr-pGr-pAr-pCr-pCr-pUr-pGr-pCr-pUr-pGr-pUr-pUr-pCr-pAr-pAr-pCr-pAr-pAr-pAr-pGr-p	3'c.p	2.14	100	1.5	50.37	781.741	-14	10954.5	10959.2	10954.4	440312
3453-3485	Ar-pAr-pCr-pAr-pAr-pUr-pAr-pCr-pCr-pGr-pUr-pGr-pUr-pAr-pCr-pGr-pAr-pCr-pCr-pCr-pUr-pCr-pUr-pGr-pCr-pAr-pGr-pCr-pCr-pCr-pGr-pAr-pGr-p	3'c.p	2.97	99.7	1.5	50.46	754.168	-14	10567.5	10572.3	10567.4	489342
1296-1325	Ar-pCr-pAr-pGr-pGr-pCr-pAr-pAr-pGr-pAr-pUr-pCr-pGr-pCr-pCr-pGr-pAr-pCr-pUr-pAr-pCr-pAr-pAr-pCr-pUr-pAr-pCr-pAr-pAr-pGr-p	3'c.p	2.52	100	1.4	50.46	806.109	-12	9682.39	9686.42	9682.36	232622
3453-3485	Ar-pAr-pCr-pAr-pAr-pUr-pAr-pCr-pCr-pGr-pUr-pGr-pUr-pAr-pCr-pGr-pAr-pCr-pCr-pCr-pUr-pCr-pUr-pGr-pCr-pAr-pGr-pCr-pCr-pCr-pGr-pAr-pGr-p	3'c.p	-1.19	99.7	1.1	50.47	812.104	-13	10567.4	10572.4	10567.4	706672
1296-1325	Ar-pCr-pAr-pGr-pGr-pCr-pAr-pAr-pGr-pAr-pUr-pCr-pGr-pCr-pCr-pGr-pAr-pCr-pUr-pAr-pCr-pAr-pAr-pCr-pUr-pAr-pCr-pAr-pAr-pGr-p	3'c.p	3.53	100	1.4	50.48	744.1	-13	9682.4	9686.54	9682.36	366394
2392-2423	Ar-pGr-pGr-pUr-pGr-pUr-pUr-pCr-pGr-pCr-pCr-pCr-pAr-pAr-pGr-pUr-pGr-pAr-pAr-pGr-pCr-pAr-pGr-pAr-pUr-pCr-pUr-pAr-pCr-pAr-pAr-pGr-p	3'c.p	2.79	100	1.5	50.7	739.809	-14	10367.4	10371.9	10367.4	455585
2392-2423	Ar-pGr-pGr-pUr-pGr-pUr-pUr-pCr-pGr-pCr-pCr-pCr-pAr-pAr-pGr-pUr-pGr-pAr-pAr-pGr-pCr-pAr-pGr-pAr-pUr-pCr-pUr-pAr-pCr-pAr-pAr-pGr-p	3'c.p	3.92	100	1.1	50.7	796.794	-13	10367.4	10371.9	10367.4	511481
2392-2423	Ar-pGr-pGr-pUr-pGr-pUr-pUr-pCr-pGr-pCr-pCr-pCr-pAr-pAr-pGr-pUr-pGr-pAr-pAr-pGr-pCr-pAr-pGr-pAr-pUr-pCr-pUr-pAr-pCr-pAr-pAr-pGr-p	3'c.p	-3.24	100	1.3	50.72	863.361	-12	10367.4	10372	10367.4	183778
3864-3897	Cr-pAr-pCr-pUr-pAr-pCr-pAr-pCr-pAr-pUr-pGr-pAr-pUr-pGr-pAr-pCr-pUr-pCr-pGr-pAr-pGr-pCr-pUr-pGr-pGr-pUr-pAr-pCr-pUr-pGr-pCr-pAr-pUr-pGr-p	3'c.p	0.41	100	1.2	50.95	779.026	-14	10915.4	10920.4	10915.4	803647
3864-3897	Cr-pAr-pCr-pUr-pAr-pCr-pAr-pCr-pAr-pUr-pGr-pAr-pUr-pGr-pAr-pCr-pUr-pCr-pGr-pAr-pGr-pCr-pUr-pGr-pGr-pUr-pAr-pCr-pUr-pGr-pCr-pAr-pUr-pGr-p	3'c.p	1.31	100	1.1	50.96	839.104	-13	10915.4	10920.4	10915.4	600537
1559-1594	Cr-pGr-pUr-pGr-pGr-pGr-pCr-pUr-pAr-pUr-pCr-pAr-pGr-pCr-pCr-pCr-pUr-pAr-pCr-pAr-pGr-pAr-pGr-pUr-pGr-pGr-pUr-pGr-pGr-pUr-pGr-pCr-pUr-pGr-pAr-pGr-p	3'c.p	2.32	100	1	51.08	834.603	-14	11693.5	11698.8	11693.5	1.00479e+06
1559-1594	Cr-pGr-pUr-pGr-pGr-pGr-pCr-pUr-pAr-pUr-pCr-pAr-pGr-pCr-pCr-pCr-pUr-pAr-pCr-pAr-pGr-pAr-pGr-pUr-pGr-pGr-pUr-pGr-pGr-pUr-pGr-pCr-pUr-pGr-pAr-pGr-p	3'c.p	-0.85	100	1.2	51.09	778.762	-15	11693.5	11699.1	11693.5	252057
1559-1594	Cr-pGr-pUr-pGr-pGr-pGr-pCr-pUr-pAr-pUr-pCr-pAr-pGr-pCr-pCr-pCr-pUr-pAr-pCr-pAr-pGr-pAr-pGr-pUr-pGr-pGr-pUr-pGr-pGr-pUr-pGr-pCr-pUr-pGr-pAr-pGr-p	3'c.p	10.84	100	1.6	51.09	898.881	-13	11693.6	11698.8	11693.5	259595
1178-1214	Cr-pAr-pCr-pCr-pUr-pUr-pCr-pAr-pAr-pGr-pUr-pGr-pCr-pUr-pAr-pCr-pGr-pGr-pCr-pGr-pUr-pGr-pUr-pCr-pCr-pCr-pCr-pUr-pAr-pCr-pCr-pAr-pAr-pGr-pCr-pUr-pGr-p	3'c.p	3.71	94.4	1.3	51.17	784.765	-15	11782.6	11785.6	11782.5	182968
3758-3796	Ur-pUr-pGr-pCr-pAr-pUr-pGr-pAr-pCr-pCr-pAr-pGr-pCr-pUr-pGr-pCr-pUr-pGr-pUr-pAr-pGr-pCr-pUr-pGr-pCr-pCr-pUr-pGr-pAr-pAr-pGr-pGr-pGr-pCr-pUr-pGr-pUr-pUr-pGr-p	3'c.p	1.82	99.8	1.4	51.5	837.368	-15	12571.6	12577.3	12571.6	270422
3758-3796	Ur-pUr-pGr-pCr-pAr-pUr-pGr-pAr-pCr-pCr-pAr-pGr-pCr-pUr-pGr-pCr-pUr-pGr-pUr-pAr-pGr-pCr-pUr-pGr-pCr-pCr-pUr-pGr-pAr-pAr-pGr-pGr-pGr-pCr-pUr-pGr-pUr-pUr-pGr-p	3'c.p	2.9	99.8	1.2	51.53	785.031	-16	12571.6	12577.2	12571.6	829130
3758-3796	Ur-pUr-pGr-pCr-pAr-pUr-pGr-pAr-pCr-pCr-pAr-pGr-pCr-pUr-pGr-pCr-pUr-pGr-pUr-pAr-pGr-pCr-pUr-pGr-pCr-pCr-pUr-pGr-pAr-pAr-pGr-pGr-pGr-pCr-pUr-pGr-pUr-pUr-pGr-p	3'c.p	2.2	99.8	1.4	51.54	738.794	-17	12571.6	12577.2	12571.6	597361
1200-1236	Ur-pCr-pCr-pCr-pCr-pUr-pAr-pCr-pCr-pAr-pAr-pGr-pCr-pUr-pGr-pAr-pAr-pCr-pGr-pAr-pCr-pCr-pUr-pGr-pUr-pGr-pCr-pUr-pUr-pCr-pAr-pCr-pAr-pAr-pAr-pCr-pGr-p	3'c.p	1.78	100	1.2	51.64	840.249	-14	11773.6	11778.5	11773.6	559557
1667-1702	Cr-pGr-pUr-pGr-pAr-pAr-pCr-pUr-pUr-pCr-pAr-pAr-pCr-pUr-pUr-pCr-pAr-pAr-pCr-pGr-pGr-pCr-pCr-pUr-pGr-pAr-pCr-pCr-pGr-pGr-pCr-pAr-pCr-pCr-pGr-pGr-p	3'c.p	3.94	93.8	1.2	51.64	768.631	-15	11539.6	11544.9	11539.5	885075
1772-1809	Ur-pGr-pUr-pUr-pGr-pCr-pAr-pGr-pUr-pCr-pUr-pAr-pAr-pCr-pCr-pGr-pAr-pGr-pAr-pCr-pUr-pAr-pCr-pAr-pCr-pUr-pAr-pGr-pGr-pAr-pAr-pUr-pUr-pGr-pAr-pUr-pAr-pGr-p	3'c.p	-1.32	96.6	1.5	51.81	874.466	-14	12249.6	12254.1	12249.6	290198
986-1023	Cr-pAr-pUr-pCr-pUr-pAr-pCr-pCr-pAr-pGr-pAr-pCr-pCr-pAr-pGr-pCr-pAr-pAr-pCr-pUr-pUr-pCr-pCr-pGr-pGr-pGr-pUr-pGr-pCr-pAr-pGr-pCr-pCr-pCr-pAr-pCr-pCr-pGr-p	3'c.p	1.24	100	1.4	51.83	808.305	-15	12132.7	12137	12132.6	305820
3286-3325	Cr-pUr-pCr-pCr-pAr-pGr-pCr-pCr-pAr-pUr-pCr-pUr-pGr-pCr-pCr-pAr-pCr-pGr-pAr-pCr-pGr-pGr-pCr-pAr-pAr-pAr-pGr-pCr-pCr-pCr-pAr-pCr-pUr-pUr-pUr-pCr-pCr-pUr-pAr-pGr-p	3'c.p	-0.62	98	1.5	52.32	746.565	-17	12704.7	12710.1	12704.7	143009
3925-3968	Ur-pCr-pCr-pUr-pGr-pGr-pGr-pUr-pAr-pCr-pCr-pCr-pCr-pGr-pAr-pGr-pUr-pCr-pUr-pCr-pCr-pCr-pCr-pCr-pGr-pAr-pCr-pCr-pUr-pCr-pGr-pGr-pGr-pUr-pCr-pCr-pCr-pAr-pGr-pGr-pUr-pAr-pUr-pGr-p	3'c.p	3.9	90.3	1.6	52.37	737.828	-19	14030.9	14037.2	14030.8	445037
948-983	Ar-pCr-pAr-pAr-pAr-pGr-pUr-pGr-pCr-pAr-pCr-pCr-pCr-pUr-pGr-pAr-pAr-pGr-pUr-pCr-pCr-pUr-pUr-pCr-pAr-pCr-pCr-pGr-pUr-pGr-pGr-pAr-pAr-pAr-pAr-pGr-p	3'c.p	1.5	100	1.2	52.65	891.424	-13	11595.6	11600.8	11595.6	508326
948-983	Ar-pCr-pAr-pAr-pAr-pGr-pUr-pGr-pCr-pAr-pCr-pCr-pCr-pUr-pGr-pAr-pAr-pGr-pUr-pCr-pCr-pUr-pUr-pCr-pAr-pCr-pCr-pGr-pUr-pGr-pGr-pAr-pAr-pAr-pAr-pGr-p	3'c.p	1.67	100	1	52.66	827.608	-14	11595.6	11600.7	11595.6	2.45902e+06
948-983	Ar-pCr-pAr-pAr-pAr-pGr-pUr-pGr-pCr-pAr-pCr-pCr-pCr-pUr-pGr-pAr-pAr-pGr-pUr-pCr-pCr-pUr-pUr-pCr-pAr-pCr-pCr-pGr-pUr-pGr-pGr-pAr-pAr-pAr-pAr-pGr-p	3'c.p	4.87	100	1	52.66	772.367	-15	11595.6	11600.7	11595.6	2.21862e+06
436-479	Cr-pGr-pCr-pUr-pGr-pGr-pCr-pUr-pAr-pUr-pAr-pGr-pUr-pGr-pUr-pUr-pUr-pCr-pGr-pCr-pGr-pCr-pCr-pAr-pUr-pAr-pCr-pAr-pCr-pCr-pAr-pCr-pUr-pAr-pCr-pGr-pCr-pGr-pCr-pAr-pUr-pUr-pAr-pGr-p	3'c.p	-0.53	99.1	1.2	52.67	877.609	-16	14048.8	14054.5	14048.8	637811
794-831	Cr-pUr-pAr-pCr-pCr-pUr-pGr-pAr-pCr-pAr-pCr-pCr-pUr-pGr-pGr-pCr-pGr-pAr-pUr-pAr-pGr-pCr-pAr-pGr-pCr-pAr-pGr-pCr-pGr-pGr-pAr-pUr-pGr-pGr-pAr-pCr-pAr-pGr-p	3'c.p	-2.16	93.4	1.2	52.86	820.44	-15	12316.6	12322.2	12316.7	483398
1559-1599	Cr-pGr-pUr-pGr-pGr-pGr-pCr-pUr-pAr-pUr-pCr-pAr-pGr-pCr-pCr-pCr-pUr-pAr-pCr-pAr-pGr-pAr-pGr-pUr-pGr-pGr-pUr-pGr-pGr-pUr-pGr-pCr-pUr-pGr-pAr-pGr-pCr-pUr-pUr-pCr-pGr-p	3'c.p	6.47	100	1.2	52.91	828.101	-16	13260.8	13266.6	13260.7	954432
1559-1599	Cr-pGr-pUr-pGr-pGr-pGr-pCr-pUr-pAr-pUr-pCr-pAr-pGr-pCr-pCr-pCr-pUr-pAr-pCr-pAr-pGr-pAr-pGr-pUr-pGr-pGr-pUr-pGr-pGr-pUr-pGr-pCr-pUr-pGr-pAr-pGr-pCr-pUr-pUr-pCr-pGr-p	3'c.p	8.09	100	1.5	52.92	883.508	-15	13260.8	13265.5	13260.7	355357
1564-1604	Gr-pCr-pUr-pAr-pUr-pCr-pAr-pGr-pCr-pCr-pCr-pUr-pAr-pCr-pAr-pGr-pAr-pGr-pUr-pGr-pGr-pUr-pGr-pGr-pUr-pGr-pCr-pUr-pGr-pAr-pGr-pCr-pUr-pUr-pCr-pGr-pAr-pAr-pCr-pUr-pGr-p	3'c.p	0.77	96.3	1.3	53.15	826.042	-16	13228.7	13233.3	13228.7	199281
1378-1414	Ar-pCr-pUr-pCr-pCr-pAr-pAr-pAr-pGr-pUr-pCr-pGr-pGr-pCr-pGr-pGr-pCr-pAr-pAr-pCr-pUr-pAr-pCr-pAr-pAr-pUr-pUr-pAr-pCr-pCr-pUr-pGr-pUr-pAr-pCr-pCr-pGr-p	3'c.p	4.76	100	1.1	53.41	844.893	-14	11837.6	11842.8	11837.6	710738
1378-1414	Ar-pCr-pUr-pCr-pCr-pAr-pAr-pAr-pGr-pUr-pCr-pGr-pGr-pCr-pGr-pGr-pCr-pAr-pAr-pCr-pUr-pAr-pCr-pAr-pAr-pUr-pUr-pAr-pCr-pCr-pUr-pGr-pUr-pAr-pCr-pCr-pGr-p	3'c.p	1.79	100	1.5	53.41	909.963	-13	11837.6	11842.9	11837.6	290686
1378-1414	Ar-pCr-pUr-pCr-pCr-pAr-pAr-pAr-pGr-pUr-pCr-pGr-pGr-pCr-pGr-pGr-pCr-pAr-pAr-pCr-pUr-pAr-pCr-pAr-pAr-pUr-pUr-pAr-pCr-pCr-pUr-pGr-pUr-pAr-pCr-pCr-pGr-p	3'c.p	1.63	100	1.1	53.41	788.5	-15	11837.6	11842.9	11837.6	1.35446e+06
1970-2015	Cr-pAr-pGr-pCr-pAr-pAr-pUr-pGr-pUr-pGr-pUr-pUr-pUr-pCr-pAr-pGr-pAr-pCr-pCr-pAr-pGr-pAr-pGr-pCr-pCr-pGr-pGr-pCr-pUr-pGr-pUr-pCr-pUr-pGr-pAr-pUr-pCr-pGr-pGr-pAr-pGr-pCr-pCr-pGr-pAr-pGr-p	3'c.p	7.29	99.4	1.2	53.6	874.695	-17	14881.1	14887.6	14881	803381
1970-2015	Cr-pAr-pGr-pCr-pAr-pAr-pUr-pGr-pUr-pGr-pUr-pUr-pUr-pCr-pAr-pGr-pAr-pCr-pCr-pAr-pGr-pAr-pGr-pCr-pCr-pGr-pGr-pCr-pUr-pGr-pUr-pCr-pUr-pGr-pAr-pUr-pCr-pGr-pGr-pAr-pGr-pCr-pCr-pGr-pAr-pGr-p	3'c.p	0.07	99.4	1.2	53.62	782.569	-19	14881	14887.5	14881	1142727
1970-2015	Cr-pAr-pGr-pCr-pAr-pAr-pUr-pGr-pUr-pGr-pUr-pUr-pUr-pCr-pAr-pGr-pAr-pCr-pCr-pAr-pGr-pAr-pGr-pCr-pCr-pGr-pGr-pCr-pUr-pGr-pUr-pCr-pUr-pGr-pAr-pUr-pCr-pGr-pGr-pAr-pGr-pCr-pCr-pGr-pAr-pGr-p	3'c.p	0.2	99.4	1.4	53.62	826.046	-18	14881	14887.6	14881	1.43166e+06
1305-1344	Ar-pUr-pCr-pGr-pCr-pCr-pGr-pAr-pCr-pUr-pAr-pCr-pAr-pAr-pCr-pUr-pAr-pCr-pAr-pAr-pGr-pCr-pUr-pGr-pCr-pCr-pCr-pGr-pAr-pCr-pGr-pAr-pCr-pUr-pUr-pCr-pAr-pCr-pCr-pGr-p	3'c.p	-2.18	100	1.2	53.76	849.443	-15	12751.7	12757.7	12751.7	641597
1028-1065	Cr-pUr-pGr-pUr-pUr-pUr-pAr-pAr-pAr-pAr-pGr-pCr-pGr-pAr-pUr-pUr-pCr-pCr-pCr-pAr-pCr-pAr-pCr-pAr-pCr-pAr-pAr-pGr-pGr-pUr-pGr-pCr-pGr-pAr-pCr-pCr-pCr-pGr-p	3'c.p	-4.32	94.6	1.7	53.88	760.723	-16	12182.6	12188.2	12182.6	137680
2787-2823	Ar-pCr-pCr-pCr-pAr-pGr-pAr-pAr-pUr-pGr-pUr-pGr-pCr-pUr-pGr-pUr-pAr-pCr-pGr-pAr-pGr-pAr-pAr-pCr-pCr-pAr-pGr-pAr-pAr-pGr-pCr-pUr-pGr-pAr-pUr-pCr-pGr-p	3'c.p	-1.55	100	1.4	54.04	855.111	-14	11980.6	11986.1	11980.6	636802
2787-2823	Ar-pCr-pCr-pCr-pAr-pGr-pAr-pAr-pUr-pGr-pUr-pGr-pCr-pUr-pGr-pUr-pAr-pCr-pGr-pAr-pGr-pAr-pAr-pCr-pCr-pAr-pGr-pAr-pAr-pGr-pCr-pUr-pGr-pAr-pUr-pCr-pGr-p	3'c.p	2.85	100	1.5	54.06	748.097	-16	11980.7	11986.1	11980.6	1.20473e+06
2787-2823	Ar-pCr-pCr-pCr-pAr-pGr-pAr-pAr-pUr-pGr-pUr-pGr-pCr-pUr-pGr-pUr-pAr-pCr-pGr-pAr-pGr-pAr-pAr-pCr-pCr-pAr-pGr-pAr-pAr-pGr-pCr-pUr-pGr-pAr-pUr-pCr-pGr-p	3'c.p	2.03	100	1.3	54.07	798.103	-15	11980.7	11986	11980.6	1.96184e+06
3095-3137	Ar-pGr-pCr-pCr-pGr-pCr-pCr-pGr-pAr-pGr-pAr-pUr-pUr-pAr-pGr-pAr-pGr-pCr-pCr-pUr-pCr-pUr-pGr-pCr-pCr-pAr-pAr-pUr-pCr-pUr-pGr-pGr-pCr-pCr-pGr-pCr-pCr-pAr-pCr-pCr-pAr-pAr-pGr-p	3'c.p	3.18	100	1.2	54.17	862.049	-16	13802.9	13809.1	13802.9	427460
3095-3137	Ar-pGr-pCr-pCr-pGr-pCr-pCr-pGr-pAr-pGr-pAr-pUr-pUr-pAr-pGr-pAr-pGr-pCr-pCr-pUr-pCr-pUr-pGr-pCr-pCr-pAr-pAr-pUr-pCr-pUr-pGr-pGr-pCr-pCr-pGr-pCr-pCr-pAr-pCr-pCr-pAr-pAr-pGr-p	3'c.p	1.63	100	1.3	54.19	811.222	-17	13802.9	13808.5	13802.9	454509
3453-3493	Ar-pAr-pCr-pAr-pAr-pUr-pAr-pCr-pCr-pGr-pUr-pGr-pUr-pAr-pCr-pGr-pAr-pCr-pCr-pCr-pUr-pCr-pUr-pGr-pCr-pAr-pGr-pCr-pCr-pCr-pGr-pAr-pGr-pCr-pUr-pGr-pGr-pAr-pCr-pAr-pGr-p	3'c.p	-0.79	99.8	1.6	54.3	877.914	-15	13176.8	13182.2	13176.8	467828
3453-3493	Ar-pAr-pCr-pAr-pAr-pUr-pAr-pCr-pCr-pGr-pUr-pGr-pUr-pAr-pCr-pGr-pAr-pCr-pCr-pCr-pUr-pCr-pUr-pGr-pCr-pAr-pGr-pCr-pCr-pCr-pGr-pAr-pGr-pCr-pUr-pGr-pGr-pAr-pCr-pAr-pGr-p	3'c.p	3.95	99.8	1.1	54.3	822.856	-16	13176.8	13182.8	13176.8	1.1274e+06
3453-3493	Ar-pAr-pCr-pAr-pAr-pUr-pAr-pCr-pCr-pGr-pUr-pGr-pUr-pAr-pCr-pGr-pAr-pCr-pCr-pCr-pUr-pCr-pUr-pGr-pCr-pAr-pGr-pCr-pCr-pCr-pGr-pAr-pGr-pCr-pUr-pGr-pGr-pAr-pCr-pAr-pGr-p	3'c.p	2.55	99.8	1.4	54.3	774.394	-17	13176.8	13183.1	13176.8	604494
2113-2157	Ur-pGr-pGr-pCr-pCr-pAr-pGr-pCr-pCr-pAr-pGr-pAr-pGr-pCr-pAr-pUr-pCr-pAr-pUr-pUr-pGr-pCr-pCr-pUr-pAr-pCr-pAr-pCr-pAr-pAr-pUr-pGr-pUr-pCr-pUr-pCr-pUr-pGr-pGr-pGr-pCr-pGr-pCr-pCr-pGr-p	3'c.p	-3.74	98.3	1.3	54.43	848.342	-17	14431.8	14437.9	14431.9	388373
172-215	Ar-pCr-pAr-pAr-pGr-pGr-pUr-pGr-pUr-pUr-pCr-pAr-pGr-pAr-pUr-pCr-pCr-pAr-pGr-pCr-pGr-pUr-pGr-pCr-pUr-pGr-pCr-pAr-pCr-pUr-pCr-pUr-pAr-pCr-pCr-pCr-pAr-pGr-pGr-pAr-pCr-pCr-pUr-pGr-p	3'c.p	-1.74	100	1.7	54.81	829.399	-17	14110.8	14115.7	14110.9	391515
2016-2058	Cr-pAr-pCr-pGr-pUr-pGr-pAr-pAr-pCr-pAr-pAr-pUr-pAr-pGr-pCr-pUr-pAr-pCr-pGr-pAr-pGr-pUr-pGr-pCr-pGr-pAr-pCr-pAr-pUr-pCr-pCr-pCr-pCr-pAr-pUr-pCr-pGr-pGr-pCr-pGr-pCr-pUr-pGr-p	3'c.p	3.24	98.7	1.1	54.85	812.633	-17	13827.9	13833.6	13827.9	429409
2016-2058	Cr-pAr-pCr-pGr-pUr-pGr-pAr-pAr-pCr-pAr-pAr-pUr-pAr-pGr-pCr-pUr-pAr-pCr-pGr-pAr-pGr-pUr-pGr-pCr-pGr-pAr-pCr-pAr-pUr-pCr-pCr-pCr-pCr-pAr-pUr-pCr-pGr-pGr-pCr-pGr-pCr-pUr-pGr-p	3'c.p	0.7	98.7	1.2	54.87	863.549	-16	13827.9	13834	13827.9	429182
3858-3897	Ar-pAr-pAr-pCr-pUr-pGr-pCr-pAr-pCr-pUr-pAr-pCr-pAr-pCr-pAr-pUr-pGr-pAr-pUr-pGr-pAr-pCr-pUr-pCr-pGr-pAr-pGr-pCr-pUr-pGr-pGr-pUr-pAr-pCr-pUr-pGr-pCr-pAr-pUr-pGr-p	3'c.p	1.33	99.6	1.2	55.04	755.8	-17	12858.7	12864.7	12858.7	465309
3858-3897	Ar-pAr-pAr-pCr-pUr-pGr-pCr-pAr-pCr-pUr-pAr-pCr-pAr-pCr-pAr-pUr-pGr-pAr-pUr-pGr-pAr-pCr-pUr-pCr-pGr-pAr-pGr-pCr-pUr-pGr-pGr-pUr-pAr-pCr-pUr-pGr-pCr-pAr-pUr-pGr-p	3'c.p	9.31	99.6	1.2	55.04	802.913	-16	12858.8	12864.4	12858.7	493013
3858-3897	Ar-pAr-pAr-pCr-pUr-pGr-pCr-pAr-pCr-pUr-pAr-pCr-pAr-pCr-pAr-pUr-pGr-pAr-pUr-pGr-pAr-pCr-pUr-pCr-pGr-pAr-pGr-pCr-pUr-pGr-pGr-pUr-pAr-pCr-pUr-pGr-pCr-pAr-pUr-pGr-p	3'c.p	7.79	99.6	1.2	55.04	803.164	-16	12858.8	12864.6	12858.7	486217
1667-1713	Cr-pGr-pUr-pGr-pAr-pAr-pCr-pUr-pUr-pCr-pAr-pAr-pCr-pUr-pUr-pCr-pAr-pAr-pCr-pGr-pGr-pCr-pCr-pUr-pGr-pAr-pCr-pCr-pGr-pGr-pCr-pAr-pCr-pCr-pGr-pGr-pCr-pGr-pUr-pGr-pCr-pUr-pGr-pAr-pCr-pAr-pGr-p	3'c.p	-9.95	100	1.5	55.21	887.818	-17	15104.9	15111.5	15105	190561
3406-3452	Ar-pCr-pAr-pAr-pCr-pAr-pCr-pCr-pUr-pUr-pCr-pGr-pUr-pGr-pUr-pCr-pUr-pGr-pGr-pCr-pAr-pAr-pCr-pUr-pGr-pCr-pGr-pAr-pCr-pGr-pUr-pCr-pGr-pUr-pGr-pAr-pUr-pCr-pGr-pGr-pCr-pAr-pUr-pUr-pGr-pUr-pGr-p	3'c.p	8.29	100	1.1	55.44	837.436	-18	15085.1	15091.2	15084.9	928709
3406-3452	Ar-pCr-pAr-pAr-pCr-pAr-pCr-pCr-pUr-pUr-pCr-pGr-pUr-pGr-pUr-pCr-pUr-pGr-pGr-pCr-pAr-pAr-pCr-pUr-pGr-pCr-pGr-pAr-pCr-pGr-pUr-pCr-pGr-pUr-pGr-pAr-pUr-pCr-pGr-pGr-pCr-pAr-pUr-pUr-pGr-pUr-pGr-p	3'c.p	3.56	100	1.1	55.45	793.202	-19	15085	15091.7	15084.9	2.1363e+06
3406-3452	Ar-pCr-pAr-pAr-pCr-pAr-pCr-pCr-pUr-pUr-pCr-pGr-pUr-pGr-pUr-pCr-pUr-pGr-pGr-pCr-pAr-pAr-pCr-pUr-pGr-pCr-pGr-pAr-pCr-pGr-pUr-pCr-pGr-pUr-pGr-pAr-pUr-pCr-pGr-pGr-pCr-pAr-pUr-pUr-pGr-pUr-pGr-p	3'c.p	3.5	100	1.3	55.45	886.638	-17	15085	15091	15084.9	496318
3406-3452	Ar-pCr-pAr-pAr-pCr-pAr-pCr-pCr-pUr-pUr-pCr-pGr-pUr-pGr-pUr-pCr-pUr-pGr-pGr-pCr-pAr-pAr-pCr-pUr-pGr-pCr-pGr-pAr-pCr-pGr-pUr-pCr-pGr-pUr-pGr-pAr-pUr-pCr-pGr-pGr-pCr-pAr-pUr-pUr-pGr-pUr-pGr-p	3'c.p	8.29	100	1.1	55.45	753.542	-20	15085.1	15091.8	15084.9	1.94339e+06
2496-2541	Cr-pGr-pGr-pAr-pGr-pCr-pUr-pUr-pCr-pAr-pUr-pCr-pGr-pAr-pGr-pGr-pAr-pCr-pCr-pUr-pGr-pCr-pUr-pGr-pUr-pUr-pCr-pAr-pAr-pCr-pAr-pAr-pAr-pGr-pUr-pGr-pAr-pCr-pAr-pCr-pUr-pGr-pGr-pCr-pCr-pGr-p	3'c.p	7.32	100	1.2	55.61	822.882	-18	14825.1	14831.6	14825	1.13091e+06
2496-2541	Cr-pGr-pGr-pAr-pGr-pCr-pUr-pUr-pCr-pAr-pUr-pCr-pGr-pAr-pGr-pGr-pAr-pCr-pCr-pUr-pGr-pCr-pUr-pGr-pUr-pUr-pCr-pAr-pAr-pCr-pAr-pAr-pAr-pGr-pUr-pGr-pAr-pCr-pAr-pCr-pUr-pGr-pGr-pCr-pCr-pGr-p	3'c.p	4.29	100	1	55.63	871.405	-17	14825	14831.6	14825	1.06311e+06
2496-2541	Cr-pGr-pGr-pAr-pGr-pCr-pUr-pUr-pCr-pAr-pUr-pCr-pGr-pAr-pGr-pGr-pAr-pCr-pCr-pUr-pGr-pCr-pUr-pGr-pUr-pUr-pCr-pAr-pAr-pCr-pAr-pAr-pAr-pGr-pUr-pGr-pAr-pCr-pAr-pCr-pUr-pGr-pGr-pCr-pCr-pGr-p	3'c.p	7.79	100	1.2	55.64	925.93	-16	14825.1	14831.1	14825	510595
986-1032	Cr-pAr-pUr-pCr-pUr-pAr-pCr-pCr-pAr-pGr-pAr-pCr-pCr-pAr-pGr-pCr-pAr-pAr-pCr-pUr-pUr-pCr-pCr-pGr-pGr-pGr-pUr-pGr-pCr-pAr-pGr-pCr-pCr-pCr-pAr-pCr-pCr-pGr-pAr-pAr-pUr-pCr-pCr-pAr-pUr-pCr-pGr-p	3'c.p	-1.18	100	1.1	55.66	832.162	-18	14992	14998.8	14992	520318
986-1032	Cr-pAr-pUr-pCr-pUr-pAr-pCr-pCr-pAr-pGr-pAr-pCr-pCr-pAr-pGr-pCr-pAr-pAr-pCr-pUr-pUr-pCr-pCr-pGr-pGr-pGr-pUr-pGr-pCr-pAr-pGr-pCr-pCr-pCr-pAr-pCr-pCr-pGr-pAr-pAr-pUr-pCr-pCr-pAr-pUr-pCr-pGr-p	3'c.p	3.18	100	1.2	55.7	788.417	-19	14992.1	14998.9	14992	316506
102-145	Ar-pAr-pCr-pCr-pUr-pGr-pAr-pCr-pCr-pAr-pCr-pCr-pAr-pGr-pAr-pAr-pCr-pAr-pCr-pAr-pGr-pCr-pUr-pGr-pCr-pCr-pUr-pCr-pCr-pAr-pGr-pCr-pCr-pUr-pAr-pCr-pAr-pCr-pCr-pAr-pAr-pCr-pAr-pGr-p	3'c.p	4.11	100	1.3	56.25	934.526	-15	14026	14032.1	14026	301942
102-145	Ar-pAr-pCr-pCr-pUr-pGr-pAr-pCr-pCr-pAr-pCr-pCr-pAr-pGr-pAr-pAr-pCr-pAr-pCr-pAr-pGr-pCr-pUr-pGr-pCr-pCr-pUr-pCr-pCr-pAr-pGr-pCr-pCr-pUr-pAr-pCr-pAr-pCr-pCr-pAr-pAr-pCr-pAr-pGr-p	3'c.p	-7.24	100	1.2	56.25	875.992	-16	14025.9	14032.2	14026	374327
102-145	Ar-pAr-pCr-pCr-pUr-pGr-pAr-pCr-pCr-pAr-pCr-pCr-pAr-pGr-pAr-pAr-pCr-pAr-pCr-pAr-pGr-pCr-pUr-pGr-pCr-pCr-pUr-pCr-pCr-pAr-pGr-pCr-pCr-pUr-pAr-pCr-pAr-pCr-pCr-pAr-pAr-pCr-pAr-pGr-p	3'c.p	2.99	100	1.5	56.27	824.346	-17	14026	14032.2	14026	1.23334e+06
2014-2059	Ar-pGr-pCr-pAr-pCr-pGr-pUr-pGr-pAr-pAr-pCr-pAr-pAr-pUr-pAr-pGr-pCr-pUr-pAr-pCr-pGr-pAr-pGr-pUr-pGr-pCr-pGr-pAr-pCr-pAr-pUr-pCr-pCr-pCr-pCr-pAr-pUr-pCr-pGr-pGr-pCr-pGr-pCr-pUr-pGr-pGr-p	3'c.p	-1.85	100	1.4	56.58	872.702	-17	14847	14853.5	14847	492843
2014-2059	Ar-pGr-pCr-pAr-pCr-pGr-pUr-pGr-pAr-pAr-pCr-pAr-pAr-pUr-pAr-pGr-pCr-pUr-pAr-pCr-pGr-pAr-pGr-pUr-pGr-pCr-pGr-pAr-pCr-pAr-pUr-pCr-pCr-pCr-pCr-pAr-pUr-pCr-pGr-pGr-pCr-pGr-pCr-pUr-pGr-pGr-p	3'c.p	-1.06	100	1.2	56.61	927.183	-16	14847	14853.8	14847	341397
3453-3501	Ar-pAr-pCr-pAr-pAr-pUr-pAr-pCr-pCr-pGr-pUr-pGr-pUr-pAr-pCr-pGr-pAr-pCr-pCr-pCr-pUr-pCr-pUr-pGr-pCr-pAr-pGr-pCr-pCr-pCr-pGr-pAr-pGr-pCr-pUr-pGr-pGr-pAr-pCr-pAr-pGr-pCr-pUr-pUr-pCr-pAr-pAr-pAr-pGr-p	3'c.p	-2.29	99.8	1.1	57.39	873.224	-18	15731.1	15738.3	15731.1	2295866
1777-1825	Cr-pAr-pGr-pUr-pCr-pUr-pAr-pAr-pCr-pCr-pGr-pAr-pGr-pAr-pCr-pUr-pAr-pCr-pAr-pCr-pUr-pAr-pGr-pGr-pAr-pAr-pUr-pUr-pGr-pAr-pUr-pAr-pGr-pCr-pCr-pGr-pUr-pUr-pAr-pAr-pUr-pUr-pAr-pCr-pAr-pAr-pCr-pAr-pGr-p	3'c.p	1.78	99.4	1.4	57.53	874.447	-18	15750.1	15756.8	15750.1	544423
1777-1825	Cr-pAr-pGr-pUr-pCr-pUr-pAr-pAr-pCr-pCr-pGr-pAr-pGr-pAr-pCr-pUr-pAr-pCr-pAr-pCr-pUr-pAr-pGr-pGr-pAr-pAr-pUr-pUr-pGr-pAr-pUr-pAr-pGr-pCr-pCr-pGr-pUr-pUr-pAr-pAr-pUr-pUr-pAr-pCr-pAr-pAr-pCr-pAr-pGr-p	3'c.p	5.07	99.4	1.3	57.56	925.767	-17	15750.2	15753.8	15750.1	258144
1296-1344	Ar-pCr-pAr-pGr-pGr-pCr-pAr-pAr-pGr-pAr-pUr-pCr-pGr-pCr-pCr-pGr-pAr-pCr-pUr-pAr-pCr-pAr-pAr-pCr-pUr-pAr-pCr-pAr-pAr-pGr-pCr-pUr-pGr-pCr-pCr-pCr-pGr-pAr-pCr-pGr-pAr-pCr-pUr-pUr-pCr-pAr-pCr-pCr-pGr-p	3'c.p	-7.33	100	1.2	57.65	872.393	-18	15713	15720	15713.2	1.12231e+06
1296-1344	Ar-pCr-pAr-pGr-pGr-pCr-pAr-pAr-pGr-pAr-pUr-pCr-pGr-pCr-pCr-pGr-pAr-pCr-pUr-pAr-pCr-pAr-pAr-pCr-pUr-pAr-pCr-pAr-pAr-pGr-pCr-pUr-pGr-pCr-pCr-pCr-pGr-pAr-pCr-pGr-pAr-pCr-pUr-pUr-pCr-pAr-pCr-pCr-pGr-p	3'c.p	-7.33	100	1.4	57.66	785.003	-20	15713	15720.4	15713.2	546254
1296-1345	Ar-pCr-pAr-pGr-pGr-pCr-pAr-pAr-pGr-pAr-pUr-pCr-pGr-pCr-pCr-pGr-pAr-pCr-pUr-pAr-pCr-pAr-pAr-pCr-pUr-pAr-pCr-pAr-pAr-pGr-pCr-pUr-pGr-pCr-pCr-pCr-pGr-pAr-pCr-pGr-pAr-pCr-pUr-pUr-pCr-pAr-pCr-pCr-pGr-pGr-p	3'c.p	-1.79	98.2	1.7	57.99	944.066	-17	16058.2	16065	16058.2	230190
1296-1345	Ar-pCr-pAr-pGr-pGr-pCr-pAr-pAr-pGr-pAr-pUr-pCr-pGr-pCr-pCr-pGr-pAr-pCr-pUr-pAr-pCr-pAr-pAr-pCr-pUr-pAr-pCr-pAr-pAr-pGr-pCr-pUr-pGr-pCr-pCr-pCr-pGr-pAr-pCr-pGr-pAr-pCr-pUr-pUr-pCr-pAr-pCr-pCr-pGr-pGr-p	3'c.p	-1.79	98.2	2	57.99	763.91	-21	16058.2	16065.2	16058.2	665744
1296-1345	Ar-pCr-pAr-pGr-pGr-pCr-pAr-pAr-pGr-pAr-pUr-pCr-pGr-pCr-pCr-pGr-pAr-pCr-pUr-pAr-pCr-pAr-pAr-pCr-pUr-pAr-pCr-pAr-pAr-pGr-pCr-pUr-pGr-pCr-pCr-pCr-pGr-pAr-pCr-pGr-pAr-pCr-pUr-pUr-pCr-pAr-pCr-pCr-pGr-pGr-p	3'c.p	1.43	98.2	1.4	57.99	802.306	-20	16058.2	16064.9	16058.2	1.0976e+06
1296-1345	Ar-pCr-pAr-pGr-pGr-pCr-pAr-pAr-pGr-pAr-pUr-pCr-pGr-pCr-pCr-pGr-pAr-pCr-pUr-pAr-pCr-pAr-pAr-pCr-pUr-pAr-pCr-pAr-pAr-pGr-pCr-pUr-pGr-pCr-pCr-pCr-pGr-pAr-pCr-pGr-pAr-pCr-pUr-pUr-pCr-pAr-pCr-pCr-pGr-pGr-p	3'c.p	-1.79	98.2	1.4	58	844.532	-19	16058.2	16065.2	16058.2	586405

## Sheet: CSP mRNA 15degC
Positions	Oligo Sequence	3' Termini	∆ ppm	Conf. Score	Best ASR	RT	M/Z	Charge St.	Mono Mass Exp.	Avg Mass Exp.	Mono Mass Theo.	MS Area
253-261	Cr-pCr-pAr-pUr-pCr-pCr-pAr-pCr-pGr-p	3'c.p	1.4	93	1	11.36	565.87	-5	2834.39	2835.49	2834.38	684818
253-261	Cr-pCr-pAr-pUr-pCr-pCr-pAr-pCr-pGr-p	3'c.p	2.01	93	1	11.36	707.839	-4	2834.39	2836	2834.38	397426
3156-3163	Gr-pGr-pCr-pCr-pAr-pGr-pAr-pGr-p	3'c.p	1.33	93.3	1	11.39	661.339	-4	2648.38	2649.39	2648.38	187054
306-315	Cr-pCr-pCr-pUr-pUr-pCr-pAr-pAr-pCr-pGr-p	3'c.p	1.53	100	1	11.73	627.276	-5	3140.41	3141.58	3140.41	1.565e+06
306-315	Cr-pCr-pCr-pUr-pUr-pCr-pAr-pAr-pCr-pGr-p	3'c.p	1.45	100	1	11.73	1569.7	-2	3140.41	3141.76	3140.41	1.07114e+06
4040-4048	Cr-pUr-pCr-pAr-pAr-pAr-pAr-pCr-pGr-p	3'c.p	1.38	99.7	1	12.02	575.675	-5	2882.41	2883.52	2882.41	1.40425e+06
902-912	Cr-pAr-pCr-pCr-pAr-pUr-pCr-pAr-pCr-pCr-pGr-p	3'c.p	2.54	97.8	1	12.84	577.074	-6	3468.49	3470.21	3468.48	1.74791e+06
1643-1653	Cr-pAr-pCr-pCr-pAr-pAr-pUr-pCr-pUr-pCr-pGr-p	3'c.p	2.29	91.6	1	12.94	577.405	-6	3469.47	3470.92	3469.46	2.50577e+06
292-302	Ar-pCr-pAr-pAr-pCr-pCr-pCr-pCr-pGr-pUr-pGr-p	3'c.p	1.59	100	1	13.13	583.908	-6	3508.49	3509.97	3508.48	3.61122e+06
292-302	Ar-pCr-pAr-pAr-pCr-pCr-pCr-pCr-pGr-pUr-pGr-p	3'c.p	1.66	100	1	13.13	1168.82	-3	3508.49	3509.98	3508.48	1.58776e+06
292-302	Ar-pCr-pAr-pAr-pCr-pCr-pCr-pCr-pGr-pUr-pGr-p	3'c.p	1.66	100	1	13.14	700.891	-5	3508.49	3509.97	3508.48	1.60305e+06
1226-1236	Cr-pUr-pUr-pCr-pAr-pCr-pAr-pAr-pAr-pCr-pGr-p	3'c.p	2.06	100	1	13.24	1163.82	-3	3493.48	3494.96	3493.47	1.19113e+06
1226-1236	Cr-pUr-pUr-pCr-pAr-pCr-pAr-pAr-pAr-pCr-pGr-p	3'c.p	1.71	100	1	13.25	581.406	-6	3493.48	3494.9	3493.47	2.50459e+06
1226-1236	Cr-pUr-pUr-pCr-pAr-pCr-pAr-pAr-pAr-pCr-pGr-p	3'c.p	1.85	100	1	13.25	697.889	-5	3493.48	3494.96	3493.47	1.74393e+06
1226-1236	Cr-pUr-pUr-pCr-pAr-pCr-pAr-pAr-pAr-pCr-pGr-p	3'c.p	2.13	100	1	13.25	1746.23	-2	3493.48	3494.92	3493.47	1.32867e+06
4059-4071	Cr-pCr-pAr-pCr-pAr-pCr-pCr-pCr-pCr-pCr-pAr-pCr-pGr-p	3'c.p	2.18	100	1.1	13.47	581.648	-7	4077.59	4079.25	4077.58	1.05294e+06
4059-4071	Cr-pCr-pAr-pCr-pAr-pCr-pCr-pCr-pCr-pCr-pAr-pCr-pGr-p	3'c.p	1.64	100	1	13.48	1358.52	-3	4077.58	4079.22	4077.58	1.81504e+06
4059-4071	Cr-pCr-pAr-pCr-pAr-pCr-pCr-pCr-pCr-pCr-pAr-pCr-pGr-p	3'c.p	1.94	100	1	13.48	678.757	-6	4077.58	4079.26	4077.58	2.46501e+06
1453-1464	Ar-pCr-pAr-pUr-pCr-pUr-pCr-pCr-pAr-pCr-pCr-pGr-p	3'c.p	2.36	94.5	1	13.76	1257.5	-3	3774.51	3776.09	3774.5	949015
1453-1464	Ar-pCr-pAr-pUr-pCr-pUr-pCr-pCr-pAr-pCr-pCr-pGr-p	3'c.p	2.49	94.5	1	13.76	628.245	-6	3774.51	3776.08	3774.5	1.82053e+06
1226-1236	Cr-pUr-pUr-pCr-pAr-pCr-pAr-pAr-pAr-pCr-pGr-p	3'c.p,18.0139	1.5	91.5	1	13.79	877.116	-4	3511.49	3512.94	3511.49	657905
1226-1236	Cr-pUr-pUr-pCr-pAr-pCr-pAr-pAr-pAr-pCr-pGr-p	3'c.p,18.0139	1.64	91.5	1.1	13.79	1755.24	-2	3511.49	3512.94	3511.49	1604144
1226-1236	Cr-pUr-pUr-pCr-pAr-pCr-pAr-pAr-pAr-pCr-pGr-p	3'c.p,18.0139	0.6	91.5	1	13.79	701.491	-5	3511.49	3512.93	3511.49	3.88348e+06
1226-1236	Cr-pUr-pUr-pCr-pAr-pCr-pAr-pAr-pAr-pCr-pGr-p	3'c.p,18.0139	1.64	91.5	1	13.79	1169.82	-3	3511.49	3512.96	3511.49	1.15601e+06
1226-1236	Cr-pUr-pUr-pCr-pAr-pCr-pAr-pAr-pAr-pCr-pGr-p	3'c.p,18.0139	1.71	91.5	1	13.81	584.409	-6	3511.49	3512.78	3511.49	426803
2840-2852	Cr-pGr-pCr-pCr-pAr-pUr-pCr-pGr-pGr-pCr-pAr-pAr-pGr-p	3'c.p	1.99	100	1	13.83	1398.86	-3	4198.59	4200.28	4198.58	737888
2840-2852	Cr-pGr-pCr-pCr-pAr-pUr-pCr-pGr-pGr-pCr-pAr-pAr-pGr-p	3'c.p	2.58	100	1	13.83	698.925	-6	4198.59	4200.26	4198.58	1.07223e+06
3453-3462	Ar-pAr-pCr-pAr-pAr-pUr-pAr-pCr-pCr-pGr-p	3'c.p	2.52	98.5	1	14	641.487	-5	3211.47	3212.71	3211.46	1.04655e+06
3078-3089	Ar-pCr-pCr-pCr-pAr-pGr-pCr-pAr-pGr-pCr-pUr-pGr-p	3'c.p	3.2	95.6	1	15.67	641.417	-6	3853.54	3855.15	3853.53	632851
3406-3417	Ar-pCr-pAr-pAr-pCr-pAr-pCr-pCr-pUr-pUr-pCr-pGr-p	3'c.p	3.18	100	1	15.82	758.898	-5	3798.53	3800.09	3798.51	259849
3406-3417	Ar-pCr-pAr-pAr-pCr-pAr-pCr-pCr-pUr-pUr-pCr-pGr-p	3'c.p	3.05	100	1	15.85	1265.5	-3	3798.53	3800.1	3798.51	618682
3406-3417	Ar-pCr-pAr-pAr-pCr-pAr-pCr-pCr-pUr-pUr-pCr-pGr-p	3'c.p	3.18	100	1	15.87	632.247	-6	3798.53	3800.08	3798.51	1.35857e+06
3406-3417	Ar-pCr-pAr-pAr-pCr-pAr-pCr-pCr-pUr-pUr-pCr-pGr-p	3'c.p	3.11	100	1	15.87	1898.76	-2	3798.53	3800.1	3798.51	362772
1810-1822	Ar-pCr-pAr-pUr-pCr-pAr-pCr-pCr-pCr-pCr-pUr-pUr-pGr-p	3'c.p	3.04	100	1	16.71	679.25	-6	4080.54	4082.22	4080.53	428865
1810-1822	Ar-pCr-pAr-pUr-pCr-pAr-pCr-pCr-pCr-pCr-pUr-pUr-pGr-p	3'c.p	2.62	100	1	16.71	1359.51	-3	4080.54	4082.21	4080.53	410022
1810-1822	Ar-pCr-pAr-pUr-pCr-pAr-pCr-pCr-pCr-pCr-pUr-pUr-pGr-p	3'c.p	3.4	100	1	16.71	582.07	-7	4080.54	4082.2	4080.53	426050
2060-2071	Ar-pAr-pUr-pCr-pUr-pGr-pCr-pGr-pCr-pCr-pAr-pGr-p	3'c.p	2.6	99.9	1	16.72	1284.17	-3	3854.53	3856.27	3854.52	339440
2060-2071	Ar-pAr-pUr-pCr-pUr-pGr-pCr-pGr-pCr-pCr-pAr-pGr-p	3'c.p	2.92	99.9	1	16.72	641.581	-6	3854.53	3856.16	3854.52	475865
3925-3938	Ur-pCr-pCr-pUr-pGr-pGr-pGr-pUr-pAr-pCr-pCr-pCr-pCr-pGr-p	3'c.p	2.42	100	1	16.81	1485.19	-3	4457.58	4459.53	4457.57	319754
3925-3938	Ur-pCr-pCr-pUr-pGr-pGr-pGr-pUr-pAr-pCr-pCr-pCr-pCr-pGr-p	3'c.p	3.19	100	1	16.81	636.076	-7	4457.58	4459.52	4457.57	404966
1692-1704	Ar-pCr-pCr-pGr-pGr-pCr-pAr-pCr-pCr-pGr-pGr-pCr-pGr-p	3'c.p	2.65	100	1	17.04	701.426	-6	4213.6	4215.66	4213.59	387824
1692-1704	Ar-pCr-pCr-pGr-pGr-pCr-pAr-pCr-pCr-pGr-pGr-pCr-pGr-p	3'c.p	1.83	100	1	17.04	1403.86	-3	4213.6	4215.59	4213.59	408011
1692-1704	Ar-pCr-pCr-pGr-pGr-pCr-pAr-pCr-pCr-pGr-pGr-pCr-pGr-p	3'c.p	3.11	100	1	17.04	841.913	-5	4213.6	4216.03	4213.59	95273.4
1692-1704	Ar-pCr-pCr-pGr-pGr-pCr-pAr-pCr-pCr-pGr-pGr-pCr-pGr-p	3'c.p	2.41	100	1.2	17.06	1052.64	-4	4213.6	4215.65	4213.59	78734.5
1692-1704	Ar-pCr-pCr-pGr-pGr-pCr-pAr-pCr-pCr-pGr-pGr-pCr-pGr-p	3'c.p	2.53	100	1.3	17.06	601.079	-7	4213.6	4215.24	4213.59	365340
2282-2295	Cr-pGr-pGr-pCr-pGr-pAr-pUr-pUr-pCr-pCr-pAr-pCr-pCr-pGr-p	3'c.p	4.29	100	1	17.16	746.095	-6	4480.61	4482.49	4480.59	545349
2282-2295	Cr-pGr-pGr-pCr-pGr-pAr-pUr-pUr-pCr-pCr-pAr-pCr-pCr-pGr-p	3'c.p	3.74	100	1	17.18	1492.86	-3	4480.61	4482.48	4480.59	724619
399-411	Ar-pGr-pCr-pCr-pUr-pGr-pCr-pUr-pGr-pAr-pUr-pCr-pGr-p	3'c.p	2.76	99.6	1	17.18	695.418	-6	4176.55	4178.25	4176.54	216894
2282-2295	Cr-pGr-pGr-pCr-pGr-pAr-pUr-pUr-pCr-pCr-pAr-pCr-pCr-pGr-p	3'c.p	3.96	100	1	17.2	639.223	-7	4480.61	4482.34	4480.59	694584
399-411	Ar-pGr-pCr-pCr-pUr-pGr-pCr-pUr-pGr-pAr-pUr-pCr-pGr-p	3'c.p	2.53	99.6	1.1	17.2	1391.51	-3	4176.55	4178.18	4176.54	223333
3525-3535	Ar-pAr-pCr-pCr-pAr-pCr-pAr-pCr-pAr-pAr-pGr-p	3'c.p	2.04	100	1	17.6	589.082	-6	3539.53	3541.03	3539.53	512435
2975-2988	Cr-pUr-pCr-pUr-pGr-pUr-pGr-pCr-pUr-pGr-pAr-pAr-pCr-pGr-p	3'c.p	4.23	100	1	17.79	1493.52	-3	4482.58	4484.41	4482.56	1.04394e+06
2975-2988	Cr-pUr-pCr-pUr-pGr-pUr-pGr-pCr-pUr-pGr-pAr-pAr-pCr-pGr-p	3'c.p	3.46	100	1	17.83	639.504	-7	4482.58	4484.31	4482.56	1.0978e+06
133-145	Cr-pCr-pUr-pAr-pCr-pAr-pCr-pCr-pAr-pAr-pCr-pAr-pGr-p	3'c.p	3.54	90.8	1.3	17.89	588.65	-7	4126.6	4128.4	4126.58	105260
1810-1822	Ar-pCr-pAr-pUr-pCr-pAr-pCr-pCr-pCr-pCr-pUr-pUr-pGr-p	3'c.p,18.0078	2.91	94.8	1	18.11	682.251	-6	4098.55	4100.22	4098.54	3.8854e+06
1810-1822	Ar-pCr-pAr-pUr-pCr-pAr-pCr-pCr-pCr-pCr-pUr-pUr-pGr-p	3'c.p,18.0078	3.39	94.8	1	18.11	584.643	-7	4098.55	4100.26	4098.54	362859
1810-1822	Ar-pCr-pAr-pUr-pCr-pAr-pCr-pCr-pCr-pCr-pUr-pUr-pGr-p	3'c.p,18.0078	2.67	94.8	1	18.11	818.902	-5	4098.55	4100.23	4098.54	2.31546e+06
1810-1822	Ar-pCr-pAr-pUr-pCr-pAr-pCr-pCr-pCr-pCr-pUr-pUr-pGr-p	3'c.p,18.0078	3.15	94.8	1.1	18.12	1024.13	-4	4098.55	4100.39	4098.54	532815
1810-1822	Ar-pCr-pAr-pUr-pCr-pAr-pCr-pCr-pCr-pCr-pUr-pUr-pGr-p	3'c.p,18.0078	3.62	94.8	1.1	18.12	2048.77	-2	4098.55	4100.22	4098.54	843911
1810-1822	Ar-pCr-pAr-pUr-pCr-pAr-pCr-pCr-pCr-pCr-pUr-pUr-pGr-p	3'c.p,18.0078	2.43	94.8	1	18.12	1365.51	-3	4098.55	4100.22	4098.54	2.95621e+06
3002-3015	Ar-pCr-pUr-pGr-pGr-pAr-pCr-pCr-pCr-pUr-pCr-pCr-pUr-pGr-p	3'c.p	2.16	100	1	18.14	1479.85	-3	4441.58	4443.56	4441.57	321997
3002-3015	Ar-pCr-pUr-pGr-pGr-pAr-pCr-pCr-pCr-pUr-pCr-pCr-pUr-pGr-p	3'c.p	2.49	100	1	18.14	633.648	-7	4441.58	4443.56	4441.57	451469
3393-3405	Ar-pUr-pCr-pAr-pUr-pCr-pAr-pCr-pCr-pAr-pCr-pCr-pGr-p	3'c.p	2.22	100	1	18.53	819.906	-5	4103.56	4105.24	4103.56	388638
3393-3405	Ar-pUr-pCr-pAr-pUr-pCr-pAr-pCr-pCr-pAr-pCr-pCr-pGr-p	3'c.p	1.74	100	1	18.53	683.087	-6	4103.56	4105.22	4103.56	2.04529e+06
3393-3405	Ar-pUr-pCr-pAr-pUr-pCr-pAr-pCr-pCr-pAr-pCr-pCr-pGr-p	3'c.p	2.34	100	1	18.53	1025.13	-4	4103.57	4105.31	4103.56	319472
3393-3405	Ar-pUr-pCr-pAr-pUr-pCr-pAr-pCr-pCr-pAr-pCr-pCr-pGr-p	3'c.p	1.86	100	1	18.53	1367.18	-3	4103.56	4105.23	4103.56	1.72158e+06
3393-3405	Ar-pUr-pCr-pAr-pUr-pCr-pAr-pCr-pCr-pAr-pCr-pCr-pGr-p	3'c.p	2.46	100	1	18.53	585.359	-7	4103.57	4105.24	4103.56	1.72097e+06
3393-3405	Ar-pUr-pCr-pAr-pUr-pCr-pAr-pCr-pCr-pAr-pCr-pCr-pGr-p	3'c.p	2.34	100	1	18.54	2051.78	-2	4103.57	4105.26	4103.56	431793
2860-2872	Ar-pCr-pAr-pGr-pCr-pCr-pUr-pGr-pAr-pGr-pCr-pAr-pGr-p	3'c.p	3.37	100	1	18.56	602.365	-7	4222.6	4224.53	4222.59	763278
2860-2872	Ar-pCr-pAr-pGr-pCr-pCr-pUr-pGr-pAr-pGr-pCr-pAr-pGr-p	3'c.p	1.52	100	1	18.56	1407.19	-3	4222.6	4224.64	4222.59	804774
2860-2872	Ar-pCr-pAr-pGr-pCr-pCr-pUr-pGr-pAr-pGr-pCr-pAr-pGr-p	3'c.p	2.44	100	1	18.56	702.926	-6	4222.6	4224.53	4222.59	723404
3273-3285	Ar-pAr-pUr-pUr-pUr-pCr-pAr-pCr-pCr-pAr-pCr-pCr-pGr-p	3'c.p	2.19	100	1	19.12	585.5	-7	4104.55	4106.23	4104.54	1842904
3273-3285	Ar-pAr-pUr-pUr-pUr-pCr-pAr-pCr-pCr-pAr-pCr-pCr-pGr-p	3'c.p	1.59	100	1	19.12	1367.51	-3	4104.55	4106.23	4104.54	2.27654e+06
3273-3285	Ar-pAr-pUr-pUr-pUr-pCr-pAr-pCr-pCr-pAr-pCr-pCr-pGr-p	3'c.p	1.83	100	1	19.13	683.251	-6	4104.55	4106.22	4104.54	2.94098e+06
3273-3285	Ar-pAr-pUr-pUr-pUr-pCr-pAr-pCr-pCr-pAr-pCr-pCr-pGr-p	3'c.p	1.95	100	1	19.13	2051.77	-2	4104.55	4106.2	4104.54	606458
3216-3231	Ur-pCr-pUr-pGr-pCr-pCr-pCr-pCr-pUr-pCr-pAr-pCr-pGr-pGr-pCr-pGr-p	3'c.p	2.41	99.7	1	19.18	632.701	-8	5067.66	5069.86	5067.65	740287
3969-3984	Cr-pUr-pCr-pCr-pCr-pAr-pCr-pCr-pUr-pCr-pCr-pAr-pCr-pCr-pUr-pGr-p	3'c.p	1.74	100	1.8	19.22	709.658	-7	4971.65	4973.73	4971.64	133762
3969-3984	Cr-pUr-pCr-pCr-pCr-pAr-pCr-pCr-pUr-pCr-pCr-pAr-pCr-pCr-pUr-pGr-p	3'c.p	2.33	100	1.1	19.24	620.7	-8	4971.65	4973.7	4971.64	855813
466-480	Ar-pCr-pCr-pCr-pCr-pUr-pUr-pCr-pCr-pUr-pGr-pGr-pGr-pCr-pGr-p	3'c.p	3.85	100	1.4	19.55	594.571	-8	4762.63	4764.68	4762.61	244214
466-480	Ar-pCr-pCr-pCr-pCr-pUr-pUr-pCr-pCr-pUr-pGr-pGr-pGr-pCr-pGr-p	3'c.p	3.54	100	1	19.57	679.654	-7	4762.62	4764.62	4762.61	478829
466-480	Ar-pCr-pCr-pCr-pCr-pUr-pUr-pCr-pCr-pUr-pGr-pGr-pGr-pCr-pGr-p	3'c.p	3.03	100	1	19.57	1586.87	-3	4762.62	4764.69	4762.61	428438
3292-3306	Cr-pCr-pAr-pUr-pCr-pUr-pGr-pCr-pCr-pAr-pCr-pGr-pAr-pCr-pGr-p	3'c.p	3.11	100	1.5	19.71	1589.55	-3	4769.65	4771.71	4769.64	204458
3292-3306	Cr-pCr-pAr-pUr-pCr-pUr-pGr-pCr-pCr-pAr-pCr-pGr-pAr-pCr-pGr-p	3'c.p	3.11	100	1	19.75	680.658	-7	4769.65	4771.75	4769.64	242034
3797-3811	Ur-pAr-pGr-pCr-pUr-pGr-pUr-pGr-pGr-pCr-pAr-pGr-pCr-pUr-pGr-p	3'c.p	3.22	100	1	19.95	694.654	-7	4867.63	4869.67	4867.61	358229
3797-3811	Ur-pAr-pGr-pCr-pUr-pGr-pUr-pGr-pGr-pCr-pAr-pGr-pCr-pUr-pGr-p	3'c.p	3.52	100	1.4	19.98	1622.2	-3	4867.63	4869.63	4867.61	404209
3797-3811	Ur-pAr-pGr-pCr-pUr-pGr-pUr-pGr-pGr-pCr-pAr-pGr-pCr-pUr-pGr-p	3'c.p	3.02	100	1	19.98	607.697	-8	4867.63	4869.62	4867.61	368295
2548-2561	Gr-pCr-pUr-pUr-pCr-pAr-pUr-pCr-pAr-pAr-pGr-pCr-pAr-pGr-p	3'c.p	3.01	100	1	19.98	640.508	-7	4489.61	4491.5	4489.59	717966
2548-2561	Gr-pCr-pUr-pUr-pCr-pAr-pUr-pCr-pAr-pAr-pGr-pCr-pAr-pGr-p	3'c.p	2.35	100	1	19.98	1495.86	-3	4489.6	4491.54	4489.59	1.01753e+06
2548-2561	Gr-pCr-pUr-pUr-pCr-pAr-pUr-pCr-pAr-pAr-pGr-pCr-pAr-pGr-p	3'c.p	2.35	100	1	20	747.427	-6	4489.6	4491.4	4489.59	703498
3770-3785	Cr-pUr-pGr-pCr-pUr-pGr-pUr-pAr-pGr-pCr-pUr-pGr-pCr-pCr-pUr-pGr-p	3'c.p	2.18	100	1.1	20.2	1702.87	-3	5109.63	5111.79	5109.62	1553448
3770-3785	Cr-pUr-pGr-pCr-pUr-pGr-pUr-pAr-pGr-pCr-pUr-pGr-pCr-pCr-pUr-pGr-p	3'c.p	1.42	100	1.1	20.2	851.099	-6	5109.63	5111.86	5109.62	238585
3770-3785	Cr-pUr-pGr-pCr-pUr-pGr-pUr-pAr-pGr-pCr-pUr-pGr-pCr-pCr-pUr-pGr-p	3'c.p	2.28	100	1.3	20.2	1021.32	-5	5109.63	5111.78	5109.62	189522
3770-3785	Cr-pUr-pGr-pCr-pUr-pGr-pUr-pAr-pGr-pCr-pUr-pGr-pCr-pCr-pUr-pGr-p	3'c.p	2.47	100	1	20.2	637.947	-8	5109.64	5111.79	5109.62	2.26115e+06
3770-3785	Cr-pUr-pGr-pCr-pUr-pGr-pUr-pAr-pGr-pCr-pUr-pGr-pCr-pCr-pUr-pGr-p	3'c.p	2.47	100	1	20.2	566.953	-9	5109.64	5111.76	5109.62	557823
3770-3785	Cr-pUr-pGr-pCr-pUr-pGr-pUr-pAr-pGr-pCr-pUr-pGr-pCr-pCr-pUr-pGr-p	3'c.p	2.37	100	1	20.21	729.227	-7	5109.63	5111.8	5109.62	970075
3770-3785	Cr-pUr-pGr-pCr-pUr-pGr-pUr-pAr-pGr-pCr-pUr-pGr-pCr-pCr-pUr-pGr-p	3'c.p	2.09	100	1	20.21	1276.9	-4	5109.63	5111.73	5109.62	331148
2327-2342	Cr-pUr-pUr-pCr-pUr-pGr-pCr-pAr-pCr-pCr-pCr-pAr-pGr-pCr-pUr-pGr-p	3'c.p	3.02	100	1	20.48	630.824	-8	5052.65	5054.79	5052.64	1.47466e+06
2327-2342	Cr-pUr-pUr-pCr-pUr-pGr-pCr-pAr-pCr-pCr-pCr-pAr-pGr-pCr-pUr-pGr-p	3'c.p	2.44	100	1	20.48	1683.54	-3	5052.65	5054.79	5052.64	1.20345e+06
2327-2342	Cr-pUr-pUr-pCr-pUr-pGr-pCr-pAr-pCr-pCr-pCr-pAr-pGr-pCr-pUr-pGr-p	3'c.p	2.25	100	1	20.49	721.086	-7	5052.65	5054.81	5052.64	846994
1336-1350	Ar-pCr-pUr-pUr-pCr-pAr-pCr-pCr-pGr-pGr-pCr-pUr-pGr-pUr-pGr-p	3'c.p	2.98	99.7	1	21.06	683.224	-7	4787.62	4789.69	4787.6	219954
1953-1968	Cr-pGr-pGr-pGr-pUr-pGr-pUr-pAr-pCr-pUr-pCr-pCr-pAr-pCr-pCr-pGr-p	3'c.p	3.27	100	1	21.08	732.376	-7	5131.68	5133.89	5131.67	277238
1953-1968	Cr-pGr-pGr-pGr-pUr-pGr-pUr-pAr-pCr-pUr-pCr-pCr-pAr-pCr-pCr-pGr-p	3'c.p	6.13	100	1.1	21.08	1710.22	-3	5131.7	5133.93	5131.67	240737
1692-1706	Ar-pCr-pCr-pGr-pGr-pCr-pAr-pCr-pCr-pGr-pGr-pCr-pGr-pUr-pGr-p	3'c.p	3.1	100	1	21.11	694.233	-7	4864.68	4866.8	4864.66	1.17768e+06
1692-1706	Ar-pCr-pCr-pGr-pGr-pCr-pAr-pCr-pCr-pGr-pGr-pCr-pGr-pUr-pGr-p	3'c.p	2.7	100	1	21.13	1215.41	-4	4864.68	4866.74	4864.66	238341
1692-1706	Ar-pCr-pCr-pGr-pGr-pCr-pAr-pCr-pCr-pGr-pGr-pCr-pGr-pUr-pGr-p	3'c.p	2.7	100	1	21.13	972.329	-5	4864.68	4866.79	4864.66	168467
1692-1706	Ar-pCr-pCr-pGr-pGr-pCr-pAr-pCr-pCr-pGr-pGr-pCr-pGr-pUr-pGr-p	3'c.p	2.7	100	1	21.15	810.106	-6	4864.68	4866.79	4864.66	307172
1692-1706	Ar-pCr-pCr-pGr-pGr-pCr-pAr-pCr-pCr-pGr-pGr-pCr-pGr-pUr-pGr-p	3'c.p	2.7	100	1.1	21.15	1621.22	-3	4864.68	4866.78	4864.66	1.21089e+06
1692-1706	Ar-pCr-pCr-pGr-pGr-pCr-pAr-pCr-pCr-pGr-pGr-pCr-pGr-pUr-pGr-p	3'c.p	3.4	100	1	21.15	607.328	-8	4864.68	4866.76	4864.66	1.15118e+06
393-407	Ar-pCr-pCr-pCr-pAr-pGr-pAr-pGr-pCr-pCr-pUr-pGr-pCr-pUr-pGr-p	3'c.p	3.23	100	1	21.43	686.373	-7	4809.66	4811.81	4809.65	399509
393-407	Ar-pCr-pCr-pCr-pAr-pGr-pAr-pGr-pCr-pCr-pUr-pGr-pCr-pUr-pGr-p	3'c.p	2.31	100	1.1	21.43	1602.88	-3	4809.66	4811.84	4809.65	412181
393-407	Ar-pCr-pCr-pCr-pAr-pGr-pAr-pGr-pCr-pCr-pUr-pGr-pCr-pUr-pGr-p	3'c.p	2.41	100	1	21.45	600.451	-8	4809.66	4811.78	4809.65	323480
2392-2406	Ar-pGr-pGr-pUr-pGr-pUr-pUr-pCr-pGr-pCr-pCr-pCr-pAr-pAr-pGr-p	3'c.p	2.21	100	1	21.5	1211.9	-4	4850.65	4852.71	4850.64	375719
2392-2406	Ar-pGr-pGr-pUr-pGr-pUr-pUr-pCr-pGr-pCr-pCr-pCr-pAr-pAr-pGr-p	3'c.p	2.31	100	1	21.5	692.085	-7	4850.65	4852.7	4850.64	2.62683e+06
2392-2406	Ar-pGr-pGr-pUr-pGr-pUr-pUr-pCr-pGr-pCr-pCr-pCr-pAr-pAr-pGr-p	3'c.p	2.51	100	1	21.5	807.768	-6	4850.65	4852.72	4850.64	669554
2392-2406	Ar-pGr-pGr-pUr-pGr-pUr-pUr-pCr-pGr-pCr-pCr-pCr-pAr-pAr-pGr-p	3'c.p	2.31	100	1	21.52	1616.21	-3	4850.65	4852.71	4850.64	1.9744e+06
2392-2406	Ar-pGr-pGr-pUr-pGr-pUr-pUr-pCr-pGr-pCr-pCr-pCr-pAr-pAr-pGr-p	3'c.p	2.71	100	1.1	21.52	605.449	-8	4850.65	4852.74	4850.64	408783
3710-3725	Cr-pUr-pUr-pUr-pAr-pUr-pCr-pGr-pCr-pCr-pGr-pGr-pAr-pCr-pUr-pGr-p	3'c.p	2.34	100	1	21.52	1697.21	-3	5093.64	5095.8	5093.63	722606
3710-3725	Cr-pUr-pUr-pUr-pAr-pUr-pCr-pGr-pCr-pCr-pGr-pGr-pAr-pCr-pUr-pGr-p	3'c.p	3.11	100	1	21.54	635.948	-8	5093.64	5095.77	5093.63	1.16231e+06
3770-3785	Cr-pUr-pGr-pCr-pUr-pGr-pUr-pAr-pGr-pCr-pUr-pGr-pCr-pCr-pUr-pGr-p	3'c.p,18.0107	2.47	97.2	1	21.56	731.8	-7	5127.65	5129.85	5127.63	502656
3770-3785	Cr-pUr-pGr-pCr-pUr-pGr-pUr-pAr-pGr-pCr-pUr-pGr-pCr-pCr-pUr-pGr-p	3'c.p,18.0107	2.37	97.2	1.6	21.56	1708.88	-3	5127.65	5130.13	5127.63	349808
3156-3169	Gr-pGr-pCr-pCr-pAr-pGr-pAr-pGr-pCr-pAr-pAr-pGr-pAr-pGr-p	3'c.p	3.23	91.7	1.2	21.7	1543.22	-3	4630.69	4632.72	4630.67	224630
2424-2438	Ar-pCr-pCr-pCr-pCr-pUr-pCr-pCr-pUr-pAr-pUr-pCr-pAr-pAr-pGr-p	3'c.p	2.2	99.7	1.1	21.94	672.798	-7	4714.63	4716.83	4714.62	311484
3639-3653	Ar-pGr-pCr-pCr-pUr-pGr-pAr-pUr-pCr-pGr-pAr-pCr-pCr-pUr-pGr-p	3'c.p	2.59	100	1	22.06	686.513	-7	4810.64	4812.76	4810.63	594918
3639-3653	Ar-pGr-pCr-pCr-pUr-pGr-pAr-pUr-pCr-pGr-pAr-pCr-pCr-pUr-pGr-p	3'c.p	1.98	100	1.1	22.09	1602.87	-3	4810.64	4812.7	4810.63	472451
2355-2369	Ar-pCr-pAr-pGr-pGr-pGr-pAr-pUr-pCr-pGr-pCr-pCr-pGr-pUr-pGr-p	3'c.p	2.16	100	1	22.11	610.452	-8	4889.67	4891.76	4889.66	360308
3803-3818	Ur-pGr-pGr-pCr-pAr-pGr-pCr-pUr-pGr-pCr-pUr-pGr-pCr-pAr-pAr-pGr-p	3'c.p	2.33	100	1	22.11	1731.56	-3	5195.7	5197.89	5195.68	1.2461e+06
3803-3818	Ur-pGr-pGr-pCr-pAr-pGr-pCr-pUr-pGr-pCr-pUr-pGr-pCr-pAr-pAr-pGr-p	3'c.p	2.52	100	1	22.11	648.705	-8	5195.7	5197.89	5195.68	1.57819e+06
2355-2369	Ar-pCr-pAr-pGr-pGr-pGr-pAr-pUr-pCr-pGr-pCr-pCr-pGr-pUr-pGr-p	3'c.p	1.76	100	1	22.13	697.803	-7	4889.67	4891.85	4889.66	262914
1239-1254	Ur-pAr-pCr-pGr-pCr-pCr-pGr-pAr-pCr-pAr-pGr-pCr-pUr-pUr-pCr-pGr-p	3'c.p	2.57	100	1.1	22.27	729.948	-7	5115.68	5117.84	5115.67	326862
1239-1254	Ur-pAr-pCr-pGr-pCr-pCr-pGr-pAr-pCr-pAr-pGr-pCr-pUr-pUr-pCr-pGr-p	3'c.p	1.71	100	1.1	22.27	1704.89	-3	5115.68	5117.86	5115.67	647642
1239-1254	Ur-pAr-pCr-pGr-pCr-pCr-pGr-pAr-pCr-pAr-pGr-pCr-pUr-pUr-pCr-pGr-p	3'c.p	2.67	100	1.1	22.27	638.704	-8	5115.68	5117.79	5115.67	820098
3002-3015	Ar-pCr-pUr-pGr-pGr-pAr-pCr-pCr-pCr-pUr-pCr-pCr-pUr-pGr-p	3'c.p,9.0464	1.93	90.9	1	22.32	1482.87	-3	4450.63	4452.57	4450.62	2.60363e+06
3002-3015	Ar-pCr-pUr-pGr-pGr-pAr-pCr-pCr-pCr-pUr-pCr-pCr-pUr-pGr-p	3'c.p,9.0464	2.26	90.9	1.4	22.34	1111.9	-4	4450.63	4452.63	4450.62	390238
3002-3015	Ar-pCr-pUr-pGr-pGr-pAr-pCr-pCr-pCr-pUr-pCr-pCr-pUr-pGr-p	3'c.p,9.0464	1.83	90.9	1	22.34	740.93	-6	4450.63	4452.55	4450.62	3.93472e+06
3002-3015	Ar-pCr-pUr-pGr-pGr-pAr-pCr-pCr-pCr-pUr-pCr-pCr-pUr-pGr-p	3'c.p,9.0464	2.26	90.9	1.1	22.34	889.318	-5	4450.63	4452.57	4450.62	907381
3002-3015	Ar-pCr-pUr-pGr-pGr-pAr-pCr-pCr-pCr-pUr-pCr-pCr-pUr-pGr-p	3'c.p,9.0464	2.48	90.9	1	22.35	634.94	-7	4450.63	4452.63	4450.62	650493
1692-1706	Ar-pCr-pCr-pGr-pGr-pCr-pAr-pCr-pCr-pGr-pGr-pCr-pGr-pUr-pGr-p	3'c.p,18.0083	2.69	97.8	1.1	22.56	696.805	-7	4882.68	4884.8	4882.67	473344
1692-1706	Ar-pCr-pCr-pGr-pGr-pCr-pAr-pCr-pCr-pGr-pGr-pCr-pGr-pUr-pGr-p	3'c.p,18.0083	2.99	97.8	1.2	22.57	1626.89	-3	4882.69	4884.78	4882.67	382770
2916-2930	Ar-pAr-pUr-pGr-pCr-pCr-pCr-pAr-pGr-pGr-pCr-pAr-pCr-pUr-pGr-p	3'c.p	2.5	100	1	22.62	804.938	-6	4833.67	4835.79	4833.66	370312
2916-2930	Ar-pAr-pUr-pGr-pCr-pCr-pCr-pAr-pGr-pGr-pCr-pAr-pCr-pUr-pGr-p	3'c.p	2.81	100	1	22.63	689.803	-7	4833.67	4835.78	4833.66	2.01785e+06
2916-2930	Ar-pAr-pUr-pGr-pCr-pCr-pCr-pAr-pGr-pGr-pCr-pAr-pCr-pUr-pGr-p	3'c.p	2.6	100	1	22.63	1610.88	-3	4833.67	4835.79	4833.66	1.42492e+06
2916-2930	Ar-pAr-pUr-pGr-pCr-pCr-pCr-pAr-pGr-pGr-pCr-pAr-pCr-pUr-pGr-p	3'c.p	3.41	100	1	22.65	603.327	-8	4833.67	4835.77	4833.66	528320
2392-2406	Ar-pGr-pGr-pUr-pGr-pUr-pUr-pCr-pGr-pCr-pCr-pCr-pAr-pAr-pGr-p	3'c.p,18.0103	2.29	92.9	1.1	22.72	1622.21	-3	4868.66	4871.15	4868.65	807596
2392-2406	Ar-pGr-pGr-pUr-pGr-pUr-pUr-pCr-pGr-pCr-pCr-pCr-pAr-pAr-pGr-p	3'c.p,18.0103	2.29	92.9	1	22.74	694.802	-7	4868.66	4870.58	4868.65	706134
2392-2406	Ar-pGr-pGr-pUr-pGr-pUr-pUr-pCr-pGr-pCr-pCr-pCr-pAr-pAr-pGr-p	3'c.p,18.0103	2.49	92.9	1.1	22.74	810.77	-6	4868.66	4870.78	4868.65	489442
3883-3897	Ar-pGr-pCr-pUr-pGr-pGr-pUr-pAr-pCr-pUr-pGr-pCr-pAr-pUr-pGr-p	3'c.p	2.68	100	1	22.75	692.226	-7	4851.63	4853.72	4851.62	1.57043e+06
3883-3897	Ar-pGr-pCr-pUr-pGr-pGr-pUr-pAr-pCr-pUr-pGr-pCr-pAr-pUr-pGr-p	3'c.p	2.58	100	1	22.79	807.765	-6	4851.63	4853.69	4851.62	774093
3883-3897	Ar-pGr-pCr-pUr-pGr-pGr-pUr-pAr-pCr-pUr-pGr-pCr-pAr-pUr-pGr-p	3'c.p	2.48	100	1	22.79	1616.87	-3	4851.63	4853.88	4851.62	1.39779e+06
1001-1016	Cr-pAr-pAr-pCr-pUr-pUr-pCr-pCr-pGr-pGr-pGr-pUr-pGr-pCr-pAr-pGr-p	3'c.p	2.59	100	1	22.87	1718.22	-3	5155.69	5157.88	5155.68	3.26799e+06
1001-1016	Cr-pAr-pAr-pCr-pUr-pUr-pCr-pCr-pGr-pGr-pGr-pUr-pGr-pCr-pAr-pGr-p	3'c.p	2.88	100	1	22.88	858.608	-6	5155.69	5157.95	5155.68	538513
1001-1016	Cr-pAr-pAr-pCr-pUr-pUr-pCr-pCr-pGr-pGr-pGr-pUr-pGr-pCr-pAr-pGr-p	3'c.p	2.5	100	1	22.88	643.704	-8	5155.69	5157.87	5155.68	3.5493e+06
1001-1016	Cr-pAr-pAr-pCr-pUr-pUr-pCr-pCr-pGr-pGr-pGr-pUr-pGr-pCr-pAr-pGr-p	3'c.p	2.4	100	1	22.88	735.806	-7	5155.69	5157.88	5155.68	2717874
1001-1016	Cr-pAr-pAr-pCr-pUr-pUr-pCr-pCr-pGr-pGr-pGr-pUr-pGr-pCr-pAr-pGr-p	3'c.p	1.83	100	1	22.89	1288.42	-4	5155.69	5157.83	5155.68	587388
3710-3725	Cr-pUr-pUr-pUr-pAr-pUr-pCr-pGr-pCr-pCr-pGr-pGr-pAr-pCr-pUr-pGr-p	3'c.p,18.0078	3.1	91.2	1	22.89	729.515	-7	5111.65	5113.8	5111.64	714695
3710-3725	Cr-pUr-pUr-pUr-pAr-pUr-pCr-pGr-pCr-pCr-pGr-pGr-pAr-pCr-pUr-pGr-p	3'c.p,18.0078	2.53	91.2	2	22.89	1703.21	-3	5111.65	5113.94	5111.64	487245
1378-1392	Ar-pCr-pUr-pCr-pCr-pAr-pAr-pAr-pGr-pUr-pCr-pGr-pGr-pCr-pGr-p	3'c.p	2.3	97.8	1.1	23	804.938	-6	4833.67	4835.74	4833.66	269888
3898-3913	Cr-pAr-pCr-pGr-pCr-pAr-pAr-pUr-pGr-pCr-pUr-pAr-pGr-pCr-pUr-pGr-p	3'c.p	2.56	100	1	23.36	733.521	-7	5139.7	5141.88	5139.68	1.30951e+06
3898-3913	Cr-pAr-pCr-pGr-pCr-pAr-pAr-pUr-pGr-pCr-pUr-pAr-pGr-pCr-pUr-pGr-p	3'c.p	2.18	100	1	23.36	1712.89	-3	5139.69	5141.85	5139.68	1.4151e+06
3898-3913	Cr-pAr-pCr-pGr-pCr-pAr-pAr-pUr-pGr-pCr-pUr-pAr-pGr-pCr-pUr-pGr-p	3'c.p	2.66	100	1	23.38	641.58	-8	5139.7	5141.85	5139.68	1.59059e+06
3985-4002	Cr-pCr-pCr-pCr-pAr-pCr-pUr-pCr-pAr-pCr-pCr-pAr-pCr-pCr-pUr-pCr-pUr-pGr-p	3'c.p	3.97	100	1.1	23.61	699.963	-8	5605.76	5608.19	5605.73	245334
3112-3129	Cr-pCr-pUr-pCr-pUr-pGr-pCr-pCr-pAr-pAr-pUr-pCr-pUr-pGr-pGr-pCr-pCr-pGr-p	3'c.p	3.48	97.1	1.1	23.9	712.086	-8	5702.75	5705.44	5702.73	381620
3112-3129	Cr-pCr-pUr-pCr-pUr-pGr-pCr-pCr-pAr-pAr-pUr-pCr-pUr-pGr-pGr-pCr-pCr-pGr-p	3'c.p	2.7	97.1	1.1	23.92	814.099	-7	5702.74	5705.29	5702.73	160824
3112-3129	Cr-pCr-pUr-pCr-pUr-pGr-pCr-pCr-pAr-pAr-pUr-pCr-pUr-pGr-pGr-pCr-pCr-pGr-p	3'c.p	3.56	97.1	1.1	23.92	632.854	-9	5702.75	5705.17	5702.73	332684
567-584	Ur-pCr-pCr-pCr-pAr-pGr-pCr-pCr-pUr-pUr-pUr-pCr-pCr-pUr-pGr-pAr-pUr-pGr-p	3'c.p	5.75	93.4	1.2	23.99	808.523	-7	5664.72	5667.04	5664.69	68047.1
567-584	Ur-pCr-pCr-pCr-pAr-pGr-pCr-pCr-pUr-pUr-pUr-pCr-pCr-pUr-pGr-pAr-pUr-pGr-p	3'c.p	3.42	93.4	1.1	24.02	628.628	-9	5664.71	5667.35	5664.69	377305
567-584	Ur-pCr-pCr-pCr-pAr-pGr-pCr-pCr-pUr-pUr-pUr-pCr-pCr-pUr-pGr-pAr-pUr-pGr-p	3'c.p	2.81	93.4	2	24.03	707.456	-8	5664.7	5667.22	5664.69	275206
2860-2872	Ar-pCr-pAr-pGr-pCr-pCr-pUr-pGr-pAr-pGr-pCr-pAr-pGr-p	3'c.p,276.0454	3.6	95.4	1.2	24.39	1123.91	-4	4498.65	4500.47	4498.64	457200
2860-2872	Ar-pCr-pAr-pGr-pCr-pCr-pUr-pGr-pAr-pGr-pCr-pAr-pGr-p	3'c.p,276.0454	3.16	95.4	1	24.39	641.944	-7	4498.65	4500.66	4498.64	496844
2860-2872	Ar-pCr-pAr-pGr-pCr-pCr-pUr-pGr-pAr-pGr-pCr-pAr-pGr-p	3'c.p,276.0454	2.95	95.4	1	24.39	748.934	-6	4498.65	4500.62	4498.64	4.70897e+06
2860-2872	Ar-pCr-pAr-pGr-pCr-pCr-pUr-pGr-pAr-pGr-pCr-pAr-pGr-p	3'c.p,276.0454	2.95	95.4	1.2	24.39	898.923	-5	4498.65	4500.64	4498.64	878766
2860-2872	Ar-pCr-pAr-pGr-pCr-pCr-pUr-pGr-pAr-pGr-pCr-pAr-pGr-p	3'c.p,276.0454	3.05	95.4	1.1	24.39	1499.21	-3	4498.65	4500.61	4498.64	3.03891e+06
3027-3041	Cr-pAr-pGr-pAr-pUr-pCr-pGr-pAr-pCr-pAr-pGr-pAr-pCr-pUr-pGr-p	3'c.p	2.19	97.3	1.1	24.41	1618.55	-3	4857.68	4859.76	4857.67	1069770
287-302	Ar-pUr-pUr-pCr-pGr-pAr-pCr-pAr-pAr-pCr-pCr-pCr-pCr-pGr-pUr-pGr-p	3'c.p	2.73	95.2	1	24.44	636.579	-8	5099.69	5101.55	5099.68	386404
3027-3041	Cr-pAr-pGr-pAr-pUr-pCr-pGr-pAr-pCr-pAr-pGr-pAr-pCr-pUr-pGr-p	3'c.p	2.69	97.3	1	24.44	606.453	-8	4857.68	4859.78	4857.67	603223
3027-3041	Cr-pAr-pGr-pAr-pUr-pCr-pGr-pAr-pCr-pAr-pGr-pAr-pCr-pUr-pGr-p	3'c.p	2.39	97.3	1	24.44	693.233	-7	4857.68	4859.77	4857.67	1.06915e+06
928-945	Cr-pUr-pCr-pUr-pGr-pGr-pAr-pUr-pCr-pCr-pUr-pCr-pUr-pGr-pAr-pGr-pCr-pGr-p	3'c.p	2.61	100	1.2	24.76	1914.24	-3	5743.73	5746.27	5743.72	630184
928-945	Cr-pUr-pCr-pUr-pGr-pGr-pAr-pUr-pCr-pCr-pUr-pCr-pUr-pGr-pAr-pGr-pCr-pGr-p	3'c.p	3.38	100	1.1	24.76	637.408	-9	5743.74	5746.2	5743.72	978135
928-945	Cr-pUr-pCr-pUr-pGr-pGr-pAr-pUr-pCr-pCr-pUr-pCr-pUr-pGr-pAr-pGr-pCr-pGr-p	3'c.p	2.95	100	1	24.78	717.335	-8	5743.73	5746.13	5743.72	444071
1084-1101	Cr-pCr-pAr-pCr-pCr-pAr-pGr-pAr-pUr-pUr-pCr-pGr-pCr-pCr-pUr-pCr-pUr-pGr-p	3'c.p	3.02	100	1	24.83	811.672	-7	5686.75	5689.12	5686.73	603606
1084-1101	Cr-pCr-pAr-pCr-pCr-pAr-pGr-pAr-pUr-pUr-pCr-pGr-pCr-pCr-pUr-pCr-pUr-pGr-p	3'c.p	3.19	100	1	24.83	710.086	-8	5686.75	5689.05	5686.73	3.08474e+06
1084-1101	Cr-pCr-pAr-pCr-pCr-pAr-pGr-pAr-pUr-pUr-pCr-pGr-pCr-pCr-pUr-pCr-pUr-pGr-p	3'c.p	3.36	100	1	24.84	1895.24	-3	5686.75	5689.16	5686.73	2.24754e+06
1084-1101	Cr-pCr-pAr-pCr-pCr-pAr-pGr-pAr-pUr-pUr-pCr-pGr-pCr-pCr-pUr-pCr-pUr-pGr-p	3'c.p	2.93	100	1	24.85	1421.18	-4	5686.75	5689.16	5686.73	602918
3985-4002	Cr-pCr-pCr-pCr-pAr-pCr-pUr-pCr-pAr-pCr-pCr-pAr-pCr-pCr-pUr-pCr-pUr-pGr-p	3'c.p,18.0044	3.96	92.9	1	24.93	702.213	-8	5623.76	5626.11	5623.74	882941
3985-4002	Cr-pCr-pCr-pCr-pAr-pCr-pUr-pCr-pAr-pCr-pCr-pAr-pCr-pCr-pUr-pCr-pUr-pGr-p	3'c.p,18.0044	3.44	92.9	2	24.93	936.787	-6	5623.76	5626.14	5623.74	280273
3985-4002	Cr-pCr-pCr-pCr-pAr-pCr-pUr-pCr-pAr-pCr-pCr-pAr-pCr-pCr-pUr-pCr-pUr-pGr-p	3'c.p,18.0044	3.79	92.9	1.5	24.93	1874.25	-3	5623.76	5626.23	5623.74	986550
3985-4002	Cr-pCr-pCr-pCr-pAr-pCr-pUr-pCr-pAr-pCr-pCr-pAr-pCr-pCr-pUr-pCr-pUr-pGr-p	3'c.p,18.0044	3.79	92.9	1	24.93	802.673	-7	5623.76	5626.24	5623.74	1.02727e+06
3797-3814	Ur-pAr-pGr-pCr-pUr-pGr-pUr-pGr-pGr-pCr-pAr-pGr-pCr-pUr-pGr-pCr-pUr-pGr-p	3'c.p	2.98	100	1.6	25.18	581.568	-10	5823.75	5826.16	5823.73	365227
3797-3814	Ur-pAr-pGr-pCr-pUr-pGr-pUr-pGr-pGr-pCr-pAr-pGr-pCr-pUr-pGr-pCr-pUr-pGr-p	3'c.p	2.65	100	1	25.18	727.211	-8	5823.74	5826.3	5823.73	1.56699e+06
3797-3814	Ur-pAr-pGr-pCr-pUr-pGr-pUr-pGr-pGr-pCr-pAr-pGr-pCr-pUr-pGr-pCr-pUr-pGr-p	3'c.p	3.06	100	1	25.18	646.298	-9	5823.75	5826.27	5823.73	2231783
3797-3814	Ur-pAr-pGr-pCr-pUr-pGr-pUr-pGr-pGr-pCr-pAr-pGr-pCr-pUr-pGr-pCr-pUr-pGr-p	3'c.p	2.39	100	1.1	25.18	831.099	-7	5823.74	5826.25	5823.73	250418
3797-3814	Ur-pAr-pGr-pCr-pUr-pGr-pUr-pGr-pGr-pCr-pAr-pGr-pCr-pUr-pGr-pCr-pUr-pGr-p	3'c.p	2.73	100	1.1	25.18	1940.91	-3	5823.74	5826.29	5823.73	1.34668e+06
3797-3814	Ur-pAr-pGr-pCr-pUr-pGr-pUr-pGr-pGr-pCr-pAr-pGr-pCr-pUr-pGr-pCr-pUr-pGr-p	3'c.p	2.31	100	1	25.18	1455.43	-4	5823.74	5826.33	5823.73	491872
3797-3814	Ur-pAr-pGr-pCr-pUr-pGr-pUr-pGr-pGr-pCr-pAr-pGr-pCr-pUr-pGr-pCr-pUr-pGr-p	3'c.p	2.31	100	1.1	25.21	831.385	-7	5823.74	5826.35	5823.73	109513
1728-1745	Ur-pUr-pCr-pCr-pUr-pGr-pCr-pCr-pAr-pUr-pUr-pCr-pCr-pAr-pGr-pCr-pAr-pGr-p	3'c.p	2.91	100	1	25.47	1421.18	-4	5687.73	5690.06	5687.72	399281
1728-1745	Ur-pUr-pCr-pCr-pUr-pGr-pCr-pCr-pAr-pUr-pUr-pCr-pCr-pAr-pGr-pCr-pAr-pGr-p	3'c.p	2.57	100	1	25.47	710.209	-8	5687.73	5690.18	5687.72	1.5342e+06
1728-1745	Ur-pUr-pCr-pCr-pUr-pGr-pCr-pCr-pAr-pUr-pUr-pCr-pCr-pAr-pGr-pCr-pAr-pGr-p	3'c.p	2.83	100	1	25.47	1895.57	-3	5687.73	5690.16	5687.72	1.50076e+06
1728-1745	Ur-pUr-pCr-pCr-pUr-pGr-pCr-pCr-pAr-pUr-pUr-pCr-pCr-pAr-pGr-pCr-pAr-pGr-p	3'c.p	3.08	100	1	25.49	631.185	-9	5687.73	5690.17	5687.72	2.08357e+06
1394-1409	Cr-pAr-pAr-pCr-pUr-pAr-pCr-pAr-pAr-pUr-pUr-pAr-pCr-pCr-pUr-pGr-p	3'c.p	3.8	100	1.2	25.63	632.829	-8	5068.69	5070.87	5068.67	599454
1394-1409	Cr-pAr-pAr-pCr-pUr-pAr-pCr-pAr-pAr-pUr-pUr-pAr-pCr-pCr-pUr-pGr-p	3'c.p	2.55	100	1	25.63	1689.22	-3	5068.68	5070.86	5068.67	749054
897-912	Ar-pAr-pCr-pGr-pGr-pCr-pAr-pCr-pCr-pAr-pUr-pCr-pAr-pCr-pCr-pGr-p	3'c.p	2.39	100	1	25.63	1706.9	-3	5121.73	5124.03	5121.72	1.51467e+06
897-912	Ar-pAr-pCr-pGr-pGr-pCr-pAr-pCr-pCr-pAr-pUr-pCr-pAr-pCr-pCr-pGr-p	3'c.p	2.68	100	1	25.63	730.954	-7	5121.73	5124	5121.72	1549715
897-912	Ar-pAr-pCr-pGr-pGr-pCr-pAr-pCr-pCr-pAr-pUr-pCr-pAr-pCr-pCr-pGr-p	3'c.p	2.2	100	1.8	25.63	1279.93	-4	5121.73	5123.99	5121.72	269767
1394-1409	Cr-pAr-pAr-pCr-pUr-pAr-pCr-pAr-pAr-pUr-pUr-pAr-pCr-pCr-pUr-pGr-p	3'c.p	2.64	100	1	25.64	723.234	-7	5068.68	5070.85	5068.67	743015
897-912	Ar-pAr-pCr-pGr-pGr-pCr-pAr-pCr-pCr-pAr-pUr-pCr-pAr-pCr-pCr-pGr-p	3'c.p	1.82	100	1.1	25.64	852.781	-6	5121.73	5124.06	5121.72	254105
897-912	Ar-pAr-pCr-pGr-pGr-pCr-pAr-pCr-pCr-pAr-pUr-pCr-pAr-pCr-pCr-pGr-p	3'c.p	2.87	100	1	25.64	639.459	-8	5121.73	5124.05	5121.72	1.05764e+06
2054-2071	Cr-pGr-pCr-pUr-pGr-pGr-pAr-pAr-pUr-pCr-pUr-pGr-pCr-pGr-pCr-pCr-pAr-pGr-p	3'c.p	3.17	99.9	1.4	25.9	828.677	-7	5805.78	5808.3	5805.77	173656
2054-2071	Cr-pGr-pCr-pUr-pGr-pGr-pAr-pAr-pUr-pCr-pUr-pGr-pCr-pGr-pCr-pCr-pAr-pGr-p	3'c.p	4.43	99.9	1.1	25.91	725.092	-8	5805.79	5808.32	5805.77	302495
2054-2071	Cr-pGr-pCr-pUr-pGr-pGr-pAr-pAr-pUr-pCr-pUr-pGr-pCr-pGr-pCr-pCr-pAr-pGr-p	3'c.p	3.92	99.9	1.5	25.91	1934.92	-3	5805.79	5808.37	5805.77	239755
2041-2058	Ar-pCr-pAr-pUr-pCr-pCr-pCr-pCr-pAr-pUr-pCr-pGr-pGr-pCr-pGr-pCr-pUr-pGr-p	3'c.p	3.57	99.9	1	26	714.965	-8	5725.77	5728.16	5725.75	458339
2041-2058	Ar-pCr-pAr-pUr-pCr-pCr-pCr-pCr-pAr-pUr-pCr-pGr-pGr-pCr-pGr-pCr-pUr-pGr-p	3'c.p	3.23	99.9	1.2	26	635.413	-9	5725.77	5728.16	5725.75	202788
3525-3540	Ar-pAr-pCr-pCr-pAr-pCr-pAr-pCr-pAr-pAr-pGr-pCr-pCr-pCr-pCr-pGr-p	3'c.p	2.48	100	1.1	26.09	1700.91	-3	5104.75	5106.87	5104.74	335956
3525-3540	Ar-pAr-pCr-pCr-pAr-pCr-pAr-pCr-pAr-pAr-pGr-pCr-pCr-pCr-pCr-pGr-p	3'c.p	3.53	100	1.3	26.09	637.338	-8	5104.76	5106.94	5104.74	265381
1914-1932	Cr-pCr-pCr-pGr-pUr-pGr-pGr-pCr-pCr-pAr-pUr-pUr-pCr-pAr-pCr-pGr-pCr-pCr-pGr-p	3'c.p	3.21	100	1.5	26.11	671.083	-9	6046.81	6049.45	6046.79	314137
1914-1932	Cr-pCr-pCr-pGr-pUr-pGr-pGr-pCr-pCr-pAr-pUr-pUr-pCr-pAr-pCr-pGr-pCr-pCr-pGr-p	3'c.p	3.05	100	1.6	26.12	755.094	-8	6046.81	6049.17	6046.79	248612
3525-3540	Ar-pAr-pCr-pCr-pAr-pCr-pAr-pCr-pAr-pAr-pGr-pCr-pCr-pCr-pCr-pGr-p	3'c.p	2.19	100	2	26.14	728.673	-7	5104.75	5106.95	5104.74	92150.9
1692-1709	Ar-pCr-pCr-pGr-pGr-pCr-pAr-pCr-pCr-pGr-pGr-pCr-pGr-pUr-pGr-pCr-pUr-pGr-p	3'c.p	2.8	100	1	26.14	726.842	-8	5820.79	5823.33	5820.78	779212
2377-2391	Ar-pCr-pAr-pAr-pGr-pAr-pAr-pCr-pAr-pCr-pCr-pCr-pAr-pAr-pGr-p	3'c.p	2.77	100	1	26.14	691.813	-7	4847.73	4849.89	4847.72	587913
2377-2391	Ar-pCr-pAr-pAr-pGr-pAr-pAr-pCr-pAr-pCr-pCr-pCr-pAr-pAr-pGr-p	3'c.p	2.26	100	1	26.16	1615.24	-3	4847.73	4849.85	4847.72	498510
1692-1709	Ar-pCr-pCr-pGr-pGr-pCr-pAr-pCr-pCr-pGr-pGr-pCr-pGr-pUr-pGr-pCr-pUr-pGr-p	3'c.p	2.71	100	1.2	26.16	1939.92	-3	5820.79	5823.33	5820.78	549351
1692-1709	Ar-pCr-pCr-pGr-pGr-pCr-pAr-pCr-pCr-pGr-pGr-pCr-pGr-pUr-pGr-pCr-pUr-pGr-p	3'c.p	2.88	100	1	26.16	646.082	-9	5820.79	5823.25	5820.78	535107
2946-2964	Cr-pAr-pGr-pCr-pUr-pGr-pUr-pCr-pCr-pUr-pCr-pCr-pAr-pAr-pCr-pUr-pUr-pCr-pGr-p	3'c.p	2.88	98.4	1.1	26.21	665.079	-9	5992.77	5995.37	5992.76	288116
1447-1464	Ar-pGr-pCr-pGr-pGr-pGr-pAr-pCr-pAr-pUr-pCr-pUr-pCr-pCr-pAr-pCr-pCr-pGr-p	3'c.p	3.08	99.5	1.2	26.25	1929.26	-3	5788.8	5791.35	5788.79	933325
1447-1464	Ar-pGr-pCr-pGr-pGr-pGr-pAr-pCr-pAr-pUr-pCr-pUr-pCr-pCr-pAr-pCr-pCr-pGr-p	3'c.p	2.49	99.5	1.1	26.26	826.251	-7	5788.8	5791.3	5788.79	465875
1447-1464	Ar-pGr-pCr-pGr-pGr-pGr-pAr-pCr-pAr-pUr-pCr-pUr-pCr-pCr-pAr-pCr-pCr-pGr-p	3'c.p	2.83	99.5	1.1	26.26	722.843	-8	5788.8	5791.36	5788.79	1.32239e+06
1326-1344	Cr-pUr-pGr-pCr-pCr-pCr-pGr-pAr-pCr-pGr-pAr-pCr-pUr-pUr-pCr-pAr-pCr-pCr-pGr-p	3'c.p	2.94	99.4	1.1	26.28	669.306	-9	6030.81	6033.42	6030.79	848097
1326-1344	Cr-pUr-pGr-pCr-pCr-pCr-pGr-pAr-pCr-pGr-pAr-pCr-pUr-pUr-pCr-pAr-pCr-pCr-pGr-p	3'c.p	3.26	99.4	1.1	26.3	2009.93	-3	6030.81	6033.48	6030.79	917733
2229-2246	Ar-pUr-pCr-pCr-pUr-pGr-pCr-pCr-pUr-pGr-pUr-pGr-pUr-pCr-pCr-pAr-pUr-pGr-p	3'c.p	2.92	100	1	26.33	712.332	-8	5704.71	5707.18	5704.69	447305
2229-2246	Ar-pUr-pCr-pCr-pUr-pGr-pCr-pCr-pUr-pGr-pUr-pGr-pUr-pCr-pCr-pAr-pUr-pGr-p	3'c.p	3.69	100	1.2	26.33	633.073	-9	5704.72	5707.17	5704.69	692082
2229-2246	Ar-pUr-pCr-pCr-pUr-pGr-pCr-pCr-pUr-pGr-pUr-pGr-pUr-pCr-pCr-pAr-pUr-pGr-p	3'c.p	3.17	100	1.3	26.33	1901.23	-3	5704.71	5707.42	5704.69	396056
1326-1344	Cr-pUr-pGr-pCr-pCr-pCr-pGr-pAr-pCr-pGr-pAr-pCr-pUr-pUr-pCr-pAr-pCr-pCr-pGr-p	3'c.p	2.53	99.4	1	26.36	753.094	-8	6030.81	6033.54	6030.79	992962
3797-3814	Ur-pAr-pGr-pCr-pUr-pGr-pUr-pGr-pGr-pCr-pAr-pGr-pCr-pUr-pGr-pCr-pUr-pGr-p	3'c.p,18.0083	2.64	96.5	2	26.39	1946.91	-3	5841.75	5844.35	5841.74	378724
3797-3814	Ur-pAr-pGr-pCr-pUr-pGr-pUr-pGr-pGr-pCr-pAr-pGr-pCr-pUr-pGr-pCr-pUr-pGr-p	3'c.p,18.0083	3.06	96.5	1	26.4	729.462	-8	5841.75	5844.16	5841.74	755449
1326-1344	Cr-pUr-pGr-pCr-pCr-pCr-pGr-pAr-pCr-pGr-pAr-pCr-pUr-pUr-pCr-pAr-pCr-pCr-pGr-p	3'c.p	2.78	99.4	1.1	26.42	669.417	-9	6030.81	6033.52	6030.79	532562
3308-3325	Cr-pAr-pAr-pAr-pGr-pCr-pCr-pCr-pAr-pCr-pUr-pUr-pUr-pCr-pCr-pUr-pAr-pGr-p	3'c.p	2.21	100	1	26.52	711.089	-8	5694.76	5697.2	5694.75	723722
3308-3325	Cr-pAr-pAr-pAr-pGr-pCr-pCr-pCr-pAr-pCr-pUr-pUr-pUr-pCr-pCr-pUr-pAr-pGr-p	3'c.p	3.41	100	1.8	26.54	1897.91	-3	5694.77	5697.26	5694.75	545463
3308-3325	Cr-pAr-pAr-pAr-pGr-pCr-pCr-pCr-pAr-pCr-pUr-pUr-pUr-pCr-pCr-pUr-pAr-pGr-p	3'c.p	2.72	100	1.1	26.58	632.079	-9	5694.76	5697.28	5694.75	350389
4037-4053	Cr-pAr-pGr-pCr-pUr-pCr-pAr-pAr-pAr-pAr-pCr-pGr-pCr-pUr-pUr-pAr-pGr-p	3'c.p	2.68	100	1	26.59	1817.24	-3	5452.75	5455.03	5452.74	2.8471e+06
4037-4053	Cr-pAr-pGr-pCr-pUr-pCr-pAr-pAr-pAr-pAr-pCr-pGr-pCr-pUr-pUr-pAr-pGr-p	3'c.p	1.97	100	1	26.59	778.243	-7	5452.75	5455.01	5452.74	1.56241e+06
4037-4053	Cr-pAr-pGr-pCr-pUr-pCr-pAr-pAr-pAr-pAr-pCr-pGr-pCr-pUr-pUr-pAr-pGr-p	3'c.p	2.42	100	1	26.59	680.837	-8	5452.75	5455.03	5452.74	3.82153e+06
4037-4053	Cr-pAr-pGr-pCr-pUr-pCr-pAr-pAr-pAr-pAr-pCr-pGr-pCr-pUr-pUr-pAr-pGr-p	3'c.p	2.06	100	1	26.59	1362.68	-4	5452.75	5455.06	5452.74	587266
4037-4053	Cr-pAr-pGr-pCr-pUr-pCr-pAr-pAr-pAr-pAr-pCr-pGr-pCr-pUr-pUr-pAr-pGr-p	3'c.p	2.77	100	1.3	26.61	605.077	-9	5452.75	5454.91	5452.74	316752
1991-2008	Ar-pGr-pCr-pCr-pGr-pGr-pCr-pUr-pGr-pUr-pCr-pUr-pGr-pAr-pUr-pCr-pGr-pGr-p	3'c.p	2.84	92	1	26.77	727.088	-8	5822.76	5825.17	5822.74	311581
1671-1686	Ar-pAr-pCr-pUr-pUr-pCr-pAr-pAr-pCr-pUr-pUr-pCr-pAr-pAr-pCr-pGr-p	3'c.p	2.26	100	1	26.78	723.376	-7	5068.68	5070.85	5068.67	3.81382e+06
1671-1686	Ar-pAr-pCr-pUr-pUr-pCr-pAr-pAr-pCr-pUr-pUr-pCr-pAr-pAr-pCr-pGr-p	3'c.p	2.16	100	1	26.78	1689.22	-3	5068.68	5070.85	5068.67	3296508
1671-1686	Ar-pAr-pCr-pUr-pUr-pCr-pAr-pAr-pCr-pUr-pUr-pCr-pAr-pAr-pCr-pGr-p	3'c.p	1.78	100	1	26.78	843.94	-6	5068.68	5070.78	5068.67	755928
1671-1686	Ar-pAr-pCr-pUr-pUr-pCr-pAr-pAr-pCr-pUr-pUr-pCr-pAr-pAr-pCr-pGr-p	3'c.p	2.64	100	1	26.78	632.828	-8	5068.68	5070.79	5068.67	2.00712e+06
1671-1686	Ar-pAr-pCr-pUr-pUr-pCr-pAr-pAr-pCr-pUr-pUr-pCr-pAr-pAr-pCr-pGr-p	3'c.p	1.78	100	1	26.78	1266.66	-4	5068.68	5070.81	5068.67	459826
1638-1653	Ar-pAr-pAr-pAr-pGr-pCr-pAr-pCr-pCr-pAr-pAr-pUr-pCr-pUr-pCr-pGr-p	3'c.p	2.51	100	1	27.17	1709.9	-3	5130.73	5132.93	5130.72	575253
1638-1653	Ar-pAr-pAr-pAr-pGr-pCr-pAr-pCr-pCr-pAr-pAr-pUr-pCr-pUr-pCr-pGr-p	3'c.p	2.61	100	1	27.18	732.241	-7	5130.73	5132.82	5130.72	449857
1638-1653	Ar-pAr-pAr-pAr-pGr-pCr-pAr-pCr-pCr-pAr-pAr-pUr-pCr-pUr-pCr-pGr-p	3'c.p	2.8	100	1.1	27.18	640.46	-8	5130.73	5132.78	5130.72	578114
3406-3423	Ar-pCr-pAr-pAr-pCr-pAr-pCr-pCr-pUr-pUr-pCr-pGr-pUr-pGr-pUr-pCr-pUr-pGr-p	3'c.p	2.73	100	1	27.23	713.211	-8	5711.74	5714.27	5711.73	826585
3406-3423	Ar-pCr-pAr-pAr-pCr-pAr-pCr-pCr-pUr-pUr-pCr-pGr-pUr-pGr-pUr-pCr-pUr-pGr-p	3'c.p	2.73	100	1	27.23	1903.58	-3	5711.74	5714.25	5711.73	720737
3406-3423	Ar-pCr-pAr-pAr-pCr-pAr-pCr-pCr-pUr-pUr-pCr-pGr-pUr-pGr-pUr-pCr-pUr-pGr-p	3'c.p	3.41	100	1	27.23	633.854	-9	5711.75	5714.3	5711.73	835646
1428-1446	Ur-pCr-pCr-pAr-pAr-pUr-pCr-pUr-pGr-pAr-pAr-pGr-pCr-pCr-pCr-pUr-pUr-pCr-pGr-p	3'c.p	3.11	99.2	1.2	27.38	667.747	-9	6016.79	6019.39	6016.77	411731
672-690	Cr-pAr-pCr-pAr-pCr-pCr-pCr-pCr-pUr-pAr-pUr-pCr-pAr-pAr-pCr-pCr-pUr-pCr-pGr-p	3'c.p	3.77	100	1	27.65	661.418	-9	5958.82	5961.36	5958.8	521714
672-690	Cr-pAr-pCr-pAr-pCr-pCr-pCr-pCr-pUr-pAr-pUr-pCr-pAr-pAr-pCr-pCr-pUr-pCr-pGr-p	3'c.p	3.12	100	1	27.65	744.095	-8	5958.82	5961.39	5958.8	527499
672-690	Cr-pAr-pCr-pAr-pCr-pCr-pCr-pCr-pUr-pAr-pUr-pCr-pAr-pAr-pCr-pCr-pUr-pCr-pGr-p	3'c.p	3.2	100	1.4	27.67	1985.93	-3	5958.82	5961.41	5958.8	424504
2447-2465	Cr-pGr-pGr-pCr-pUr-pUr-pCr-pAr-pAr-pUr-pUr-pUr-pCr-pAr-pGr-pCr-pCr-pAr-pGr-p	3'c.p	2.72	100	1	27.99	756.341	-8	6056.79	6059.38	6056.77	452769
1084-1103	Cr-pCr-pAr-pCr-pCr-pAr-pGr-pAr-pUr-pUr-pCr-pGr-pCr-pCr-pUr-pCr-pUr-pGr-pUr-pGr-p	3'c.p	2.33	100	1	28.06	703.417	-9	6337.82	6340.53	6337.8	2.76109e+06
1084-1103	Cr-pCr-pAr-pCr-pCr-pAr-pGr-pAr-pUr-pUr-pCr-pGr-pCr-pCr-pUr-pCr-pUr-pGr-pUr-pGr-p	3'c.p	-0.91	100	1.2	28.06	791.47	-8	6337.8	6340.67	6337.8	478218
1084-1103	Cr-pCr-pAr-pCr-pCr-pAr-pGr-pAr-pUr-pUr-pCr-pGr-pCr-pCr-pUr-pCr-pUr-pGr-pUr-pGr-p	3'c.p	2.48	100	1.7	28.06	2112.27	-3	6337.82	6340.52	6337.8	958030
2749-2767	Cr-pUr-pAr-pUr-pGr-pCr-pAr-pGr-pAr-pUr-pGr-pGr-pCr-pCr-pUr-pAr-pCr-pCr-pGr-p	3'c.p	2.28	100	1.2	28.21	761.22	-8	6095.81	6098.56	6095.8	404717
2749-2767	Cr-pUr-pAr-pUr-pGr-pCr-pAr-pGr-pAr-pUr-pGr-pGr-pCr-pCr-pUr-pAr-pCr-pCr-pGr-p	3'c.p	3.16	100	1.1	28.21	676.528	-9	6095.82	6098.25	6095.8	829865
3406-3423	Ar-pCr-pAr-pAr-pCr-pAr-pCr-pCr-pUr-pUr-pCr-pGr-pUr-pGr-pUr-pCr-pUr-pGr-p	3'c.p,18.0088	3.48	97.6	1.3	28.35	1909.58	-3	5729.76	5732.49	5729.74	515082
3406-3423	Ar-pCr-pAr-pAr-pCr-pAr-pCr-pCr-pUr-pUr-pCr-pGr-pUr-pGr-pUr-pCr-pUr-pGr-p	3'c.p,18.0088	3.4	97.6	1	28.37	715.462	-8	5729.75	5732.39	5729.74	497550
3406-3423	Ar-pCr-pAr-pAr-pCr-pAr-pCr-pCr-pUr-pUr-pCr-pGr-pUr-pGr-pUr-pCr-pUr-pGr-p	3'c.p,18.0088	3.48	97.6	1	28.37	817.815	-7	5729.76	5732.35	5729.74	467567
3406-3423	Ar-pCr-pAr-pAr-pCr-pAr-pCr-pCr-pUr-pUr-pCr-pGr-pUr-pGr-pUr-pCr-pUr-pGr-p	3'c.p,20.0132	3.4	97.8	1.1	28.37	715.964	-8	5731.76	5733.82	5731.74	389713
2693-2710	Cr-pAr-pCr-pAr-pAr-pUr-pCr-pAr-pCr-pAr-pAr-pGr-pCr-pGr-pGr-pCr-pUr-pGr-p	3'c.p	3.46	100	1.1	28.58	723.971	-8	5796.82	5799.3	5796.8	169382
1953-1972	Cr-pGr-pGr-pGr-pUr-pGr-pUr-pAr-pCr-pUr-pCr-pCr-pAr-pCr-pCr-pGr-pGr-pCr-pAr-pGr-p	3'c.p	2.64	100	1	28.77	716.645	-9	6455.87	6458.71	6455.85	1.82918e+06
1953-1972	Cr-pGr-pGr-pGr-pUr-pGr-pUr-pAr-pCr-pUr-pCr-pCr-pAr-pCr-pCr-pGr-pGr-pCr-pAr-pGr-p	3'c.p	2.27	100	1.1	28.77	1613.71	-4	6455.87	6458.68	6455.85	657196
1953-1972	Cr-pGr-pGr-pGr-pUr-pGr-pUr-pAr-pCr-pUr-pCr-pCr-pAr-pCr-pCr-pGr-pGr-pCr-pAr-pGr-p	3'c.p	2.72	100	1.1	28.77	921.546	-7	6455.87	6458.68	6455.85	311663
1953-1972	Cr-pGr-pGr-pGr-pUr-pGr-pUr-pAr-pCr-pUr-pCr-pCr-pAr-pCr-pCr-pGr-pGr-pCr-pAr-pGr-p	3'c.p	2.72	100	1	28.77	806.227	-8	6455.87	6458.64	6455.85	1.26161e+06
1953-1972	Cr-pGr-pGr-pGr-pUr-pGr-pUr-pAr-pCr-pUr-pCr-pCr-pAr-pCr-pCr-pGr-pGr-pCr-pAr-pGr-p	3'c.p	3.02	100	1.2	28.79	2151.62	-3	6455.87	6458.69	6455.85	851126
832-852	Cr-pUr-pGr-pGr-pUr-pGr-pCr-pCr-pGr-pCr-pCr-pGr-pCr-pUr-pUr-pAr-pCr-pUr-pAr-pUr-pGr-p	3'c.p	4.68	99.5	1.3	28.79	669.279	-10	6699.86	6702.69	6699.83	343752
672-690	Cr-pAr-pCr-pAr-pCr-pCr-pCr-pCr-pUr-pAr-pUr-pCr-pAr-pAr-pCr-pCr-pUr-pCr-pGr-p	3'c.p,18.0166	3.11	98.5	1.2	28.89	663.307	-9	5976.83	5979.4	5976.82	359334
672-690	Cr-pAr-pCr-pAr-pCr-pCr-pCr-pCr-pUr-pAr-pUr-pCr-pAr-pAr-pCr-pCr-pUr-pCr-pGr-p	3'c.p,18.0166	1.8	98.5	1.7	28.91	1991.94	-3	5976.83	5979.44	5976.82	625266
672-690	Cr-pAr-pCr-pAr-pCr-pCr-pCr-pCr-pUr-pAr-pUr-pCr-pAr-pAr-pCr-pCr-pUr-pCr-pGr-p	3'c.p,18.0166	1.64	98.5	1.1	28.91	746.346	-8	5976.83	5979.35	5976.82	874308
672-690	Cr-pAr-pCr-pAr-pCr-pCr-pCr-pCr-pUr-pAr-pUr-pCr-pAr-pAr-pCr-pCr-pUr-pCr-pGr-p	3'c.p,18.0166	1.15	98.5	1.3	28.93	853.111	-7	5976.82	5979.27	5976.82	212021
539-558	Cr-pGr-pCr-pCr-pAr-pAr-pCr-pAr-pAr-pCr-pUr-pGr-pCr-pAr-pCr-pCr-pUr-pUr-pCr-pGr-p	3'c.p	2.72	100	1.2	29.18	704.09	-9	6343.87	6346.65	6343.85	145918
539-558	Cr-pGr-pCr-pCr-pAr-pAr-pCr-pAr-pAr-pCr-pUr-pGr-pCr-pAr-pCr-pCr-pUr-pUr-pCr-pGr-p	3'c.p	3.1	100	1	29.21	792.227	-8	6343.87	6346.67	6343.85	221213
3110-3129	Ar-pGr-pCr-pCr-pUr-pCr-pUr-pGr-pCr-pCr-pAr-pAr-pUr-pCr-pUr-pGr-pGr-pCr-pCr-pGr-p	3'c.p	3.13	100	1.1	29.26	910.257	-7	6376.85	6379.52	6376.83	273485
3110-3129	Ar-pGr-pCr-pCr-pUr-pCr-pUr-pGr-pCr-pCr-pAr-pAr-pUr-pCr-pUr-pGr-pGr-pCr-pCr-pGr-p	3'c.p	3.28	100	1	29.26	796.349	-8	6376.85	6379.63	6376.83	827944
3110-3129	Ar-pGr-pCr-pCr-pUr-pCr-pUr-pGr-pCr-pCr-pAr-pAr-pUr-pCr-pUr-pGr-pGr-pCr-pCr-pGr-p	3'c.p	2.67	100	1.2	29.26	1593.7	-4	6376.84	6379.8	6376.83	440895
3110-3129	Ar-pGr-pCr-pCr-pUr-pCr-pUr-pGr-pCr-pCr-pAr-pAr-pUr-pCr-pUr-pGr-pGr-pCr-pCr-pGr-p	3'c.p	3.21	100	1	29.28	707.754	-9	6376.85	6379.81	6376.83	1.20031e+06
3110-3129	Ar-pGr-pCr-pCr-pUr-pCr-pUr-pGr-pCr-pCr-pAr-pAr-pUr-pCr-pUr-pGr-pGr-pCr-pCr-pGr-p	3'c.p	3.36	100	1.7	29.28	2125.28	-3	6376.85	6380.19	6376.83	629660
3950-3968	Ar-pCr-pCr-pUr-pCr-pGr-pGr-pGr-pUr-pCr-pCr-pCr-pAr-pGr-pGr-pUr-pAr-pUr-pGr-p	3'c.p	2.78	91.9	1.2	29.4	678.306	-9	6111.81	6115	6111.79	306268
1113-1129	Ar-pAr-pCr-pCr-pGr-pGr-pAr-pAr-pGr-pCr-pGr-pGr-pAr-pUr-pCr-pAr-pGr-p	3'c.p	2.34	100	1	29.61	695.593	-8	5570.8	5573.15	5570.79	5992182
1113-1129	Ar-pAr-pCr-pCr-pGr-pGr-pAr-pAr-pGr-pCr-pGr-pGr-pAr-pUr-pCr-pAr-pGr-p	3'c.p	2.17	100	1	29.61	795.107	-7	5570.8	5573.13	5570.79	3.34479e+06
1113-1129	Ar-pAr-pCr-pCr-pGr-pGr-pAr-pAr-pGr-pCr-pGr-pGr-pAr-pUr-pCr-pAr-pGr-p	3'c.p	1.55	100	1	29.61	927.793	-6	5570.8	5573.38	5570.79	705149
1113-1129	Ar-pAr-pCr-pCr-pGr-pGr-pAr-pAr-pGr-pCr-pGr-pGr-pAr-pUr-pCr-pAr-pGr-p	3'c.p	1.9	100	1	29.61	1392.19	-4	5570.8	5573.26	5570.79	1.03599e+06
1113-1129	Ar-pAr-pCr-pCr-pGr-pGr-pAr-pAr-pGr-pCr-pGr-pGr-pAr-pUr-pCr-pAr-pGr-p	3'c.p	1.9	100	1	29.61	1113.55	-5	5570.8	5573.28	5570.79	583781
1113-1129	Ar-pAr-pCr-pCr-pGr-pGr-pAr-pAr-pGr-pCr-pGr-pGr-pAr-pUr-pCr-pAr-pGr-p	3'c.p	2.43	100	1	29.61	1856.59	-3	5570.8	5573.12	5570.79	4.23447e+06
1756-1773	Ar-pUr-pAr-pUr-pCr-pGr-pCr-pCr-pGr-pAr-pUr-pAr-pCr-pCr-pAr-pCr-pAr-pGr-p	3'c.p	2.33	100	1	29.63	718.842	-8	5757.79	5760.24	5757.78	329057
1756-1773	Ar-pUr-pAr-pUr-pCr-pGr-pCr-pCr-pGr-pAr-pUr-pAr-pCr-pCr-pAr-pCr-pAr-pGr-p	3'c.p	2.92	100	2	29.66	1918.93	-3	5757.8	5760.36	5757.78	311524
3791-3811	Cr-pUr-pGr-pUr-pUr-pGr-pUr-pAr-pGr-pCr-pUr-pGr-pUr-pGr-pGr-pCr-pAr-pGr-pCr-pUr-pGr-p	3'c.p	0.85	90.3	1	29.66	677.278	-10	6780.83	6783.81	6780.83	415719
1756-1773	Ar-pUr-pAr-pUr-pCr-pGr-pCr-pCr-pGr-pAr-pUr-pAr-pCr-pCr-pAr-pCr-pAr-pGr-p	3'c.p	1.56	99.9	1	29.73	719.092	-8	5757.79	5760.33	5757.78	123113
1953-1972	Cr-pGr-pGr-pGr-pUr-pGr-pUr-pAr-pCr-pUr-pCr-pCr-pAr-pCr-pCr-pGr-pGr-pCr-pAr-pGr-p	3'c.p,18.0029	2.64	97.8	1.2	29.78	808.478	-8	6473.87	6476.72	6473.86	263247
2126-2144	Cr-pAr-pUr-pCr-pAr-pUr-pUr-pGr-pCr-pCr-pUr-pAr-pCr-pAr-pCr-pAr-pAr-pUr-pGr-p	3'c.p	2.43	100	1.1	29.82	752.343	-8	6024.8	6027.48	6024.78	254543
2126-2144	Cr-pAr-pUr-pCr-pAr-pUr-pUr-pGr-pCr-pCr-pUr-pAr-pCr-pAr-pCr-pAr-pAr-pUr-pGr-p	3'c.p	3.56	100	1.1	29.82	668.638	-9	6024.81	6027.44	6024.78	265813
1112-1129	Gr-pAr-pAr-pCr-pCr-pGr-pGr-pAr-pAr-pGr-pCr-pGr-pGr-pAr-pUr-pCr-pAr-pGr-p	3'c.p	1.53	100	1.4	29.91	844.544	-7	5915.85	5918.38	5915.84	193228
1112-1129	Gr-pAr-pAr-pCr-pCr-pGr-pGr-pAr-pAr-pGr-pCr-pGr-pGr-pAr-pUr-pCr-pAr-pGr-p	3'c.p	3.02	100	1	29.91	738.725	-8	5915.86	5918.41	5915.84	431085
1112-1129	Gr-pAr-pAr-pCr-pCr-pGr-pGr-pAr-pAr-pGr-pCr-pGr-pGr-pAr-pUr-pCr-pAr-pGr-p	3'c.p	3.27	100	2	29.91	1971.61	-3	5915.86	5918.44	5915.84	280231
3206-3228	Cr-pUr-pUr-pCr-pCr-pCr-pUr-pCr-pAr-pGr-pUr-pCr-pUr-pGr-pCr-pCr-pCr-pCr-pUr-pCr-pAr-pCr-pGr-p	3'c.p	3.66	100	1.1	29.98	652.895	-11	7189.92	7193.08	7189.89	820300
3206-3228	Cr-pUr-pUr-pCr-pCr-pCr-pUr-pCr-pAr-pGr-pUr-pCr-pUr-pGr-pCr-pCr-pCr-pCr-pUr-pCr-pAr-pCr-pGr-p	3'c.p	3.05	100	1	29.98	718.185	-10	7189.92	7193.14	7189.89	875720
3206-3228	Cr-pUr-pUr-pCr-pCr-pCr-pUr-pCr-pAr-pGr-pUr-pCr-pUr-pGr-pCr-pCr-pCr-pCr-pUr-pCr-pAr-pCr-pGr-p	3'c.p	3.39	100	1.1	29.98	798.206	-9	7189.92	7193.01	7189.89	252516
3286-3306	Cr-pUr-pCr-pCr-pAr-pGr-pCr-pCr-pAr-pUr-pCr-pUr-pGr-pCr-pCr-pAr-pCr-pGr-pAr-pCr-pGr-p	3'c.p	3.16	100	1.2	30.05	739.761	-9	6664.91	6667.74	6664.89	246253
3286-3306	Cr-pUr-pCr-pCr-pAr-pGr-pCr-pCr-pAr-pUr-pCr-pUr-pGr-pCr-pCr-pAr-pCr-pGr-pAr-pCr-pGr-p	3'c.p	-3.8	100	1.5	30.05	665.684	-10	6664.86	6667.86	6664.89	151968
3042-3059	Ar-pUr-pCr-pAr-pCr-pAr-pGr-pGr-pCr-pAr-pGr-pAr-pCr-pUr-pGr-pCr-pAr-pGr-p	3'c.p	2.55	97.9	1.8	30.31	647.752	-9	5836.82	5839.14	5836.81	201002
3042-3059	Ar-pUr-pCr-pAr-pCr-pAr-pGr-pGr-pCr-pAr-pGr-pAr-pCr-pUr-pGr-pCr-pAr-pGr-p	3'c.p	2.8	97.9	1.3	30.33	728.846	-8	5836.83	5839.42	5836.81	294862
216-237	Ur-pUr-pCr-pCr-pUr-pGr-pCr-pCr-pUr-pUr-pUr-pCr-pUr-pUr-pCr-pAr-pGr-pCr-pAr-pAr-pCr-pGr-p	3'c.p	3.03	100	1.8	30.42	1727.21	-4	6910.85	6913.89	6910.83	521743
216-237	Ur-pUr-pCr-pCr-pUr-pGr-pCr-pCr-pUr-pUr-pUr-pCr-pUr-pUr-pCr-pAr-pGr-pCr-pAr-pAr-pCr-pGr-p	3'c.p	3.1	100	1	30.44	690.278	-10	6910.85	6913.75	6910.83	1.80773e+06
216-237	Ur-pUr-pCr-pCr-pUr-pGr-pCr-pCr-pUr-pUr-pUr-pCr-pUr-pUr-pCr-pAr-pGr-pCr-pAr-pAr-pCr-pGr-p	3'c.p	4.52	100	1.1	30.44	767.199	-9	6910.86	6913.78	6910.83	565958
1559-1579	Cr-pGr-pUr-pGr-pGr-pGr-pCr-pUr-pAr-pUr-pCr-pAr-pGr-pCr-pCr-pCr-pUr-pAr-pCr-pAr-pGr-p	3'c.p	2.51	100	1	30.54	748.76	-9	6745.9	6748.74	6745.88	2397037
4120-4139	Cr-pUr-pAr-pUr-pAr-pCr-pUr-pAr-pAr-pCr-pCr-pCr-pCr-pAr-pGr-pGr-pGr-pUr-pUr-pGr-p	3'c.p	2.31	100	1.1	30.54	637.778	-10	6385.84	6388.57	6385.83	891295
1559-1579	Cr-pGr-pUr-pGr-pGr-pGr-pCr-pUr-pAr-pUr-pCr-pAr-pGr-pCr-pCr-pCr-pUr-pAr-pCr-pAr-pGr-p	3'c.p	1.72	100	1	30.54	842.606	-8	6745.9	6748.88	6745.88	840548
4120-4139	Cr-pUr-pAr-pUr-pAr-pCr-pUr-pAr-pAr-pCr-pCr-pCr-pCr-pAr-pGr-pGr-pGr-pUr-pUr-pGr-p	3'c.p	2.54	100	1	30.56	708.753	-9	6385.84	6388.57	6385.83	1847245
1559-1579	Cr-pGr-pUr-pGr-pGr-pGr-pCr-pUr-pAr-pUr-pCr-pAr-pGr-pCr-pCr-pCr-pUr-pAr-pCr-pAr-pGr-p	3'c.p	2.22	100	1.2	30.56	1685.97	-4	6745.9	6748.78	6745.88	804011
4120-4139	Cr-pUr-pAr-pUr-pAr-pCr-pUr-pAr-pAr-pCr-pCr-pCr-pCr-pAr-pGr-pGr-pGr-pUr-pUr-pGr-p	3'c.p	3.99	100	1.2	30.56	797.474	-8	6385.85	6388.82	6385.83	398345
1952-1972	Gr-pCr-pGr-pGr-pGr-pUr-pGr-pUr-pAr-pCr-pUr-pCr-pCr-pAr-pCr-pCr-pGr-pGr-pCr-pAr-pGr-p	3'c.p	2.57	100	1.4	30.61	1699.72	-4	6800.92	6803.94	6800.9	969184
1952-1972	Gr-pCr-pGr-pGr-pGr-pUr-pGr-pUr-pAr-pCr-pUr-pCr-pCr-pAr-pCr-pCr-pGr-pGr-pCr-pAr-pGr-p	3'c.p	3	100	1	30.61	679.385	-10	6800.92	6803.83	6800.9	1.3944e+06
1952-1972	Gr-pCr-pGr-pGr-pGr-pUr-pGr-pUr-pAr-pCr-pUr-pCr-pCr-pAr-pCr-pCr-pGr-pGr-pCr-pAr-pGr-p	3'c.p	2.43	100	1	30.63	754.984	-9	6800.92	6803.95	6800.9	2.36673e+06
1113-1129	Ar-pAr-pCr-pCr-pGr-pGr-pAr-pAr-pGr-pCr-pGr-pGr-pAr-pUr-pCr-pAr-pGr-p	3'c.p,18.0103	2.33	99.9	1	30.7	797.681	-7	5588.81	5591.1	5588.8	2.11999e+06
1113-1129	Ar-pAr-pCr-pCr-pGr-pGr-pAr-pAr-pGr-pCr-pGr-pGr-pAr-pUr-pCr-pAr-pGr-p	3'c.p,18.0103	2.41	99.9	1	30.7	1862.6	-3	5588.81	5591.17	5588.8	1577045
1113-1129	Ar-pAr-pCr-pCr-pGr-pGr-pAr-pAr-pGr-pCr-pGr-pGr-pAr-pUr-pCr-pAr-pGr-p	3'c.p,18.0103	2.33	99.9	1	30.71	697.845	-8	5588.81	5591.12	5588.8	962529
1991-2010	Ar-pGr-pCr-pCr-pGr-pGr-pCr-pUr-pGr-pUr-pCr-pUr-pGr-pAr-pUr-pCr-pGr-pGr-pAr-pGr-p	3'c.p	3.32	100	1.1	30.75	721.2	-9	6496.87	6499.65	6496.84	206280
1991-2010	Ar-pGr-pCr-pCr-pGr-pGr-pCr-pUr-pGr-pUr-pCr-pUr-pGr-pAr-pUr-pCr-pGr-pGr-pAr-pGr-p	3'c.p	2.56	100	1	30.76	811.35	-8	6496.86	6499.64	6496.84	879085
1585-1604	Ur-pGr-pGr-pUr-pGr-pCr-pUr-pGr-pAr-pGr-pCr-pUr-pUr-pCr-pGr-pAr-pAr-pCr-pUr-pGr-p	3'c.p	2.43	96.3	1.4	30.83	645.076	-10	6458.82	6461.38	6458.81	125754
1991-2010	Ar-pGr-pCr-pCr-pGr-pGr-pCr-pUr-pGr-pUr-pCr-pUr-pGr-pAr-pUr-pCr-pGr-pGr-pAr-pGr-p	3'c.p	3.01	100	1	30.83	721.312	-9	6496.86	6499.62	6496.84	50943.3
3765-3785	Ar-pCr-pCr-pAr-pGr-pCr-pUr-pGr-pCr-pUr-pGr-pUr-pAr-pGr-pCr-pUr-pGr-pCr-pCr-pUr-pGr-p	3'c.p	3.3	100	1	30.87	671.581	-10	6722.88	6725.8	6722.86	897639
3765-3785	Ar-pCr-pCr-pAr-pGr-pCr-pUr-pGr-pCr-pUr-pGr-pUr-pAr-pGr-pCr-pUr-pGr-pCr-pCr-pUr-pGr-p	3'c.p	2.43	100	1.4	30.87	1680.46	-4	6722.87	6725.94	6722.86	403832
3765-3785	Ar-pCr-pCr-pAr-pGr-pCr-pUr-pGr-pCr-pUr-pGr-pUr-pAr-pGr-pCr-pUr-pGr-pCr-pCr-pUr-pGr-p	3'c.p	2.72	100	1	30.89	746.201	-9	6722.88	6725.84	6722.86	804103
3206-3228	Cr-pUr-pUr-pCr-pCr-pCr-pUr-pCr-pAr-pGr-pUr-pCr-pUr-pGr-pCr-pCr-pCr-pCr-pUr-pCr-pAr-pCr-pGr-p	3'c.p,18.0024	3.93	95	1.1	31.03	800.096	-9	7207.93	7211.05	7207.9	408471
3206-3228	Cr-pUr-pUr-pCr-pCr-pCr-pUr-pCr-pAr-pGr-pUr-pCr-pUr-pGr-pCr-pCr-pCr-pCr-pUr-pCr-pAr-pCr-pGr-p	3'c.p,18.0024	3.05	95	1	31.04	720.086	-10	7207.92	7211.08	7207.9	526814
954-975	Ur-pGr-pCr-pAr-pCr-pCr-pCr-pUr-pGr-pAr-pAr-pGr-pUr-pCr-pCr-pUr-pUr-pCr-pAr-pCr-pCr-pGr-p	3'c.p	2.11	100	1.2	31.18	1161.48	-6	6971.91	6975.02	6971.9	372001
954-975	Ur-pGr-pCr-pAr-pCr-pCr-pCr-pUr-pGr-pAr-pAr-pGr-pUr-pCr-pCr-pUr-pUr-pCr-pAr-pCr-pCr-pGr-p	3'c.p	2.95	100	1.1	31.19	1742.72	-4	6971.92	6975.01	6971.9	1.77233e+06
954-975	Ur-pGr-pCr-pAr-pCr-pCr-pCr-pUr-pGr-pAr-pAr-pGr-pUr-pCr-pCr-pUr-pUr-pCr-pAr-pCr-pCr-pGr-p	3'c.p	2.95	100	1.3	31.19	2323.63	-3	6971.92	6974.88	6971.9	1.3404e+06
954-975	Ur-pGr-pCr-pAr-pCr-pCr-pCr-pUr-pGr-pAr-pAr-pGr-pUr-pCr-pCr-pUr-pUr-pCr-pAr-pCr-pCr-pGr-p	3'c.p	3.02	100	1	31.19	696.384	-10	6971.92	6974.99	6971.9	2.9104e+06
954-975	Ur-pGr-pCr-pAr-pCr-pCr-pCr-pUr-pGr-pAr-pAr-pGr-pUr-pCr-pCr-pUr-pUr-pCr-pAr-pCr-pCr-pGr-p	3'c.p	2.39	100	1	31.19	1393.98	-5	6971.91	6974.88	6971.9	452109
954-975	Ur-pGr-pCr-pAr-pCr-pCr-pCr-pUr-pGr-pAr-pAr-pGr-pUr-pCr-pCr-pUr-pUr-pCr-pAr-pCr-pCr-pGr-p	3'c.p	2.25	100	1	31.2	870.732	-8	6971.91	6974.97	6971.9	1.34189e+06
954-975	Ur-pGr-pCr-pAr-pCr-pCr-pCr-pUr-pGr-pAr-pAr-pGr-pUr-pCr-pCr-pUr-pUr-pCr-pAr-pCr-pCr-pGr-p	3'c.p	2.81	100	1	31.2	773.872	-9	6971.92	6974.84	6971.9	3.84288e+06
954-975	Ur-pGr-pCr-pAr-pCr-pCr-pCr-pUr-pGr-pAr-pAr-pGr-pUr-pCr-pCr-pUr-pUr-pCr-pAr-pCr-pCr-pGr-p	3'c.p	1.83	100	1.3	31.2	995.41	-7	6971.91	6974.76	6971.9	412571
61-84	Ur-pGr-pUr-pUr-pCr-pCr-pUr-pGr-pGr-pUr-pGr-pCr-pUr-pGr-pCr-pUr-pGr-pCr-pCr-pUr-pCr-pUr-pGr-pGr-p	3'c.p	2.08	98.8	1.6	31.34	694.713	-11	7649.91	7653.38	7649.9	302139
1728-1749	Ur-pUr-pCr-pCr-pUr-pGr-pCr-pCr-pAr-pUr-pUr-pCr-pCr-pAr-pGr-pCr-pAr-pGr-pUr-pUr-pUr-pGr-p	3'c.p	1.36	99.6	1.3	31.43	694.279	-10	6950.85	6953.44	6950.84	129199
2170-2190	Cr-pCr-pUr-pAr-pCr-pUr-pCr-pCr-pAr-pAr-pCr-pAr-pAr-pCr-pUr-pCr-pUr-pAr-pUr-pCr-pGr-p	3'c.p	2.4	100	1	31.55	732.091	-9	6594.88	6597.69	6594.86	704450
2170-2190	Cr-pCr-pUr-pAr-pCr-pUr-pCr-pCr-pAr-pAr-pCr-pAr-pAr-pCr-pUr-pCr-pUr-pAr-pUr-pCr-pGr-p	3'c.p	3.14	100	1.4	31.57	658.681	-10	6594.88	6597.73	6594.86	993408
3878-3897	Ar-pCr-pUr-pCr-pGr-pAr-pGr-pCr-pUr-pGr-pGr-pUr-pAr-pCr-pUr-pGr-pCr-pAr-pUr-pGr-p	3'c.p	2.65	99.6	1	31.57	714.976	-9	6441.84	6444.55	6441.83	1.24673e+06
4120-4139	Cr-pUr-pAr-pUr-pAr-pCr-pUr-pAr-pAr-pCr-pCr-pCr-pCr-pAr-pGr-pGr-pGr-pUr-pUr-pGr-p	3'c.p,18.0117	2	99.2	1	31.65	799.85	-8	6403.85	6406.64	6403.84	2174468
4120-4139	Cr-pUr-pAr-pUr-pAr-pCr-pUr-pAr-pAr-pCr-pCr-pCr-pCr-pAr-pGr-pGr-pGr-pUr-pUr-pGr-p	3'c.p,18.0117	2.99	99.2	1.7	31.65	2134.28	-3	6403.86	6406.91	6403.84	1.08254e+06
4120-4139	Cr-pUr-pAr-pUr-pAr-pCr-pUr-pAr-pAr-pCr-pCr-pCr-pCr-pAr-pGr-pGr-pGr-pUr-pUr-pGr-p	3'c.p,18.0117	2.53	99.2	1	31.67	710.865	-9	6403.85	6407.1	6403.84	1436314
1624-1642	Ur-pCr-pAr-pAr-pCr-pGr-pGr-pGr-pAr-pGr-pAr-pUr-pCr-pCr-pGr-pAr-pCr-pAr-pGr-p	3'c.p	2.16	100	1	31.69	771.977	-8	6181.87	6184.57	6181.86	646572
1624-1642	Ur-pCr-pAr-pAr-pCr-pGr-pGr-pGr-pAr-pGr-pAr-pUr-pCr-pCr-pGr-pAr-pCr-pAr-pGr-p	3'c.p	2.63	100	1.4	31.69	686.09	-9	6181.87	6184.66	6181.86	521111
1595-1617	Cr-pUr-pUr-pCr-pGr-pAr-pAr-pCr-pUr-pGr-pCr-pUr-pGr-pCr-pAr-pUr-pGr-pCr-pCr-pCr-pCr-pUr-pGr-p	3'c.p	3.06	100	1.1	31.84	728.788	-10	7293.94	7297.1	7293.92	309282
305-325	Cr-pUr-pAr-pCr-pGr-pCr-pGr-pAr-pUr-pCr-pUr-pCr-pCr-pUr-pGr-pAr-pGr-pAr-pAr-pCr-pGr-p	3'c.p	1.98	100	1.4	31.92	840.607	-8	6729.9	6732.96	6729.89	245918
305-325	Cr-pUr-pAr-pCr-pGr-pCr-pGr-pAr-pUr-pCr-pUr-pCr-pCr-pUr-pGr-pAr-pGr-pAr-pAr-pCr-pGr-p	3'c.p	3.22	100	1	31.92	672.284	-10	6729.91	6732.9	6729.89	913003
305-325	Cr-pUr-pAr-pCr-pGr-pCr-pGr-pAr-pUr-pCr-pUr-pCr-pCr-pUr-pGr-pAr-pGr-pAr-pAr-pCr-pGr-p	3'c.p	3.07	100	1	31.93	747.094	-9	6729.91	6732.77	6729.89	1.18776e+06
2274-2295	Ur-pAr-pCr-pAr-pUr-pCr-pUr-pGr-pCr-pGr-pGr-pCr-pGr-pAr-pUr-pUr-pCr-pCr-pAr-pCr-pCr-pGr-p	3'c.p	1.71	100	1	32.21	875.858	-8	7011.92	7014.76	7011.9	401940
2274-2295	Ur-pAr-pCr-pAr-pUr-pCr-pUr-pGr-pCr-pGr-pGr-pCr-pGr-pAr-pUr-pUr-pCr-pCr-pAr-pCr-pCr-pGr-p	3'c.p	2.12	100	1	32.23	700.485	-10	7011.92	7015.02	7011.9	2.29582e+06
2274-2295	Ur-pAr-pCr-pAr-pUr-pCr-pUr-pGr-pCr-pGr-pGr-pCr-pGr-pAr-pUr-pUr-pCr-pCr-pAr-pCr-pCr-pGr-p	3'c.p	2.4	100	1.2	32.23	1752.72	-4	7011.92	7015.04	7011.9	1.11298e+06
2274-2295	Ur-pAr-pCr-pAr-pUr-pCr-pUr-pGr-pCr-pGr-pGr-pCr-pGr-pAr-pUr-pUr-pCr-pCr-pAr-pCr-pCr-pGr-p	3'c.p	2.05	100	1	32.23	778.428	-9	7011.92	7014.84	7011.9	2285140
2274-2295	Ur-pAr-pCr-pAr-pUr-pCr-pUr-pGr-pCr-pGr-pGr-pCr-pGr-pAr-pUr-pUr-pCr-pCr-pAr-pCr-pCr-pGr-p	3'c.p	2.05	100	1.6	32.24	2337.3	-3	7011.92	7015.02	7011.9	1.0429e+06
954-975	Ur-pGr-pCr-pAr-pCr-pCr-pCr-pUr-pGr-pAr-pAr-pGr-pUr-pCr-pCr-pUr-pUr-pCr-pAr-pCr-pCr-pGr-p	3'c.p,18.0098	2.8	99.8	1	32.26	775.873	-9	6989.93	6993.03	6989.91	3.04616e+06
954-975	Ur-pGr-pCr-pAr-pCr-pCr-pCr-pUr-pGr-pAr-pAr-pGr-pUr-pCr-pCr-pUr-pUr-pCr-pAr-pCr-pCr-pGr-p	3'c.p,18.0098	2.52	99.8	1.5	32.26	1747.22	-4	6989.93	6993.04	6989.91	1.19208e+06
954-975	Ur-pGr-pCr-pAr-pCr-pCr-pCr-pUr-pGr-pAr-pAr-pGr-pUr-pCr-pCr-pUr-pUr-pCr-pAr-pCr-pCr-pGr-p	3'c.p,18.0098	2.17	99.8	1	32.28	873.109	-8	6989.92	6992.99	6989.91	1.86597e+06
954-975	Ur-pGr-pCr-pAr-pCr-pCr-pCr-pUr-pGr-pAr-pAr-pGr-pUr-pCr-pCr-pUr-pUr-pCr-pAr-pCr-pCr-pGr-p	3'c.p,18.0098	3.01	99.8	1.6	32.28	2329.97	-3	6989.93	6993.08	6989.91	1.05426e+06
954-975	Ur-pGr-pCr-pAr-pCr-pCr-pCr-pUr-pGr-pAr-pAr-pGr-pUr-pCr-pCr-pUr-pUr-pCr-pAr-pCr-pCr-pGr-p	3'c.p,18.0098	2.03	99.8	1.2	32.28	997.982	-7	6989.92	6993.01	6989.91	559586
954-975	Ur-pGr-pCr-pAr-pCr-pCr-pCr-pUr-pGr-pAr-pAr-pGr-pUr-pCr-pCr-pUr-pUr-pCr-pAr-pCr-pCr-pGr-p	3'c.p,18.0098	1.68	99.8	1	32.28	698.185	-10	6989.92	6992.79	6989.91	458257
1038-1058	Ur-pUr-pCr-pCr-pCr-pCr-pAr-pAr-pUr-pAr-pUr-pCr-pAr-pCr-pCr-pAr-pAr-pUr-pCr-pUr-pGr-p	3'c.p	2.16	100	1.9	32.3	2198.28	-3	6595.86	6598.72	6595.84	595447
1038-1058	Ur-pUr-pCr-pCr-pCr-pCr-pAr-pAr-pUr-pAr-pUr-pCr-pAr-pCr-pCr-pAr-pAr-pUr-pCr-pUr-pGr-p	3'c.p	2.38	100	1	32.3	658.88	-10	6595.86	6598.67	6595.84	806872
1038-1058	Ur-pUr-pCr-pCr-pCr-pCr-pAr-pAr-pUr-pAr-pUr-pCr-pAr-pCr-pCr-pAr-pAr-pUr-pCr-pUr-pGr-p	3'c.p	2.01	100	1	32.32	732.2	-9	6595.86	6598.81	6595.84	1.46794e+06
4059-4079	Cr-pCr-pAr-pCr-pAr-pCr-pCr-pCr-pCr-pCr-pAr-pCr-pGr-pGr-pGr-pAr-pAr-pAr-pCr-pAr-pGr-p	3'c.p	-1.6	93.8	1.5	32.33	747.436	-9	6733.96	6736.53	6733.97	329016
954-975	Ur-pGr-pCr-pAr-pCr-pCr-pCr-pUr-pGr-pAr-pAr-pGr-pUr-pCr-pCr-pUr-pUr-pCr-pAr-pCr-pCr-pGr-p	3'c.p,18.0098	5.73	99.8	1.2	32.38	698.386	-10	6989.95	6992.81	6989.91	85350.7
264-284	Ur-pCr-pCr-pGr-pGr-pCr-pAr-pCr-pCr-pAr-pAr-pUr-pGr-pGr-pCr-pAr-pCr-pCr-pAr-pAr-pGr-p	3'c.p	1.72	100	1	32.47	674.488	-10	6751.94	6755.22	6751.93	687374
264-284	Ur-pCr-pCr-pGr-pGr-pCr-pAr-pCr-pCr-pAr-pAr-pUr-pGr-pGr-pCr-pAr-pCr-pCr-pAr-pAr-pGr-p	3'c.p	1.07	100	1	32.47	749.542	-9	6751.94	6755.14	6751.93	1.30018e+06
495-512	Ar-pAr-pCr-pAr-pAr-pCr-pAr-pAr-pGr-pAr-pGr-pCr-pUr-pGr-pGr-pAr-pUr-pGr-p	3'c.p	2.61	100	2	32.51	1961.28	-3	5884.85	5887.48	5884.83	426183
495-512	Ar-pAr-pCr-pAr-pAr-pCr-pAr-pAr-pGr-pAr-pGr-pCr-pUr-pGr-pGr-pAr-pUr-pGr-p	3'c.p	1.87	100	1	32.51	734.849	-8	5884.84	5887.39	5884.83	546030
2000-2021	Cr-pUr-pGr-pAr-pUr-pCr-pCr-pUr-pCr-pGr-pCr-pCr-pAr-pAr-pUr-pUr-pGr-pAr-pCr-pAr-pCr-pGr-p	3'c.p	2.94	97.5	1.1	32.66	698.886	-10	6995.93	6999.03	6995.91	559973
1725-1745	Ar-pAr-pGr-pUr-pUr-pCr-pCr-pUr-pGr-pCr-pCr-pAr-pUr-pUr-pCr-pCr-pAr-pGr-pCr-pAr-pGr-p	3'c.p	3.33	99.9	1	32.7	668.282	-10	6690.89	6693.72	6690.87	1.08774e+06
1725-1745	Ar-pAr-pGr-pUr-pUr-pCr-pCr-pUr-pGr-pCr-pCr-pAr-pUr-pUr-pCr-pCr-pAr-pGr-pCr-pAr-pGr-p	3'c.p	1.87	99.9	1	32.71	742.758	-9	6690.88	6693.91	6690.87	786843
2300-2322	Cr-pUr-pCr-pCr-pAr-pAr-pCr-pCr-pUr-pGr-pCr-pUr-pGr-pCr-pUr-pGr-pCr-pAr-pGr-pUr-pAr-pCr-pGr-p	3'c.p	1.6	98.4	1	32.77	731.09	-10	7316.96	7320.03	7316.95	511318
193-215	Ur-pGr-pCr-pUr-pGr-pCr-pAr-pCr-pUr-pCr-pUr-pAr-pCr-pCr-pCr-pAr-pGr-pGr-pAr-pCr-pCr-pUr-pGr-p	3'c.p	3.93	99.9	1	32.82	730.89	-10	7316.97	7320.15	7316.95	706468
193-215	Ur-pGr-pCr-pUr-pGr-pCr-pAr-pCr-pUr-pCr-pUr-pAr-pCr-pCr-pCr-pAr-pGr-pGr-pAr-pCr-pCr-pUr-pGr-p	3'c.p	2.8	99.9	1	32.83	812.323	-9	7316.97	7320.15	7316.95	484324
1001-1023	Cr-pAr-pAr-pCr-pUr-pUr-pCr-pCr-pGr-pGr-pGr-pUr-pGr-pCr-pAr-pGr-pCr-pCr-pCr-pAr-pCr-pCr-pGr-p	3'c.p	2.45	99.9	1	32.83	734.794	-10	7355	7358.05	7354.98	664814
3925-3949	Ur-pCr-pCr-pUr-pGr-pGr-pGr-pUr-pAr-pCr-pCr-pCr-pCr-pGr-pAr-pGr-pUr-pCr-pUr-pCr-pCr-pCr-pCr-pCr-pGr-p	3'c.p	0.69	99.9	1.3	33.45	719.269	-11	7919.02	7922.61	7919.01	459206
2424-2445	Ar-pCr-pCr-pCr-pCr-pUr-pCr-pCr-pUr-pAr-pUr-pCr-pAr-pAr-pGr-pGr-pAr-pCr-pUr-pUr-pCr-pGr-p	3'c.p	2.79	100	1	33.79	694.785	-10	6955.92	6958.89	6955.9	1.19348e+06
2424-2445	Ar-pCr-pCr-pCr-pCr-pUr-pCr-pCr-pUr-pAr-pUr-pCr-pAr-pAr-pGr-pGr-pAr-pCr-pUr-pUr-pCr-pGr-p	3'c.p	2.58	100	1.5	33.8	1738.47	-4	6955.92	6958.96	6955.9	485522
2424-2445	Ar-pCr-pCr-pCr-pCr-pUr-pCr-pCr-pUr-pAr-pUr-pCr-pAr-pAr-pGr-pGr-pAr-pCr-pUr-pUr-pCr-pGr-p	3'c.p	2.29	100	1	33.8	772.095	-9	6955.92	6958.97	6955.9	833717
3976-3998	Ur-pUr-pUr-pCr-pGr-pAr-pCr-pAr-pCr-pCr-pCr-pUr-pAr-pCr-pAr-pUr-pUr-pGr-pCr-pAr-pGr-pCr-pGr-p	3'c.p	1.56	97.6	1.2	34.09	912.113	-8	7301.95	7305.21	7301.93	391356
3976-3998	Ur-pUr-pUr-pCr-pGr-pAr-pCr-pAr-pCr-pCr-pCr-pUr-pAr-pCr-pAr-pUr-pUr-pGr-pCr-pAr-pGr-pCr-pGr-p	3'c.p	0.95	97.6	1.4	34.09	1042.41	-7	7301.94	7305.29	7301.93	264951
3976-3998	Ur-pUr-pUr-pCr-pGr-pAr-pCr-pAr-pCr-pCr-pCr-pUr-pAr-pCr-pAr-pUr-pUr-pGr-pCr-pAr-pGr-pCr-pGr-p	3'c.p	2.43	97.6	1.1	34.11	810.654	-9	7301.95	7305.11	7301.93	951984
3976-3998	Ur-pUr-pUr-pCr-pGr-pAr-pCr-pAr-pCr-pCr-pCr-pUr-pAr-pCr-pAr-pUr-pUr-pGr-pCr-pAr-pGr-pCr-pGr-p	3'c.p	3.09	97.6	1.1	34.11	663.079	-11	7301.96	7305.18	7301.93	3813448
3976-3998	Ur-pUr-pUr-pCr-pGr-pAr-pCr-pAr-pCr-pCr-pCr-pUr-pAr-pCr-pAr-pUr-pUr-pGr-pCr-pAr-pGr-pCr-pGr-p	3'c.p	2.36	97.6	1.2	34.12	729.488	-10	7301.95	7305.18	7301.93	3282520
3976-3998	Ur-pUr-pUr-pCr-pGr-pAr-pCr-pAr-pCr-pCr-pCr-pUr-pAr-pCr-pAr-pUr-pUr-pGr-pCr-pAr-pGr-pCr-pGr-p	3'c.p	2.02	97.6	1.6	34.12	2433.98	-3	7301.95	7305.17	7301.93	551562
3976-3998	Ur-pUr-pUr-pCr-pGr-pAr-pCr-pAr-pCr-pCr-pCr-pUr-pAr-pCr-pAr-pUr-pUr-pGr-pCr-pAr-pGr-pCr-pGr-p	3'c.p	2.83	97.6	1.1	34.12	1825.23	-4	7301.96	7305.16	7301.93	1.92884e+06
3976-3998	Ur-pUr-pUr-pCr-pGr-pAr-pCr-pAr-pCr-pCr-pCr-pUr-pAr-pCr-pAr-pUr-pUr-pGr-pCr-pAr-pGr-pCr-pGr-p	3'c.p	1.56	97.6	1.4	34.12	1459.98	-5	7301.95	7305.13	7301.93	423200
1671-1691	Ar-pAr-pCr-pUr-pUr-pCr-pAr-pAr-pCr-pUr-pUr-pCr-pAr-pAr-pCr-pGr-pGr-pCr-pCr-pUr-pGr-p	3'c.p	2.28	100	1	34.19	740.87	-9	6674.89	6677.67	6674.87	850984
1671-1691	Ar-pAr-pCr-pUr-pUr-pCr-pAr-pAr-pCr-pUr-pUr-pCr-pAr-pAr-pCr-pGr-pGr-pCr-pCr-pUr-pGr-p	3'c.p	1.48	100	1.4	34.19	666.682	-10	6674.88	6677.86	6674.87	404554
1084-1107	Cr-pCr-pAr-pCr-pCr-pAr-pGr-pAr-pUr-pUr-pCr-pGr-pCr-pCr-pUr-pCr-pUr-pGr-pUr-pGr-pUr-pAr-pCr-pGr-p	3'c.p	2.31	96.4	1.6	34.26	692.265	-11	7622.99	7626.28	7622.97	375869
1991-2013	Ar-pGr-pCr-pCr-pGr-pGr-pCr-pUr-pGr-pUr-pCr-pUr-pGr-pAr-pUr-pCr-pGr-pGr-pAr-pGr-pCr-pCr-pGr-p	3'c.p	3.14	100	1.5	34.39	1862.74	-4	7452	7455.29	7451.97	832036
1991-2013	Ar-pGr-pCr-pCr-pGr-pGr-pCr-pUr-pGr-pUr-pCr-pUr-pGr-pAr-pUr-pCr-pGr-pGr-pAr-pGr-pCr-pCr-pGr-p	3'c.p	2.28	100	1	34.39	744.493	-10	7451.99	7455.1	7451.97	821464
2355-2375	Ar-pCr-pAr-pGr-pGr-pGr-pAr-pUr-pCr-pGr-pCr-pCr-pGr-pUr-pGr-pGr-pAr-pAr-pCr-pAr-pGr-p	3'c.p	3.06	100	1	34.39	762.879	-9	6871.97	6875.12	6871.95	734094
1991-2013	Ar-pGr-pCr-pCr-pGr-pGr-pCr-pUr-pGr-pUr-pCr-pUr-pGr-pAr-pUr-pCr-pGr-pGr-pAr-pGr-pCr-pCr-pGr-p	3'c.p	2.55	100	1	34.39	827.326	-9	7451.99	7455.24	7451.97	1547852
1991-2013	Ar-pGr-pCr-pCr-pGr-pGr-pCr-pUr-pGr-pUr-pCr-pUr-pGr-pAr-pUr-pCr-pGr-pGr-pAr-pGr-pCr-pCr-pGr-p	3'c.p	2.42	100	1	34.39	930.868	-8	7451.99	7455.25	7451.97	417550
2355-2375	Ar-pCr-pAr-pGr-pGr-pGr-pAr-pUr-pCr-pGr-pCr-pCr-pGr-pUr-pGr-pGr-pAr-pAr-pCr-pAr-pGr-p	3'c.p	2.35	100	1.1	34.4	686.39	-10	6871.97	6875.14	6871.95	331252
3925-3949	Ur-pCr-pCr-pUr-pGr-pGr-pGr-pUr-pAr-pCr-pCr-pCr-pCr-pGr-pAr-pGr-pUr-pCr-pUr-pCr-pCr-pCr-pCr-pCr-pGr-p	3'c.p,18.0273	0.7	98.6	1.1	34.54	792.998	-10	7937.04	7940.8	7937.04	430388
389-411	Cr-pAr-pAr-pGr-pAr-pCr-pCr-pCr-pAr-pGr-pAr-pGr-pCr-pCr-pUr-pGr-pCr-pUr-pGr-pAr-pUr-pCr-pGr-p	3'c.p	4.15	98.5	1.2	34.86	739.596	-10	7403.04	7406.19	7403.01	318846
1326-1350	Cr-pUr-pGr-pCr-pCr-pCr-pGr-pAr-pCr-pGr-pAr-pCr-pUr-pUr-pCr-pAr-pCr-pCr-pGr-pGr-pCr-pUr-pGr-pUr-pGr-p	3'c.p	2.49	90	1.5	34.88	724.998	-11	7983.05	7986.51	7983.03	341044
2424-2445	Ar-pCr-pCr-pCr-pCr-pUr-pCr-pCr-pUr-pAr-pUr-pCr-pAr-pAr-pGr-pGr-pAr-pCr-pUr-pUr-pCr-pGr-p	3'c.p,18.0117	2.78	96.8	1	35	774.208	-9	6973.93	6977.09	6973.91	687514
2424-2445	Ar-pCr-pCr-pCr-pCr-pUr-pCr-pCr-pUr-pAr-pUr-pCr-pAr-pAr-pGr-pGr-pAr-pCr-pUr-pUr-pCr-pGr-p	3'c.p,18.0117	2.01	96.8	1.7	35.02	871.11	-8	6973.93	6977.02	6973.91	154739
2298-2322	Ur-pGr-pCr-pUr-pCr-pCr-pAr-pAr-pCr-pCr-pUr-pGr-pCr-pUr-pGr-pCr-pUr-pGr-pCr-pAr-pGr-pUr-pAr-pCr-pGr-p	3'c.p	1.65	100	1.4	35.28	884.775	-9	7968.03	7971.45	7968.02	263917
2298-2322	Ur-pGr-pCr-pUr-pCr-pCr-pAr-pAr-pCr-pCr-pUr-pGr-pCr-pUr-pGr-pCr-pUr-pGr-pCr-pAr-pGr-pUr-pAr-pCr-pGr-p	3'c.p	3	100	1.5	35.33	723.633	-11	7968.04	7971.66	7968.02	627092
2298-2322	Ur-pGr-pCr-pUr-pCr-pCr-pAr-pAr-pCr-pCr-pUr-pGr-pCr-pUr-pGr-pCr-pUr-pGr-pCr-pAr-pGr-pUr-pAr-pCr-pGr-p	3'c.p	3.19	100	1.2	35.35	796.097	-10	7968.04	7971.39	7968.02	612729
1671-1691	Ar-pAr-pCr-pUr-pUr-pCr-pAr-pAr-pCr-pUr-pUr-pCr-pAr-pAr-pCr-pGr-pGr-pCr-pCr-pUr-pGr-p	3'c.p,18.0122	2.28	98.8	1	35.37	742.982	-9	6692.9	6695.83	6692.89	408960
2355-2375	Ar-pCr-pAr-pGr-pGr-pGr-pAr-pUr-pCr-pGr-pCr-pCr-pGr-pUr-pGr-pGr-pAr-pAr-pCr-pAr-pGr-p	3'c.p,18.0068	4.05	98.6	1.3	35.49	688.191	-10	6889.99	6892.91	6889.96	264188
2355-2375	Ar-pCr-pAr-pGr-pGr-pGr-pAr-pUr-pCr-pGr-pCr-pCr-pGr-pUr-pGr-pGr-pAr-pAr-pCr-pAr-pGr-p	3'c.p,18.0068	3.34	98.6	1.8	35.51	983.705	-7	6889.98	6892.89	6889.96	197194
2355-2375	Ar-pCr-pAr-pGr-pGr-pGr-pAr-pUr-pCr-pGr-pCr-pCr-pGr-pUr-pGr-pGr-pAr-pAr-pCr-pAr-pGr-p	3'c.p,18.0068	2.7	98.6	1	35.53	860.615	-8	6889.98	6893.22	6889.96	804472
2355-2375	Ar-pCr-pAr-pGr-pGr-pGr-pAr-pUr-pCr-pGr-pCr-pCr-pGr-pUr-pGr-pGr-pAr-pAr-pCr-pAr-pGr-p	3'c.p,18.0068	3.06	98.6	1	35.54	764.879	-9	6889.98	6892.91	6889.96	1.57354e+06
3204-3229	Ar-pGr-pCr-pUr-pUr-pCr-pCr-pCr-pUr-pCr-pAr-pGr-pUr-pCr-pUr-pGr-pCr-pCr-pCr-pCr-pUr-pCr-pAr-pCr-pGr-pGr-p	3'c.p	3.57	96	1.6	36.28	745.545	-11	8209.07	8212.68	8209.04	101879
1200-1223	Ur-pCr-pCr-pCr-pCr-pUr-pAr-pCr-pCr-pAr-pAr-pGr-pCr-pUr-pGr-pAr-pAr-pCr-pGr-pAr-pCr-pCr-pUr-pGr-p	3'c.p	2.38	100	1.3	36.39	692.815	-11	7629.04	7632.21	7629.02	800451
1200-1223	Ur-pCr-pCr-pCr-pCr-pUr-pAr-pCr-pCr-pAr-pAr-pGr-pCr-pUr-pGr-pAr-pAr-pCr-pGr-pAr-pCr-pCr-pUr-pGr-p	3'c.p	3.66	100	1	36.39	762.197	-10	7629.05	7632.31	7629.02	327241
3149-3171	Ur-pGr-pUr-pGr-pCr-pUr-pGr-pGr-pGr-pCr-pCr-pAr-pGr-pAr-pGr-pCr-pAr-pAr-pGr-pAr-pGr-pAr-pGr-p	3'c.p	2.68	100	1.4	36.74	755.599	-10	7563.05	7566.07	7563.03	215992
3149-3171	Ur-pGr-pUr-pGr-pCr-pUr-pGr-pGr-pGr-pCr-pCr-pAr-pGr-pAr-pGr-pCr-pAr-pAr-pGr-pAr-pGr-pAr-pGr-p	3'c.p	2.87	100	1.4	36.74	839.554	-9	7563.05	7566.17	7563.03	255925
1845-1867	Ar-pUr-pCr-pAr-pCr-pCr-pCr-pCr-pUr-pGr-pGr-pCr-pAr-pCr-pCr-pAr-pAr-pCr-pAr-pCr-pCr-pAr-pGr-p	3'c.p	3.47	100	1.1	36.81	663.451	-11	7306.04	7309.3	7306.01	1.29397e+06
1845-1867	Ar-pUr-pCr-pAr-pCr-pCr-pCr-pCr-pUr-pGr-pGr-pCr-pAr-pCr-pCr-pAr-pAr-pCr-pAr-pCr-pCr-pAr-pGr-p	3'c.p	3.07	100	1	36.81	729.896	-10	7306.04	7309.29	7306.01	1.3114e+06
1845-1867	Ar-pUr-pCr-pAr-pCr-pCr-pCr-pCr-pUr-pGr-pGr-pCr-pAr-pCr-pCr-pAr-pAr-pCr-pAr-pCr-pCr-pAr-pGr-p	3'c.p	2.2	100	1.1	36.83	811.108	-9	7306.03	7309.22	7306.01	505086
2298-2322	Ur-pGr-pCr-pUr-pCr-pCr-pAr-pAr-pCr-pCr-pUr-pGr-pCr-pUr-pGr-pCr-pUr-pGr-pCr-pAr-pGr-pUr-pAr-pCr-pGr-p	3'c.p,18.0024	3.18	99	1.1	36.85	797.798	-10	7986.05	7989.11	7986.02	475080
2298-2322	Ur-pGr-pCr-pUr-pCr-pCr-pAr-pAr-pCr-pCr-pUr-pGr-pCr-pUr-pGr-pCr-pUr-pGr-pCr-pAr-pGr-pUr-pAr-pCr-pGr-p	3'c.p,18.0024	3.98	99	1.4	36.86	886.554	-9	7986.05	7989.45	7986.02	338729
794-817	Cr-pUr-pAr-pCr-pCr-pUr-pGr-pAr-pCr-pAr-pCr-pCr-pUr-pGr-pGr-pCr-pGr-pAr-pUr-pAr-pGr-pCr-pAr-pGr-p	3'c.p	2.41	100	1.1	37.48	700.089	-11	7709.05	7712.39	7709.03	1.04183e+06
794-817	Cr-pUr-pAr-pCr-pCr-pUr-pGr-pAr-pCr-pAr-pCr-pCr-pUr-pGr-pGr-pCr-pGr-pAr-pUr-pAr-pGr-pCr-pAr-pGr-p	3'c.p	3.3	100	1	37.49	770.298	-10	7709.06	7712.65	7709.03	770567
1953-1977	Cr-pGr-pGr-pGr-pUr-pGr-pUr-pAr-pCr-pUr-pCr-pCr-pAr-pCr-pCr-pGr-pGr-pCr-pAr-pGr-pCr-pAr-pAr-pUr-pGr-p	3'c.p	2.2	100	1.9	37.65	806.403	-10	8070.09	8073.66	8070.07	276396
1533-1557	Ur-pCr-pCr-pUr-pAr-pCr-pGr-pGr-pCr-pUr-pUr-pUr-pCr-pAr-pGr-pCr-pCr-pCr-pAr-pCr-pAr-pAr-pAr-pUr-pGr-p	3'c.p	3.46	100	1.9	37.65	792.998	-10	7936.06	7939.45	7936.03	662753
1533-1557	Ur-pCr-pCr-pUr-pAr-pCr-pGr-pGr-pCr-pUr-pUr-pUr-pCr-pAr-pGr-pCr-pCr-pCr-pAr-pCr-pAr-pAr-pAr-pUr-pGr-p	3'c.p	3.46	100	1.8	37.65	660.581	-12	7936.06	7939.68	7936.03	781474
1533-1557	Ur-pCr-pCr-pUr-pAr-pCr-pGr-pGr-pCr-pUr-pUr-pUr-pCr-pAr-pGr-pCr-pCr-pCr-pAr-pCr-pAr-pAr-pAr-pUr-pGr-p	3'c.p	2.53	100	1.1	37.65	720.725	-11	7936.05	7939.52	7936.03	1.73415e+06
897-920	Ar-pAr-pCr-pGr-pGr-pCr-pAr-pCr-pCr-pAr-pUr-pCr-pAr-pCr-pCr-pGr-pAr-pCr-pGr-pCr-pCr-pGr-pUr-pGr-p	3'c.p	1.56	100	1.1	39.14	770.002	-10	7707.08	7710.49	7707.06	699237
897-920	Ar-pAr-pCr-pGr-pGr-pCr-pAr-pCr-pCr-pAr-pUr-pCr-pAr-pCr-pCr-pGr-pAr-pCr-pGr-pCr-pCr-pGr-pUr-pGr-p	3'c.p	2.25	100	1.6	39.19	699.819	-11	7707.08	7710.44	7707.06	432377
1952-1977	Gr-pCr-pGr-pGr-pGr-pUr-pGr-pUr-pAr-pCr-pUr-pCr-pCr-pAr-pCr-pCr-pGr-pGr-pCr-pAr-pGr-pCr-pAr-pAr-pUr-pGr-p	3'c.p	2.1	100	2	40.27	764.188	-11	8415.14	8418.83	8415.12	365798
1952-1977	Gr-pCr-pGr-pGr-pGr-pUr-pGr-pUr-pAr-pCr-pUr-pCr-pCr-pAr-pCr-pCr-pGr-pGr-pCr-pAr-pGr-pCr-pAr-pAr-pUr-pGr-p	3'c.p	2.91	100	1.6	40.29	840.807	-10	8415.15	8418.79	8415.12	296122
3425-3450	Cr-pAr-pAr-pCr-pUr-pGr-pCr-pGr-pAr-pCr-pGr-pUr-pCr-pGr-pUr-pGr-pAr-pUr-pCr-pGr-pGr-pCr-pAr-pUr-pUr-pGr-p	3'c.p	3.4	95.3	1.1	40.71	760.912	-11	8377.11	8380.84	8377.08	481729
3425-3450	Cr-pAr-pAr-pCr-pUr-pGr-pCr-pGr-pAr-pCr-pGr-pUr-pCr-pGr-pUr-pGr-pAr-pUr-pCr-pGr-pGr-pCr-pAr-pUr-pUr-pGr-p	3'c.p	3.74	95.3	1.5	40.73	697.335	-12	8377.11	8380.76	8377.08	717927
3985-4012	Cr-pCr-pCr-pCr-pAr-pCr-pUr-pCr-pAr-pCr-pCr-pAr-pCr-pCr-pUr-pCr-pUr-pGr-pCr-pUr-pAr-pGr-pUr-pUr-pCr-pCr-pAr-pGr-p	3'c.p	1.23	99.5	1.9	40.74	731.507	-12	8787.15	8790.92	8787.13	490141
3425-3450	Cr-pAr-pAr-pCr-pUr-pGr-pCr-pGr-pAr-pCr-pGr-pUr-pCr-pGr-pUr-pGr-pAr-pUr-pCr-pGr-pGr-pCr-pAr-pUr-pUr-pGr-p	3'c.p	3.4	95.3	1.2	40.85	760.912	-11	8377.11	8380.86	8377.08	166017
3453-3476	Ar-pAr-pCr-pAr-pAr-pUr-pAr-pCr-pCr-pGr-pUr-pGr-pUr-pAr-pCr-pGr-pAr-pCr-pCr-pCr-pUr-pCr-pUr-pGr-p	3'c.p	2.42	99.9	1.1	41.09	764.597	-10	7654.03	7657.49	7654.01	373984
3273-3298	Ar-pAr-pUr-pUr-pUr-pCr-pAr-pCr-pCr-pAr-pCr-pCr-pGr-pCr-pUr-pCr-pCr-pAr-pGr-pCr-pCr-pAr-pUr-pCr-pUr-pGr-p	3'c.p	-2.01	99.4	1.2	41.38	744.82	-11	8201.05	8204.72	8201.06	242693
3273-3298	Ar-pAr-pUr-pUr-pUr-pCr-pAr-pCr-pCr-pAr-pCr-pCr-pGr-pCr-pUr-pCr-pCr-pAr-pGr-pCr-pCr-pAr-pUr-pCr-pUr-pGr-p	3'c.p	1.8	99.5	1.2	41.48	744.91	-11	8201.08	8204.67	8201.06	137537
3175-3200	Ar-pCr-pUr-pUr-pUr-pUr-pGr-pCr-pGr-pGr-pCr-pAr-pAr-pGr-pGr-pGr-pCr-pUr-pAr-pCr-pCr-pAr-pCr-pCr-pUr-pGr-p	3'c.p	2.51	100	1.2	41.62	757.184	-11	8337.1	8340.6	8337.08	778350
1168-1194	Cr-pCr-pAr-pGr-pCr-pUr-pUr-pCr-pAr-pGr-pCr-pAr-pCr-pCr-pUr-pUr-pCr-pAr-pAr-pGr-pUr-pGr-pCr-pUr-pAr-pCr-pGr-p	3'c.p	1.96	99.6	1.9	41.73	714.838	-12	8586.13	8590.02	8586.12	717612
2296-2322	Ar-pGr-pUr-pGr-pCr-pUr-pCr-pCr-pAr-pAr-pCr-pCr-pUr-pGr-pCr-pUr-pGr-pCr-pUr-pGr-pCr-pAr-pGr-pUr-pAr-pCr-pGr-p	3'c.p	3.52	99.2	1.5	41.79	785.006	-11	8642.15	8645.96	8642.12	150402
3758-3785	Ur-pUr-pGr-pCr-pAr-pUr-pGr-pAr-pCr-pCr-pAr-pGr-pCr-pUr-pGr-pCr-pUr-pGr-pUr-pAr-pGr-pCr-pUr-pGr-pCr-pCr-pUr-pGr-p	3'c.p	2.81	100	1.1	41.8	688.851	-13	8965.15	8969.19	8965.12	1.30087e+06
3758-3785	Ur-pUr-pGr-pCr-pAr-pUr-pGr-pAr-pCr-pCr-pAr-pGr-pCr-pUr-pGr-pCr-pUr-pGr-pUr-pAr-pGr-pCr-pUr-pGr-pCr-pCr-pUr-pGr-p	3'c.p	2.59	100	1.2	41.8	639.575	-14	8965.15	8969.07	8965.12	921263
3758-3785	Ur-pUr-pGr-pCr-pAr-pUr-pGr-pAr-pCr-pCr-pAr-pGr-pCr-pUr-pGr-pCr-pUr-pGr-pUr-pAr-pGr-pCr-pUr-pGr-pCr-pCr-pUr-pGr-p	3'c.p	3.25	100	1	41.81	746.338	-12	8965.15	8969.15	8965.12	2.1659e+06
2296-2322	Ar-pGr-pUr-pGr-pCr-pUr-pCr-pCr-pAr-pAr-pCr-pCr-pUr-pGr-pCr-pUr-pGr-pCr-pUr-pGr-pCr-pAr-pGr-pUr-pAr-pCr-pGr-p	3'c.p	3.29	100	1.5	41.95	784.915	-11	8642.15	8645.76	8642.12	604574
2296-2322	Ar-pGr-pUr-pGr-pCr-pUr-pCr-pCr-pAr-pAr-pCr-pCr-pUr-pGr-pCr-pUr-pGr-pCr-pUr-pGr-pCr-pAr-pGr-pUr-pAr-pCr-pGr-p	3'c.p	3.52	100	1.4	41.95	863.507	-10	8642.15	8645.89	8642.12	504605
702-731	Cr-pCr-pUr-pCr-pAr-pGr-pGr-pGr-pCr-pUr-pUr-pCr-pUr-pCr-pUr-pGr-pCr-pUr-pCr-pUr-pGr-pGr-pAr-pAr-pCr-pCr-pCr-pCr-pUr-pGr-p	3'c.p	1.96	100	1.7	42.41	792.011	-12	9511.21	9515.38	9511.19	349791
3175-3200	Ar-pCr-pUr-pUr-pUr-pUr-pGr-pCr-pGr-pGr-pCr-pAr-pAr-pGr-pGr-pGr-pCr-pUr-pAr-pCr-pCr-pAr-pCr-pCr-pUr-pGr-p	3'c.p,18.0156	2.97	93.4	1.1	43.14	758.821	-11	8355.12	8358.81	8355.09	579995
3175-3200	Ar-pCr-pUr-pUr-pUr-pUr-pGr-pCr-pGr-pGr-pCr-pAr-pAr-pGr-pGr-pGr-pCr-pUr-pAr-pCr-pCr-pAr-pCr-pCr-pUr-pGr-p	3'c.p,18.0156	2.51	93.4	1.2	43.15	834.904	-10	8355.11	8358.71	8355.09	606864
374-398	Cr-pAr-pCr-pCr-pAr-pCr-pAr-pCr-pUr-pGr-pGr-pAr-pCr-pAr-pGr-pCr-pAr-pAr-pGr-pAr-pCr-pCr-pCr-pAr-pGr-p	3'c.p	2.48	99.8	1.2	43.31	803.61	-10	8043.17	8046.84	8043.15	313633
838-866	Cr-pCr-pGr-pCr-pCr-pGr-pCr-pUr-pUr-pAr-pCr-pUr-pAr-pUr-pGr-pUr-pGr-pGr-pGr-pCr-pUr-pAr-pCr-pCr-pUr-pGr-pCr-pAr-pGr-p	3'c.p	3.39	96	1.1	43.6	771.678	-12	9269.21	9273.12	9269.18	443274
172-197	Ar-pCr-pAr-pAr-pGr-pGr-pUr-pGr-pUr-pUr-pCr-pAr-pGr-pAr-pUr-pCr-pCr-pAr-pGr-pCr-pGr-pUr-pGr-pCr-pUr-pGr-p	3'c.p	3.44	98.7	1.7	43.73	763.004	-11	8401.12	8404.74	8401.09	252778
2327-2354	Cr-pUr-pUr-pCr-pUr-pGr-pCr-pAr-pCr-pCr-pCr-pAr-pGr-pCr-pUr-pGr-pAr-pAr-pUr-pAr-pGr-pAr-pGr-pCr-pCr-pCr-pUr-pGr-p	3'c.p	3.13	100	1	43.88	686.238	-13	8931.19	8935.2	8931.16	2412603
2327-2354	Cr-pUr-pUr-pCr-pUr-pGr-pCr-pAr-pCr-pCr-pCr-pAr-pGr-pCr-pUr-pGr-pAr-pAr-pUr-pAr-pGr-pAr-pGr-pCr-pCr-pCr-pUr-pGr-p	3'c.p	3.13	100	1.1	43.88	743.592	-12	8931.19	8935.25	8931.16	1593867
2327-2354	Cr-pUr-pUr-pCr-pUr-pGr-pCr-pAr-pCr-pCr-pCr-pAr-pGr-pCr-pUr-pGr-pAr-pAr-pUr-pAr-pGr-pAr-pGr-pCr-pCr-pCr-pUr-pGr-p	3'c.p	3.24	100	1.3	43.89	892.512	-10	8931.19	8935.36	8931.16	220926
2327-2354	Cr-pUr-pUr-pCr-pUr-pGr-pCr-pAr-pCr-pCr-pCr-pAr-pGr-pCr-pUr-pGr-pAr-pAr-pUr-pAr-pGr-pAr-pGr-pCr-pCr-pCr-pUr-pGr-p	3'c.p	4.01	100	2	43.89	2232.54	-4	8931.2	8935.21	8931.16	606189
2327-2354	Cr-pUr-pUr-pCr-pUr-pGr-pCr-pAr-pCr-pCr-pCr-pAr-pGr-pCr-pUr-pGr-pAr-pAr-pUr-pAr-pGr-pAr-pGr-pCr-pCr-pCr-pUr-pGr-p	3'c.p	5.54	100	1.3	43.89	811.284	-11	8931.21	8935.13	8931.16	425023
3425-3452	Cr-pAr-pAr-pCr-pUr-pGr-pCr-pGr-pAr-pCr-pGr-pUr-pCr-pGr-pUr-pGr-pAr-pUr-pCr-pGr-pGr-pCr-pAr-pUr-pUr-pGr-pUr-pGr-p	3'c.p	3.21	100	1	44.53	693.776	-13	9028.18	9032.23	9028.16	1.39292e+06
3425-3452	Cr-pAr-pAr-pCr-pUr-pGr-pCr-pGr-pAr-pCr-pGr-pUr-pCr-pGr-pUr-pGr-pAr-pUr-pCr-pGr-pGr-pCr-pAr-pUr-pUr-pGr-pUr-pGr-p	3'c.p	2.12	100	1.1	44.54	751.591	-12	9028.17	9032.27	9028.16	1.28411e+06
3425-3452	Cr-pAr-pAr-pCr-pUr-pGr-pCr-pGr-pAr-pCr-pGr-pUr-pCr-pGr-pUr-pGr-pAr-pUr-pCr-pGr-pGr-pCr-pAr-pUr-pUr-pGr-pUr-pGr-p	3'c.p	1.69	100	1.2	44.56	820.101	-11	9028.17	9032.28	9028.16	419552
996-1023	Ar-pCr-pCr-pAr-pGr-pCr-pAr-pAr-pCr-pUr-pUr-pCr-pCr-pGr-pGr-pGr-pUr-pGr-pCr-pAr-pGr-pCr-pCr-pCr-pAr-pCr-pCr-pGr-p	3'c.p	3.08	99.9	1.4	44.79	814.743	-11	8968.25	8972.55	8968.22	171214
996-1023	Ar-pCr-pCr-pAr-pGr-pCr-pAr-pAr-pCr-pUr-pUr-pCr-pCr-pGr-pGr-pGr-pUr-pGr-pCr-pAr-pGr-pCr-pCr-pCr-pAr-pCr-pCr-pGr-p	3'c.p	4.49	99.9	1.6	44.86	746.513	-12	8968.26	8972.33	8968.22	173963
1986-2013	Ar-pCr-pCr-pAr-pGr-pAr-pGr-pCr-pCr-pGr-pGr-pCr-pUr-pGr-pUr-pCr-pUr-pGr-pAr-pUr-pCr-pGr-pGr-pAr-pGr-pCr-pCr-pGr-p	3'c.p	2.72	100	1	45.09	754.679	-12	9065.23	9069.44	9065.21	575614
1986-2013	Ar-pCr-pCr-pAr-pGr-pAr-pGr-pCr-pCr-pGr-pGr-pCr-pUr-pGr-pUr-pCr-pUr-pGr-pAr-pUr-pCr-pGr-pGr-pAr-pGr-pCr-pCr-pGr-p	3'c.p	3.26	100	1.3	45.12	823.378	-11	9065.24	9069.39	9065.21	482219
2327-2354	Cr-pUr-pUr-pCr-pUr-pGr-pCr-pAr-pCr-pCr-pCr-pAr-pGr-pCr-pUr-pGr-pAr-pAr-pUr-pAr-pGr-pAr-pGr-pCr-pCr-pCr-pUr-pGr-p	3'c.p,18.0283	1.93	97	1.3	45.12	894.313	-10	8949.21	8953.19	8949.19	222348
2327-2354	Cr-pUr-pUr-pCr-pUr-pGr-pCr-pAr-pCr-pCr-pCr-pAr-pGr-pCr-pUr-pGr-pAr-pAr-pUr-pAr-pGr-pAr-pGr-pCr-pCr-pCr-pUr-pGr-p	3'c.p,18.0283	3.13	97	1	45.16	812.921	-11	8949.22	8952.94	8949.19	1.3067e+06
2327-2354	Cr-pUr-pUr-pCr-pUr-pGr-pCr-pAr-pCr-pCr-pCr-pAr-pGr-pCr-pUr-pGr-pAr-pAr-pUr-pAr-pGr-pAr-pGr-pCr-pCr-pCr-pUr-pGr-p	3'c.p,18.0283	2.37	97	1.1	45.16	745.094	-12	8949.21	8953.36	8949.19	660816
3756-3785	Ur-pGr-pUr-pUr-pGr-pCr-pAr-pUr-pGr-pAr-pCr-pCr-pAr-pGr-pCr-pUr-pGr-pCr-pUr-pGr-pUr-pAr-pGr-pCr-pUr-pGr-pCr-pCr-pUr-pGr-p	3'c.p	4.91	93.2	1.8	45.19	800.679	-12	9616.24	9620.49	9616.19	277453
22-50	Cr-pAr-pCr-pUr-pCr-pAr-pCr-pAr-pCr-pCr-pAr-pUr-pUr-pCr-pAr-pCr-pCr-pAr-pGr-pUr-pGr-pUr-pUr-pGr-pCr-pGr-pCr-pCr-pGr-p	3'c.p	2.83	92.5	1.6	45.23	765.679	-12	9196.23	9200.24	9196.2	290974
3797-3825	Ur-pAr-pGr-pCr-pUr-pGr-pUr-pGr-pGr-pCr-pAr-pGr-pCr-pUr-pGr-pCr-pUr-pGr-pCr-pAr-pAr-pGr-pUr-pUr-pCr-pGr-pAr-pCr-pGr-p	3'c.p	2.61	99.6	1.5	45.28	720.242	-13	9373.23	9377.42	9373.2	416039
3797-3825	Ur-pAr-pGr-pCr-pUr-pGr-pUr-pGr-pGr-pCr-pAr-pGr-pCr-pUr-pGr-pCr-pUr-pGr-pCr-pAr-pAr-pGr-pUr-pUr-pCr-pGr-pAr-pCr-pGr-p	3'c.p	6.05	99.6	1.1	45.28	780.429	-12	9373.26	9377.18	9373.2	478888
3580-3608	Ur-pCr-pGr-pUr-pGr-pAr-pAr-pCr-pAr-pUr-pCr-pCr-pAr-pGr-pAr-pAr-pAr-pGr-pAr-pGr-pAr-pUr-pCr-pGr-pAr-pCr-pCr-pGr-pGr-p	3'c.p	1.56	96.9	1.9	45.6	783.6	-12	9410.31	9414.83	9410.29	245623
345-372	Ur-pCr-pCr-pAr-pAr-pCr-pAr-pUr-pCr-pAr-pUr-pCr-pAr-pGr-pAr-pGr-pGr-pCr-pUr-pGr-pGr-pAr-pUr-pCr-pUr-pUr-pCr-pGr-p	3'c.p	3.87	99.3	2	46.18	745.592	-12	8956.19	8960.09	8956.16	621025
345-372	Ur-pCr-pCr-pAr-pAr-pCr-pAr-pUr-pCr-pAr-pUr-pCr-pAr-pGr-pAr-pGr-pGr-pCr-pUr-pGr-pGr-pAr-pUr-pCr-pUr-pUr-pCr-pGr-p	3'c.p	3.87	99.3	1.6	46.21	813.555	-11	8956.19	8960.22	8956.16	266921
948-975	Ar-pCr-pAr-pAr-pAr-pGr-pUr-pGr-pCr-pAr-pCr-pCr-pCr-pUr-pGr-pAr-pAr-pGr-pUr-pCr-pCr-pUr-pUr-pCr-pAr-pCr-pCr-pGr-p	3'c.p	2.69	100	1.1	46.26	893.115	-10	8938.22	8942.24	8938.2	337063
948-975	Ar-pCr-pAr-pAr-pAr-pGr-pUr-pGr-pCr-pAr-pCr-pCr-pCr-pUr-pGr-pAr-pAr-pGr-pUr-pCr-pCr-pUr-pUr-pCr-pAr-pCr-pCr-pGr-p	3'c.p	2.14	100	1	46.27	811.922	-11	8938.22	8942.21	8938.2	1.50609e+06
948-975	Ar-pCr-pAr-pAr-pAr-pGr-pUr-pGr-pCr-pAr-pCr-pCr-pCr-pUr-pGr-pAr-pAr-pGr-pUr-pCr-pCr-pUr-pUr-pCr-pAr-pCr-pCr-pGr-p	3'c.p	2.03	100	1	46.27	744.094	-12	8938.21	8942.31	8938.2	2.07284e+06
948-975	Ar-pCr-pAr-pAr-pAr-pGr-pUr-pGr-pCr-pAr-pCr-pCr-pCr-pUr-pGr-pAr-pAr-pGr-pUr-pCr-pCr-pUr-pUr-pCr-pAr-pCr-pCr-pGr-p	3'c.p	3.45	100	1.9	46.28	686.78	-13	8938.23	8942.36	8938.2	403110
2511-2538	Gr-pAr-pCr-pCr-pUr-pGr-pCr-pUr-pGr-pUr-pUr-pCr-pAr-pAr-pCr-pAr-pAr-pAr-pGr-pUr-pGr-pAr-pCr-pAr-pCr-pUr-pGr-pGr-p	3'c.p	2.85	92	1.2	46.35	819.377	-11	9019.22	9022.66	9019.19	80265.9
672-701	Cr-pAr-pCr-pAr-pCr-pCr-pCr-pCr-pUr-pAr-pUr-pCr-pAr-pAr-pCr-pCr-pUr-pCr-pGr-pUr-pGr-pCr-pGr-pGr-pGr-pAr-pUr-pCr-pUr-pGr-p	3'c.p	-5.41	100	1.4	46.42	733.245	-13	9541.2	9545.36	9541.25	197168
672-701	Cr-pAr-pCr-pAr-pCr-pCr-pCr-pCr-pUr-pAr-pUr-pCr-pAr-pAr-pCr-pCr-pUr-pCr-pGr-pUr-pGr-pCr-pGr-pGr-pGr-pAr-pUr-pCr-pUr-pGr-p	3'c.p	2.16	100	1	46.42	794.433	-12	9541.27	9545.53	9541.25	493252
1349-1376	Ur-pGr-pUr-pGr-pAr-pUr-pUr-pGr-pCr-pCr-pUr-pGr-pGr-pAr-pAr-pCr-pAr-pGr-pCr-pAr-pAr-pCr-pAr-pAr-pCr-pCr-pUr-pGr-p	3'c.p	2.31	100	1	46.56	819.194	-11	9019.21	9023.28	9019.19	936553
3145-3171	Ar-pGr-pUr-pGr-pUr-pGr-pUr-pGr-pCr-pUr-pGr-pGr-pGr-pCr-pCr-pAr-pGr-pAr-pGr-pCr-pAr-pAr-pGr-pAr-pGr-pAr-pGr-p	3'c.p	3.18	100	1	46.66	807.286	-11	8888.23	8892.19	8888.2	918771
3145-3171	Ar-pGr-pUr-pGr-pUr-pGr-pUr-pGr-pCr-pUr-pGr-pGr-pGr-pCr-pCr-pAr-pGr-pAr-pGr-pCr-pAr-pAr-pGr-pAr-pGr-pAr-pGr-p	3'c.p	2.19	100	1	46.68	888.116	-10	8888.22	8891.99	8888.2	452588
702-734	Cr-pCr-pUr-pCr-pAr-pGr-pGr-pGr-pCr-pUr-pUr-pCr-pUr-pCr-pUr-pGr-pCr-pUr-pCr-pUr-pGr-pGr-pAr-pAr-pCr-pCr-pCr-pCr-pUr-pGr-pGr-pUr-pGr-p	3'c.p	1.12	91.8	1.4	46.71	749.66	-14	10507.3	10512.2	10507.3	225273
3453-3479	Ar-pAr-pCr-pAr-pAr-pUr-pAr-pCr-pCr-pGr-pUr-pGr-pUr-pAr-pCr-pGr-pAr-pCr-pCr-pCr-pUr-pCr-pUr-pGr-pCr-pAr-pGr-p	3'c.p	2.02	99.9	1	46.79	784.1	-11	8633.17	8637.44	8633.16	697198
374-400	Cr-pAr-pCr-pCr-pAr-pCr-pAr-pCr-pUr-pGr-pGr-pAr-pCr-pAr-pGr-pCr-pAr-pAr-pGr-pAr-pCr-pCr-pCr-pAr-pGr-pAr-pGr-p	3'c.p	0.68	99.9	1.6	47.21	791.746	-11	8717.25	8720.76	8717.25	214851
948-975	Ar-pCr-pAr-pAr-pAr-pGr-pUr-pGr-pCr-pAr-pCr-pCr-pCr-pUr-pGr-pAr-pAr-pGr-pUr-pCr-pCr-pUr-pUr-pCr-pAr-pCr-pCr-pGr-p	3'c.p	2.69	92.2	1.6	47.29	811.833	-11	8938.22	8941.41	8938.2	264930
1349-1376	Ur-pGr-pUr-pGr-pAr-pUr-pUr-pGr-pCr-pCr-pUr-pGr-pGr-pAr-pAr-pCr-pAr-pGr-pCr-pAr-pAr-pCr-pAr-pAr-pCr-pCr-pUr-pGr-p	3'c.p,17.9883	6.63	95.6	1.6	47.38	902.916	-10	9037.24	9041.25	9037.18	175750
1349-1376	Ur-pGr-pUr-pGr-pAr-pUr-pUr-pGr-pCr-pCr-pUr-pGr-pGr-pAr-pAr-pCr-pAr-pGr-pCr-pAr-pAr-pCr-pAr-pAr-pCr-pCr-pUr-pGr-p	3'c.p,17.9883	2.31	95.6	1.1	47.4	820.923	-11	9037.2	9041.3	9037.18	382109
1416-1446	Cr-pUr-pGr-pUr-pUr-pCr-pCr-pGr-pGr-pAr-pAr-pGr-pUr-pCr-pCr-pAr-pAr-pUr-pCr-pUr-pGr-pAr-pAr-pGr-pCr-pCr-pCr-pUr-pUr-pCr-pGr-p	3'c.p	6.74	100	1	47.61	759.939	-13	9888.33	9892.46	9888.26	996907
2824-2852	Cr-pCr-pAr-pAr-pCr-pCr-pAr-pGr-pUr-pUr-pCr-pAr-pAr-pCr-pAr-pGr-pCr-pGr-pCr-pCr-pAr-pUr-pCr-pGr-pGr-pCr-pAr-pAr-pGr-p	3'c.p	-1.18	100	1	47.85	774.769	-12	9305.28	9309.38	9305.29	463906
794-823	Cr-pUr-pAr-pCr-pCr-pUr-pGr-pAr-pCr-pAr-pCr-pCr-pUr-pGr-pGr-pCr-pGr-pAr-pUr-pAr-pGr-pCr-pAr-pGr-pCr-pAr-pGr-pCr-pGr-pGr-p	3'c.p	2.22	95.4	2	47.87	744.096	-13	9683.33	9687.73	9683.31	244839
954-983	Ur-pGr-pCr-pAr-pCr-pCr-pCr-pUr-pGr-pAr-pAr-pGr-pUr-pCr-pCr-pUr-pUr-pCr-pAr-pCr-pCr-pGr-pUr-pGr-pGr-pAr-pAr-pAr-pAr-pGr-p	3'c.p	2.72	100	1.1	47.89	801.685	-12	9629.3	9633.3	9629.28	452726
4120-4149	Cr-pUr-pAr-pUr-pAr-pCr-pUr-pAr-pAr-pCr-pCr-pCr-pCr-pAr-pGr-pGr-pGr-pUr-pUr-pGr-pGr-pUr-pCr-pAr-pAr-pUr-pUr-pUr-pCr-pGr-p	3'c.p	2.62	100	1.2	47.99	869.196	-11	9568.24	9572.54	9568.21	198892
4120-4149	Cr-pUr-pAr-pUr-pAr-pCr-pUr-pAr-pAr-pCr-pCr-pCr-pCr-pAr-pGr-pGr-pGr-pUr-pUr-pGr-pGr-pUr-pCr-pAr-pAr-pUr-pUr-pUr-pCr-pGr-p	3'c.p	1.6	100	1.6	48.03	682.653	-14	9568.23	9572.47	9568.21	513843
4120-4149	Cr-pUr-pAr-pUr-pAr-pCr-pUr-pAr-pAr-pCr-pCr-pCr-pCr-pAr-pGr-pGr-pGr-pUr-pUr-pGr-pGr-pUr-pCr-pAr-pAr-pUr-pUr-pUr-pCr-pGr-p	3'c.p	2.11	100	1.8	48.03	735.319	-13	9568.23	9572.56	9568.21	1.1406e+06
3273-3303	Ar-pAr-pUr-pUr-pUr-pCr-pAr-pCr-pCr-pAr-pCr-pCr-pGr-pCr-pUr-pCr-pCr-pAr-pGr-pCr-pCr-pAr-pUr-pCr-pUr-pGr-pCr-pCr-pAr-pCr-pGr-p	3'c.p	3.08	100	1.2	48.15	815.186	-12	9790.32	9794.58	9790.29	247263
3273-3303	Ar-pAr-pUr-pUr-pUr-pCr-pAr-pCr-pCr-pAr-pCr-pCr-pGr-pCr-pUr-pCr-pCr-pAr-pGr-pCr-pCr-pAr-pUr-pCr-pUr-pGr-pCr-pCr-pAr-pCr-pGr-p	3'c.p	4.08	100	1.5	48.15	752.402	-13	9790.33	9794.66	9790.29	589721
2946-2979	Cr-pAr-pGr-pCr-pUr-pGr-pUr-pCr-pCr-pUr-pCr-pCr-pAr-pAr-pCr-pUr-pUr-pCr-pGr-pGr-pCr-pGr-pCr-pCr-pAr-pUr-pCr-pAr-pGr-pCr-pUr-pCr-pUr-pGr-p	3'c.p	0.63	100	1.3	48.2	769.236	-14	10779.4	10784.1	10779.4	343677
2946-2979	Cr-pAr-pGr-pCr-pUr-pGr-pUr-pCr-pCr-pUr-pCr-pCr-pAr-pAr-pCr-pUr-pUr-pCr-pGr-pGr-pCr-pGr-pCr-pCr-pAr-pUr-pCr-pAr-pGr-pCr-pUr-pCr-pUr-pGr-p	3'c.p	11.23	100	1.3	48.22	828.486	-13	10779.5	10784.3	10779.4	179031
2946-2979	Cr-pAr-pGr-pCr-pUr-pGr-pUr-pCr-pCr-pUr-pCr-pCr-pAr-pAr-pCr-pUr-pUr-pCr-pGr-pGr-pCr-pGr-pCr-pCr-pAr-pUr-pCr-pAr-pGr-pCr-pUr-pCr-pUr-pGr-p	3'c.p	5.34	100	1.5	48.22	717.954	-15	10779.4	10784.2	10779.4	301690
1879-1908	Cr-pAr-pGr-pUr-pGr-pCr-pUr-pGr-pUr-pAr-pCr-pCr-pAr-pGr-pGr-pAr-pCr-pGr-pUr-pGr-pAr-pAr-pCr-pUr-pGr-pUr-pAr-pCr-pCr-pGr-p	3'c.p	0.68	95.2	1.6	48.39	744.324	-13	9685.28	9689.28	9685.28	281373
1921-1951	Cr-pCr-pAr-pUr-pUr-pCr-pAr-pCr-pGr-pCr-pCr-pGr-pAr-pUr-pCr-pAr-pGr-pCr-pUr-pGr-pAr-pCr-pAr-pCr-pCr-pUr-pAr-pCr-pAr-pUr-pGr-p	3'c.p	1.99	91.2	1.1	48.4	757.326	-13	9854.32	9858.79	9854.3	590684
1879-1908	Cr-pAr-pGr-pUr-pGr-pCr-pUr-pGr-pUr-pAr-pCr-pCr-pAr-pGr-pGr-pAr-pCr-pGr-pUr-pGr-pAr-pAr-pCr-pUr-pGr-pUr-pAr-pCr-pCr-pGr-p	3'c.p	1.79	95.2	1.9	48.41	806.351	-12	9685.29	9687.54	9685.28	205207
1001-1032	Cr-pAr-pAr-pCr-pUr-pUr-pCr-pCr-pGr-pGr-pGr-pUr-pGr-pCr-pAr-pGr-pCr-pCr-pCr-pAr-pCr-pCr-pGr-pAr-pAr-pUr-pCr-pCr-pAr-pUr-pCr-pGr-p	3'c.p	4.63	100	1.1	48.43	785.1	-13	10214.4	10218.9	10214.4	1.28736e+06
1001-1032	Cr-pAr-pAr-pCr-pUr-pUr-pCr-pCr-pGr-pGr-pGr-pUr-pGr-pCr-pAr-pGr-pCr-pCr-pCr-pAr-pCr-pCr-pGr-pAr-pAr-pUr-pCr-pCr-pAr-pUr-pCr-pGr-p	3'c.p	4.24	100	1.2	48.45	728.879	-14	10214.4	10218.9	10214.4	539769
4120-4149	Cr-pUr-pAr-pUr-pAr-pCr-pUr-pAr-pAr-pCr-pCr-pCr-pCr-pAr-pGr-pGr-pGr-pUr-pUr-pGr-pGr-pUr-pCr-pAr-pAr-pUr-pUr-pUr-pCr-pGr-p	3'c.p,18.0166	1.6	98	1.2	48.59	736.705	-13	9586.24	9590.77	9586.23	498995
4120-4149	Cr-pUr-pAr-pUr-pAr-pCr-pUr-pAr-pAr-pCr-pCr-pCr-pCr-pAr-pGr-pGr-pGr-pUr-pUr-pGr-pGr-pUr-pCr-pAr-pAr-pUr-pUr-pUr-pCr-pGr-p	3'c.p,18.0166	2.11	98	1	48.6	798.18	-12	9586.25	9590.51	9586.23	2.03903e+06
4120-4149	Cr-pUr-pAr-pUr-pAr-pCr-pUr-pAr-pAr-pCr-pCr-pCr-pCr-pAr-pGr-pGr-pGr-pUr-pUr-pGr-pGr-pUr-pCr-pAr-pAr-pUr-pUr-pUr-pCr-pGr-p	3'c.p,18.0166	1.91	98	1	48.6	870.924	-11	9586.25	9590.53	9586.23	621725
3087-3117	Cr-pUr-pGr-pAr-pUr-pCr-pAr-pGr-pAr-pGr-pCr-pCr-pGr-pCr-pCr-pGr-pAr-pGr-pAr-pUr-pUr-pAr-pGr-pAr-pGr-pCr-pCr-pUr-pCr-pUr-pGr-p	3'c.p	3.37	92.6	1.8	48.67	767.79	-13	9990.35	9995.23	9990.32	103608
3566-3593	Ar-pAr-pUr-pCr-pAr-pAr-pUr-pGr-pCr-pCr-pAr-pGr-pCr-pGr-pUr-pCr-pGr-pUr-pGr-pAr-pAr-pCr-pAr-pUr-pCr-pCr-pAr-pGr-p	3'c.p	3.56	99.6	1.2	48.67	817.743	-11	9002.25	9006.19	9002.21	200345
3387-3417	Cr-pCr-pCr-pCr-pAr-pGr-pAr-pUr-pCr-pAr-pUr-pCr-pAr-pCr-pCr-pAr-pCr-pCr-pGr-pAr-pCr-pAr-pAr-pCr-pAr-pCr-pCr-pUr-pUr-pCr-pGr-p	3'c.p	4.03	99.8	1.9	48.74	752.868	-13	9796.38	9800.68	9796.34	145827
2120-2150	Cr-pCr-pAr-pGr-pAr-pGr-pCr-pAr-pUr-pCr-pAr-pUr-pUr-pGr-pCr-pCr-pUr-pAr-pCr-pAr-pCr-pAr-pAr-pUr-pGr-pUr-pCr-pUr-pCr-pUr-pGr-p	3'c.p	-1.9	99.8	1.3	48.76	757.555	-13	9856.25	9860.61	9856.27	234696
2120-2150	Cr-pCr-pAr-pGr-pAr-pGr-pCr-pAr-pUr-pCr-pAr-pUr-pUr-pGr-pCr-pCr-pUr-pAr-pCr-pAr-pCr-pAr-pAr-pUr-pGr-pUr-pCr-pUr-pCr-pUr-pGr-p	3'c.p	8.11	99.8	1.1	48.78	820.685	-12	9856.35	9860.95	9856.27	165031
838-871	Cr-pCr-pGr-pCr-pCr-pGr-pCr-pUr-pUr-pAr-pCr-pUr-pAr-pUr-pGr-pUr-pGr-pGr-pGr-pCr-pUr-pAr-pCr-pCr-pUr-pGr-pCr-pAr-pGr-pCr-pCr-pUr-pAr-pGr-p	3'c.p	5.61	96.8	1.2	48.88	723.355	-15	10859.4	10864.4	10859.4	183603
838-871	Cr-pCr-pGr-pCr-pCr-pGr-pCr-pUr-pUr-pAr-pCr-pUr-pAr-pUr-pGr-pUr-pGr-pGr-pGr-pCr-pUr-pAr-pCr-pCr-pUr-pGr-pCr-pAr-pGr-pCr-pCr-pUr-pAr-pGr-p	3'c.p	3.45	96.8	1.1	48.9	774.952	-14	10859.4	10864.6	10859.4	249911
2581-2612	Ar-pCr-pAr-pUr-pUr-pGr-pCr-pCr-pGr-pCr-pCr-pAr-pGr-pGr-pGr-pAr-pUr-pCr-pUr-pGr-pAr-pUr-pUr-pUr-pGr-pCr-pGr-pCr-pCr-pCr-pAr-pGr-p	3'c.p	2.95	91.7	1.3	48.9	733.019	-14	10272.4	10276.4	10272.3	334987
198-232	Cr-pAr-pCr-pUr-pCr-pUr-pAr-pCr-pCr-pCr-pAr-pGr-pGr-pAr-pCr-pCr-pUr-pGr-pUr-pUr-pCr-pCr-pUr-pGr-pCr-pCr-pUr-pUr-pUr-pCr-pUr-pUr-pCr-pAr-pGr-p	3'c.p	3.49	99.3	1.2	48.9	785.448	-14	11007.4	11011	11007.4	105505
1346-1376	Cr-pUr-pGr-pUr-pGr-pUr-pGr-pAr-pUr-pUr-pGr-pCr-pCr-pUr-pGr-pGr-pAr-pAr-pCr-pAr-pGr-pCr-pAr-pAr-pCr-pAr-pAr-pCr-pCr-pUr-pGr-p	3'c.p	1.82	100	1.1	49	711.803	-14	9975.33	9979.85	9975.31	777157
1346-1376	Cr-pUr-pGr-pUr-pGr-pUr-pGr-pAr-pUr-pUr-pGr-pCr-pCr-pUr-pGr-pGr-pAr-pAr-pCr-pAr-pGr-pCr-pAr-pAr-pCr-pAr-pAr-pCr-pCr-pUr-pGr-p	3'c.p	0.16	100	1	49	766.634	-13	9975.31	9979.78	9975.31	1.30315e+06
1346-1376	Cr-pUr-pGr-pUr-pGr-pUr-pGr-pAr-pUr-pUr-pGr-pCr-pCr-pUr-pGr-pGr-pAr-pAr-pCr-pAr-pGr-pCr-pAr-pAr-pCr-pAr-pAr-pCr-pCr-pUr-pGr-p	3'c.p	1.23	100	1.2	49	830.521	-12	9975.32	9979.79	9975.31	479942
2864-2894	Cr-pCr-pUr-pGr-pAr-pGr-pCr-pAr-pGr-pCr-pAr-pCr-pAr-pGr-pCr-pAr-pAr-pGr-pCr-pGr-pCr-pCr-pCr-pUr-pGr-pGr-pGr-pAr-pAr-pAr-pGr-p	3'c.p	-1	99.3	1.7	49.04	838.778	-12	10074.4	10077.1	10074.4	335803
2864-2894	Cr-pCr-pUr-pGr-pAr-pGr-pCr-pAr-pGr-pCr-pAr-pCr-pAr-pGr-pCr-pAr-pAr-pGr-pCr-pGr-pCr-pCr-pCr-pUr-pGr-pGr-pGr-pAr-pAr-pAr-pGr-p	3'c.p	2	99.3	1.1	49.04	774.258	-13	10074.4	10078.8	10074.4	689123
2864-2894	Cr-pCr-pUr-pGr-pAr-pGr-pCr-pAr-pGr-pCr-pAr-pCr-pAr-pGr-pCr-pAr-pAr-pGr-pCr-pGr-pCr-pCr-pCr-pUr-pGr-pGr-pGr-pAr-pAr-pAr-pGr-p	3'c.p	1.52	99.3	1.7	49.04	718.882	-14	10074.4	10079.1	10074.4	321734
1878-1908	Gr-pCr-pAr-pGr-pUr-pGr-pCr-pUr-pGr-pUr-pAr-pCr-pCr-pAr-pGr-pGr-pAr-pCr-pGr-pUr-pGr-pAr-pAr-pCr-pUr-pGr-pUr-pAr-pCr-pCr-pGr-p	3'c.p	1.67	90.6	1.3	49.07	835.189	-12	10030.3	10034.2	10030.3	104106
1714-1742	Ar-pGr-pAr-pGr-pCr-pAr-pAr-pCr-pAr-pAr-pGr-pAr-pAr-pGr-pUr-pUr-pCr-pCr-pUr-pGr-pCr-pCr-pAr-pUr-pUr-pCr-pCr-pAr-pGr-p	3'c.p	-3.77	100	1.1	49.11	847.656	-11	9331.23	9334.19	9331.27	332705
3453-3483	Ar-pAr-pCr-pAr-pAr-pUr-pAr-pCr-pCr-pGr-pUr-pGr-pUr-pAr-pCr-pGr-pAr-pCr-pCr-pCr-pUr-pCr-pUr-pGr-pCr-pAr-pGr-pCr-pCr-pCr-pGr-p	3'c.p	2.22	100	1.1	49.28	705.947	-14	9893.35	9897.89	9893.33	1.81959e+06
3453-3483	Ar-pAr-pCr-pAr-pAr-pUr-pAr-pCr-pCr-pGr-pUr-pGr-pUr-pAr-pCr-pGr-pAr-pCr-pCr-pCr-pUr-pCr-pUr-pGr-pCr-pAr-pGr-pCr-pCr-pCr-pGr-p	3'c.p	1.82	100	1	49.28	898.661	-11	9893.34	9897.63	9893.33	780122
3453-3483	Ar-pAr-pCr-pAr-pAr-pUr-pAr-pCr-pCr-pGr-pUr-pGr-pUr-pAr-pCr-pGr-pAr-pCr-pCr-pCr-pUr-pCr-pUr-pGr-pCr-pAr-pGr-pCr-pCr-pCr-pGr-p	3'c.p	2.81	100	1	49.28	760.327	-13	9893.35	9897.66	9893.33	6.3346e+06
3453-3483	Ar-pAr-pCr-pAr-pAr-pUr-pAr-pCr-pCr-pGr-pUr-pGr-pUr-pAr-pCr-pGr-pAr-pCr-pCr-pCr-pUr-pCr-pUr-pGr-pCr-pAr-pGr-pCr-pCr-pCr-pGr-p	3'c.p	2.02	100	1	49.29	823.855	-12	9893.35	9897.92	9893.33	3.08692e+06
414-441	Ar-pAr-pCr-pAr-pAr-pCr-pGr-pCr-pCr-pAr-pCr-pCr-pAr-pAr-pCr-pGr-pUr-pGr-pGr-pUr-pCr-pAr-pUr-pCr-pAr-pAr-pAr-pGr-p	3'c.p	1.23	97.5	1.9	49.37	818.292	-11	9008.27	9012.42	9008.26	358177
2120-2151	Cr-pCr-pAr-pGr-pAr-pGr-pCr-pAr-pUr-pCr-pAr-pUr-pUr-pGr-pCr-pCr-pUr-pAr-pCr-pAr-pCr-pAr-pAr-pUr-pGr-pUr-pCr-pUr-pCr-pUr-pGr-pGr-p	3'c.p	2.61	100	1	49.43	728.018	-14	10201.3	10206	10201.3	2.41934e+06
2120-2151	Cr-pCr-pAr-pGr-pAr-pGr-pCr-pAr-pUr-pCr-pAr-pUr-pUr-pGr-pCr-pCr-pUr-pAr-pCr-pAr-pCr-pAr-pAr-pUr-pGr-pUr-pCr-pUr-pCr-pUr-pGr-pGr-p	3'c.p	2.32	100	1	49.45	783.942	-13	10201.3	10205.9	10201.3	1.97329e+06
2120-2151	Cr-pCr-pAr-pGr-pAr-pGr-pCr-pAr-pUr-pCr-pAr-pUr-pUr-pGr-pCr-pCr-pUr-pAr-pCr-pAr-pCr-pAr-pAr-pUr-pGr-pUr-pCr-pUr-pCr-pUr-pGr-pGr-p	3'c.p	0.6	100	1	49.45	849.438	-12	10201.3	10206	10201.3	950298
2120-2151	Cr-pCr-pAr-pGr-pAr-pGr-pCr-pAr-pUr-pCr-pAr-pUr-pUr-pGr-pCr-pCr-pUr-pAr-pCr-pAr-pCr-pAr-pAr-pUr-pGr-pUr-pCr-pUr-pCr-pUr-pGr-pGr-p	3'c.p	-0.36	100	1.7	49.45	926.66	-11	10201.3	10205.4	10201.3	342815
306-339	Cr-pCr-pCr-pUr-pUr-pCr-pAr-pAr-pCr-pGr-pAr-pCr-pGr-pGr-pGr-pGr-pUr-pGr-pUr-pAr-pCr-pUr-pUr-pUr-pGr-pCr-pCr-pAr-pGr-pCr-pAr-pCr-pCr-pGr-p	3'c.p	1.3	99.9	1.6	49.62	776.597	-14	10882.4	10887.2	10882.4	202751
2160-2190	Ar-pAr-pCr-pAr-pGr-pCr-pGr-pUr-pGr-pGr-pCr-pCr-pUr-pAr-pCr-pUr-pCr-pCr-pAr-pAr-pCr-pAr-pAr-pCr-pUr-pCr-pUr-pAr-pUr-pCr-pGr-p	3'c.p	0.55	99.9	1.5	49.7	759.173	-13	9878.32	9882.77	9878.32	472447
2160-2190	Ar-pAr-pCr-pAr-pGr-pCr-pGr-pUr-pGr-pGr-pCr-pCr-pUr-pAr-pCr-pUr-pCr-pCr-pAr-pAr-pCr-pAr-pAr-pCr-pUr-pCr-pUr-pAr-pUr-pCr-pGr-p	3'c.p	0.85	99.9	1.1	49.71	822.437	-12	9878.32	9882.88	9878.32	400484
461-494	Cr-pAr-pAr-pCr-pGr-pAr-pCr-pCr-pCr-pCr-pUr-pUr-pCr-pCr-pUr-pGr-pGr-pGr-pCr-pGr-pUr-pCr-pUr-pAr-pCr-pUr-pAr-pCr-pCr-pAr-pCr-pAr-pAr-pGr-p	3'c.p	1.81	99.9	1	49.75	771.383	-14	10809.5	10814.4	10809.4	1.32198e+06
461-494	Cr-pAr-pAr-pCr-pGr-pAr-pCr-pCr-pCr-pCr-pUr-pUr-pCr-pCr-pUr-pGr-pGr-pGr-pCr-pGr-pUr-pCr-pUr-pAr-pCr-pUr-pAr-pCr-pCr-pAr-pCr-pAr-pAr-pGr-p	3'c.p	-3.89	99.9	1.3	49.75	830.951	-13	10809.4	10814.2	10809.4	466239
3105-3137	Ar-pUr-pUr-pAr-pGr-pAr-pGr-pCr-pCr-pUr-pCr-pUr-pGr-pCr-pCr-pAr-pAr-pUr-pCr-pUr-pGr-pGr-pCr-pCr-pGr-pCr-pCr-pAr-pCr-pCr-pAr-pAr-pGr-p	3'c.p	2.5	99.7	1.3	49.78	752.452	-14	10544.4	10549.2	10544.4	592843
3105-3137	Ar-pUr-pUr-pAr-pGr-pAr-pGr-pCr-pCr-pUr-pCr-pUr-pGr-pCr-pCr-pAr-pAr-pUr-pCr-pUr-pGr-pGr-pCr-pCr-pGr-pCr-pCr-pAr-pCr-pCr-pAr-pAr-pGr-p	3'c.p	1.11	99.7	1.3	49.78	810.411	-13	10544.4	10549.1	10544.4	507473
1559-1592	Cr-pGr-pUr-pGr-pGr-pGr-pCr-pUr-pAr-pUr-pCr-pAr-pGr-pCr-pCr-pCr-pUr-pAr-pCr-pAr-pGr-pAr-pGr-pUr-pGr-pGr-pUr-pGr-pGr-pUr-pGr-pCr-pUr-pGr-p	3'c.p	3.91	100	1.2	50.02	786.524	-14	11019.5	11024.4	11019.4	477919
1559-1592	Cr-pGr-pUr-pGr-pGr-pGr-pCr-pUr-pAr-pUr-pCr-pAr-pGr-pCr-pCr-pCr-pUr-pAr-pCr-pAr-pGr-pAr-pGr-pUr-pGr-pGr-pUr-pGr-pGr-pUr-pGr-pCr-pUr-pGr-p	3'c.p	2.67	100	1.1	50.02	847.104	-13	11019.4	11024.4	11019.4	493120
3418-3452	Ur-pGr-pUr-pCr-pUr-pGr-pGr-pCr-pAr-pAr-pCr-pUr-pGr-pCr-pGr-pAr-pCr-pGr-pUr-pCr-pGr-pUr-pGr-pAr-pUr-pCr-pGr-pGr-pCr-pAr-pUr-pUr-pGr-pUr-pGr-p	3'c.p	6.4	91.3	1.1	50.04	805.454	-14	11286.5	11291.3	11286.4	1.01466e+06
3418-3452	Ur-pGr-pUr-pCr-pUr-pGr-pGr-pCr-pAr-pAr-pCr-pUr-pGr-pCr-pGr-pAr-pCr-pGr-pUr-pCr-pGr-pUr-pGr-pAr-pUr-pCr-pGr-pGr-pCr-pAr-pUr-pUr-pGr-pUr-pGr-p	3'c.p	3.45	91.3	1.2	50.04	751.623	-15	11286.5	11291.3	11286.4	536613
461-494	Cr-pAr-pAr-pCr-pGr-pAr-pCr-pCr-pCr-pCr-pUr-pUr-pCr-pCr-pUr-pGr-pGr-pGr-pCr-pGr-pUr-pCr-pUr-pAr-pCr-pUr-pAr-pCr-pCr-pAr-pCr-pAr-pAr-pGr-p	3'c.p,18.0186	-0.91	95.3	1.4	50.06	1202.49	-9	10827.4	10832.6	10827.5	481824
2120-2152	Cr-pCr-pAr-pGr-pAr-pGr-pCr-pAr-pUr-pCr-pAr-pUr-pUr-pGr-pCr-pCr-pUr-pAr-pCr-pAr-pCr-pAr-pAr-pUr-pGr-pUr-pCr-pUr-pCr-pUr-pGr-pGr-pGr-p	3'c.p	5.07	100	1.1	50.06	752.593	-14	10546.4	10551.1	10546.4	904843
461-494	Cr-pAr-pAr-pCr-pGr-pAr-pCr-pCr-pCr-pCr-pUr-pUr-pCr-pCr-pUr-pGr-pGr-pGr-pCr-pGr-pUr-pCr-pUr-pAr-pCr-pUr-pAr-pCr-pCr-pAr-pCr-pAr-pAr-pGr-p	3'c.p,18.0186	2.34	95.3	1.1	50.07	1082.24	-10	10827.5	10832.2	10827.5	512841
461-494	Cr-pAr-pAr-pCr-pGr-pAr-pCr-pCr-pCr-pCr-pUr-pUr-pCr-pCr-pUr-pGr-pGr-pGr-pCr-pGr-pUr-pCr-pUr-pAr-pCr-pUr-pAr-pCr-pCr-pAr-pCr-pAr-pAr-pGr-p	3'c.p,18.0186	1.8	95.3	1	50.07	772.67	-14	10827.5	10832.4	10827.5	2539263
461-494	Cr-pAr-pAr-pCr-pGr-pAr-pCr-pCr-pCr-pCr-pUr-pUr-pCr-pCr-pUr-pGr-pGr-pGr-pCr-pGr-pUr-pCr-pUr-pAr-pCr-pUr-pAr-pCr-pCr-pAr-pCr-pAr-pAr-pGr-p	3'c.p,18.0186	1.8	95.3	1	50.07	832.183	-13	10827.5	10832.1	10827.5	5653804
461-494	Cr-pAr-pAr-pCr-pGr-pAr-pCr-pCr-pCr-pCr-pUr-pUr-pCr-pCr-pUr-pGr-pGr-pGr-pCr-pGr-pUr-pCr-pUr-pAr-pCr-pUr-pAr-pCr-pCr-pAr-pCr-pAr-pAr-pGr-p	3'c.p,18.0186	1.98	95.3	1	50.07	983.673	-11	10827.5	10832.3	10827.5	1.36254e+06
461-494	Cr-pAr-pAr-pCr-pGr-pAr-pCr-pCr-pCr-pCr-pUr-pUr-pCr-pCr-pUr-pGr-pGr-pGr-pCr-pGr-pUr-pCr-pUr-pAr-pCr-pUr-pAr-pCr-pCr-pAr-pCr-pAr-pAr-pGr-p	3'c.p,18.0186	2.97	95.3	1	50.09	901.699	-12	10827.5	10832.3	10827.5	4.01713e+06
794-826	Cr-pUr-pAr-pCr-pCr-pUr-pGr-pAr-pCr-pAr-pCr-pCr-pUr-pGr-pGr-pCr-pGr-pAr-pUr-pAr-pGr-pCr-pAr-pGr-pCr-pAr-pGr-pCr-pGr-pGr-pAr-pUr-pGr-p	3'c.p	1.62	100	1.1	50.16	819.568	-13	10663.5	10668.2	10663.4	983001
794-826	Cr-pUr-pAr-pCr-pCr-pUr-pGr-pAr-pCr-pAr-pCr-pCr-pUr-pGr-pGr-pCr-pGr-pAr-pUr-pAr-pGr-pCr-pAr-pGr-pCr-pAr-pGr-pCr-pGr-pGr-pAr-pUr-pGr-p	3'c.p	1.71	100	1.1	50.18	760.955	-14	10663.5	10668.3	10663.4	994688
794-826	Cr-pUr-pAr-pCr-pCr-pUr-pGr-pAr-pCr-pAr-pCr-pCr-pUr-pGr-pGr-pCr-pGr-pAr-pUr-pAr-pGr-pCr-pAr-pGr-pCr-pAr-pGr-pCr-pGr-pGr-pAr-pUr-pGr-p	3'c.p	0.25	100	1.8	50.18	710.157	-15	10663.4	10668.1	10663.4	305741
2898-2930	Cr-pAr-pGr-pGr-pAr-pCr-pGr-pUr-pGr-pGr-pUr-pCr-pAr-pAr-pCr-pCr-pAr-pGr-pAr-pAr-pUr-pGr-pCr-pCr-pCr-pAr-pGr-pGr-pCr-pAr-pCr-pUr-pGr-p	3'c.p	1.81	100	1.6	50.58	762.6	-14	10686.5	10690.9	10686.5	239083
3758-3793	Ur-pUr-pGr-pCr-pAr-pUr-pGr-pAr-pCr-pCr-pAr-pGr-pCr-pUr-pGr-pCr-pUr-pGr-pUr-pAr-pGr-pCr-pUr-pGr-pCr-pCr-pUr-pGr-pAr-pAr-pGr-pGr-pGr-pCr-pUr-pGr-p	3'c.p	4.94	97.1	1.1	50.63	773.627	-15	11614.5	11619.7	11614.5	625494
3758-3793	Ur-pUr-pGr-pCr-pAr-pUr-pGr-pAr-pCr-pCr-pAr-pGr-pCr-pUr-pGr-pCr-pUr-pGr-pUr-pAr-pGr-pCr-pUr-pGr-pCr-pCr-pUr-pGr-pAr-pAr-pGr-pGr-pGr-pCr-pUr-pGr-p	3'c.p	-3.72	97.1	1.6	50.65	725.213	-16	11614.4	11618.6	11614.5	269883
3758-3793	Ur-pUr-pGr-pCr-pAr-pUr-pGr-pAr-pCr-pCr-pAr-pGr-pCr-pUr-pGr-pCr-pUr-pGr-pUr-pAr-pGr-pCr-pUr-pGr-pCr-pCr-pUr-pGr-pAr-pAr-pGr-pGr-pGr-pCr-pUr-pGr-p	3'c.p	1.66	97.1	1.7	50.65	828.887	-14	11614.5	11619.3	11614.5	243098
3925-3964	Ur-pCr-pCr-pUr-pGr-pGr-pGr-pUr-pAr-pCr-pCr-pCr-pCr-pGr-pAr-pGr-pUr-pCr-pUr-pCr-pCr-pCr-pCr-pCr-pGr-pAr-pCr-pCr-pUr-pCr-pGr-pGr-pGr-pUr-pCr-pCr-pCr-pAr-pGr-pGr-p	3'c.p	-2.05	98.9	1.4	50.82	795.911	-16	12744.6	12750.1	12744.7	296728
3453-3485	Ar-pAr-pCr-pAr-pAr-pUr-pAr-pCr-pCr-pGr-pUr-pGr-pUr-pAr-pCr-pGr-pAr-pCr-pCr-pCr-pUr-pCr-pUr-pGr-pCr-pAr-pGr-pCr-pCr-pCr-pGr-pAr-pGr-p	3'c.p	1.86	99.5	1.2	50.82	880.032	-12	10567.4	10572.3	10567.4	239587
3453-3485	Ar-pAr-pCr-pAr-pAr-pUr-pAr-pCr-pCr-pGr-pUr-pGr-pUr-pAr-pCr-pGr-pAr-pCr-pCr-pCr-pUr-pCr-pUr-pGr-pCr-pAr-pGr-pCr-pCr-pCr-pGr-pAr-pGr-p	3'c.p	2.23	99.5	1.3	50.84	754.312	-14	10567.5	10572.1	10567.4	560484
3453-3485	Ar-pAr-pCr-pAr-pAr-pUr-pAr-pCr-pCr-pGr-pUr-pGr-pUr-pAr-pCr-pGr-pAr-pCr-pCr-pCr-pUr-pCr-pUr-pGr-pCr-pAr-pGr-pCr-pCr-pCr-pGr-pAr-pGr-p	3'c.p	0.47	99.5	1	50.84	812.182	-13	10567.4	10572.3	10567.4	806418
1296-1325	Ar-pCr-pAr-pGr-pGr-pCr-pAr-pAr-pGr-pAr-pUr-pCr-pGr-pCr-pCr-pGr-pAr-pCr-pUr-pAr-pCr-pAr-pAr-pCr-pUr-pAr-pCr-pAr-pAr-pGr-p	3'c.p	3.63	100	1	50.84	806.109	-12	9682.4	9686.78	9682.36	358010
1296-1325	Ar-pCr-pAr-pGr-pGr-pCr-pAr-pAr-pGr-pAr-pUr-pCr-pGr-pCr-pCr-pGr-pAr-pCr-pUr-pAr-pCr-pAr-pAr-pCr-pUr-pAr-pCr-pAr-pAr-pGr-p	3'c.p	3.63	100	1	50.84	744.023	-13	9682.4	9686.67	9682.36	632205
1362-1392	Ar-pAr-pCr-pAr-pGr-pCr-pAr-pAr-pCr-pAr-pAr-pCr-pCr-pUr-pGr-pGr-pAr-pCr-pUr-pCr-pCr-pAr-pAr-pAr-pGr-pUr-pCr-pGr-pGr-pCr-pGr-p	3'c.p	8	93.1	1.4	50.99	832.862	-12	10003.5	10007.6	10003.4	134197
2392-2423	Ar-pGr-pGr-pUr-pGr-pUr-pUr-pCr-pGr-pCr-pCr-pCr-pAr-pAr-pGr-pUr-pGr-pAr-pAr-pGr-pCr-pAr-pGr-pAr-pUr-pCr-pUr-pAr-pCr-pAr-pAr-pGr-p	3'c.p	2.7	100	1.1	51.05	796.795	-13	10367.4	10372	10367.4	504020
2392-2423	Ar-pGr-pGr-pUr-pGr-pUr-pUr-pCr-pGr-pCr-pCr-pCr-pAr-pAr-pGr-pUr-pGr-pAr-pAr-pGr-pCr-pAr-pGr-pAr-pUr-pCr-pUr-pAr-pCr-pAr-pAr-pGr-p	3'c.p	2.79	100	1.3	51.06	739.952	-14	10367.4	10372	10367.4	361311
1378-1409	Ar-pCr-pUr-pCr-pCr-pAr-pAr-pAr-pGr-pUr-pCr-pGr-pGr-pCr-pGr-pGr-pCr-pAr-pAr-pCr-pUr-pAr-pCr-pAr-pAr-pUr-pUr-pAr-pCr-pCr-pUr-pGr-p	3'c.p	8.15	99.8	1.1	51.17	731.308	-14	10247.5	10251.4	10247.4	255623
1378-1409	Ar-pCr-pUr-pCr-pCr-pAr-pAr-pAr-pGr-pUr-pCr-pGr-pGr-pCr-pGr-pGr-pCr-pAr-pAr-pCr-pUr-pAr-pCr-pAr-pAr-pUr-pUr-pAr-pCr-pCr-pUr-pGr-p	3'c.p	3.39	99.8	1.1	51.19	787.562	-13	10247.4	10252	10247.4	647877
3864-3897	Cr-pAr-pCr-pUr-pAr-pCr-pAr-pCr-pAr-pUr-pGr-pAr-pUr-pGr-pAr-pCr-pUr-pCr-pGr-pAr-pGr-pCr-pUr-pGr-pGr-pUr-pAr-pCr-pUr-pGr-pCr-pAr-pUr-pGr-p	3'c.p	2.83	100	1.4	51.27	779.026	-14	10915.5	10920.4	10915.4	645401
2870-2904	Cr-pAr-pGr-pCr-pAr-pCr-pAr-pGr-pCr-pAr-pAr-pGr-pCr-pGr-pCr-pCr-pCr-pUr-pGr-pGr-pGr-pAr-pAr-pAr-pGr-pCr-pUr-pGr-pCr-pAr-pGr-pGr-pAr-pCr-pGr-p	3'c.p	2.1	96.8	1.9	51.41	759.169	-15	11398.6	11403.9	11398.6	81105.7
1559-1594	Cr-pGr-pUr-pGr-pGr-pGr-pCr-pUr-pAr-pUr-pCr-pAr-pGr-pCr-pCr-pCr-pUr-pAr-pCr-pAr-pGr-pAr-pGr-pUr-pGr-pGr-pUr-pGr-pGr-pUr-pGr-pCr-pUr-pGr-pAr-pGr-p	3'c.p	5.25	100	1.1	51.41	834.532	-14	11693.6	11698.8	11693.5	936702
269-302	Cr-pAr-pCr-pCr-pAr-pAr-pUr-pGr-pGr-pCr-pAr-pCr-pCr-pAr-pAr-pGr-pAr-pGr-pAr-pUr-pUr-pCr-pGr-pAr-pCr-pAr-pAr-pCr-pCr-pCr-pCr-pGr-pUr-pGr-p	3'c.p	-1.93	99	1.1	51.67	779.388	-14	10919.5	10924.1	10919.5	119284
3758-3796	Ur-pUr-pGr-pCr-pAr-pUr-pGr-pAr-pCr-pCr-pAr-pGr-pCr-pUr-pGr-pCr-pUr-pGr-pUr-pAr-pGr-pCr-pUr-pGr-pCr-pCr-pUr-pGr-pAr-pAr-pGr-pGr-pGr-pCr-pUr-pGr-pUr-pUr-pGr-p	3'c.p	7.33	97.4	1.7	51.85	738.677	-17	12571.7	12577.1	12571.6	388570
1024-1058	Ar-pAr-pUr-pCr-pCr-pAr-pUr-pCr-pGr-pUr-pGr-pCr-pGr-pGr-pUr-pUr-pCr-pCr-pCr-pCr-pAr-pAr-pUr-pAr-pUr-pCr-pAr-pCr-pCr-pAr-pAr-pUr-pCr-pUr-pGr-p	3'c.p	1.99	96.7	1.3	51.88	739.424	-15	11101.5	11105	11101.4	247112
1200-1236	Ur-pCr-pCr-pCr-pCr-pUr-pAr-pCr-pCr-pAr-pAr-pGr-pCr-pUr-pGr-pAr-pAr-pCr-pGr-pAr-pCr-pCr-pUr-pGr-pUr-pGr-pCr-pUr-pUr-pCr-pAr-pCr-pAr-pAr-pAr-pCr-pGr-p	3'c.p	5.35	100	1.2	51.92	784.233	-15	11773.6	11778.8	11773.6	799947
1200-1236	Ur-pCr-pCr-pCr-pCr-pUr-pAr-pCr-pCr-pAr-pAr-pGr-pCr-pUr-pGr-pAr-pAr-pCr-pGr-pAr-pCr-pCr-pUr-pGr-pUr-pGr-pCr-pUr-pUr-pCr-pAr-pCr-pAr-pAr-pAr-pCr-pGr-p	3'c.p	3.36	100	1.2	51.93	840.321	-14	11773.6	11778.9	11773.6	560954
2895-2930	Cr-pUr-pGr-pCr-pAr-pGr-pGr-pAr-pCr-pGr-pUr-pGr-pGr-pUr-pCr-pAr-pAr-pCr-pCr-pAr-pGr-pAr-pAr-pUr-pGr-pCr-pCr-pCr-pAr-pGr-pGr-pCr-pAr-pCr-pUr-pGr-p	3'c.p	-3.6	98.5	1.8	51.93	830.966	-14	11642.5	11647.2	11642.6	80872.5
1912-1947	Ar-pAr-pCr-pUr-pUr-pCr-pUr-pUr-pAr-pGr-pUr-pCr-pGr-pAr-pGr-pGr-pGr-pCr-pGr-pCr-pAr-pAr-pCr-pCr-pCr-pUr-pAr-pCr-pUr-pCr-pCr-pAr-pGr-pGr-pCr-pGr-p	3'c.p	4.9	98.3	1.1	51.97	823.533	-14	11540.6	11544.9	11540.5	443652
3985-4024	Cr-pCr-pCr-pCr-pAr-pCr-pUr-pCr-pAr-pCr-pCr-pAr-pCr-pCr-pUr-pCr-pUr-pGr-pCr-pUr-pAr-pGr-pUr-pUr-pCr-pCr-pAr-pGr-pAr-pCr-pAr-pCr-pCr-pUr-pCr-pCr-pCr-pAr-pAr-pGr-p	3'c.p	-1.88	100	1.4	52.03	785.787	-16	12584.6	12590.8	12584.7	415499
986-1023	Cr-pAr-pUr-pCr-pUr-pAr-pCr-pCr-pAr-pGr-pAr-pCr-pCr-pAr-pGr-pCr-pAr-pAr-pCr-pUr-pUr-pCr-pCr-pGr-pGr-pGr-pUr-pGr-pCr-pAr-pGr-pCr-pCr-pCr-pAr-pCr-pCr-pGr-p	3'c.p	0.11	99.3	1.5	52.14	757.598	-16	12132.6	12138.2	12132.6	338770
1024-1058	Ar-pAr-pUr-pCr-pCr-pAr-pUr-pCr-pGr-pUr-pGr-pCr-pGr-pGr-pUr-pUr-pCr-pCr-pCr-pCr-pAr-pAr-pUr-pAr-pUr-pCr-pAr-pCr-pCr-pAr-pAr-pUr-pCr-pUr-pGr-p	3'c.p,18.0117	1.99	90.7	1.2	52.21	854.644	-13	11119.5	11124.2	11119.4	482772
1024-1058	Ar-pAr-pUr-pCr-pCr-pAr-pUr-pCr-pGr-pUr-pGr-pCr-pGr-pGr-pUr-pUr-pCr-pCr-pCr-pCr-pAr-pAr-pUr-pAr-pUr-pCr-pAr-pCr-pCr-pAr-pAr-pUr-pCr-pUr-pGr-p	3'c.p,18.0117	3.13	90.7	1	52.21	793.598	-14	11119.5	11124.5	11119.4	640656
3594-3626	Ar-pAr-pAr-pGr-pAr-pGr-pAr-pUr-pCr-pGr-pAr-pCr-pCr-pGr-pGr-pCr-pUr-pGr-pAr-pAr-pCr-pGr-pAr-pGr-pGr-pUr-pGr-pGr-pCr-pCr-pAr-pAr-pGr-p	3'c.p	-3.71	97.7	1.6	52.24	831.111	-13	10813.5	10818.6	10813.5	218182
3985-4024	Cr-pCr-pCr-pCr-pAr-pCr-pUr-pCr-pAr-pCr-pCr-pAr-pCr-pCr-pUr-pCr-pUr-pGr-pCr-pUr-pAr-pGr-pUr-pUr-pCr-pCr-pAr-pGr-pAr-pCr-pAr-pCr-pCr-pUr-pCr-pCr-pCr-pAr-pAr-pGr-p	3'c.p,18.0566	-2.88	98.1	1.1	52.25	839.507	-15	12602.7	12608.5	12602.7	1.81786e+06
3985-4024	Cr-pCr-pCr-pCr-pAr-pCr-pUr-pCr-pAr-pCr-pCr-pAr-pCr-pCr-pUr-pCr-pUr-pGr-pCr-pUr-pAr-pGr-pUr-pUr-pCr-pCr-pAr-pGr-pAr-pCr-pAr-pCr-pCr-pUr-pCr-pCr-pCr-pAr-pAr-pGr-p	3'c.p,18.0566	2.54	98.1	1	52.26	899.615	-14	12602.8	12608.3	12602.7	1.47657e+06
3985-4024	Cr-pCr-pCr-pCr-pAr-pCr-pUr-pCr-pAr-pCr-pCr-pAr-pCr-pCr-pUr-pCr-pUr-pGr-pCr-pUr-pAr-pGr-pUr-pUr-pCr-pCr-pAr-pGr-pAr-pCr-pAr-pCr-pCr-pUr-pCr-pCr-pCr-pAr-pAr-pGr-p	3'c.p,18.0566	-1.87	98.1	1.1	52.26	968.971	-13	12602.7	12608.3	12602.7	497789
2677-2713	Gr-pCr-pCr-pUr-pGr-pCr-pAr-pUr-pGr-pGr-pUr-pCr-pCr-pUr-pCr-pCr-pCr-pCr-pCr-pGr-pCr-pCr-pGr-pGr-pAr-pUr-pUr-pCr-pAr-pCr-pGr-pAr-pGr-pUr-pUr-pGr-pGr-p	3'c.p	0.78	95	1	52.52	788.033	-15	11830.5	11834.8	11830.5	166929
3809-3851	Cr-pUr-pGr-pCr-pUr-pGr-pCr-pAr-pAr-pGr-pUr-pUr-pCr-pGr-pAr-pCr-pGr-pAr-pGr-pGr-pAr-pCr-pGr-pAr-pUr-pUr-pCr-pUr-pGr-pAr-pGr-pCr-pCr-pCr-pGr-pUr-pGr-pCr-pUr-pGr-pAr-pAr-pGr-p	3'c.p	0.61	98.8	1.3	52.59	771.539	-18	13901.8	13908	13901.8	642637
3925-3968	Ur-pCr-pCr-pUr-pGr-pGr-pGr-pUr-pAr-pCr-pCr-pCr-pCr-pGr-pAr-pGr-pUr-pCr-pUr-pCr-pCr-pCr-pCr-pCr-pGr-pAr-pCr-pCr-pUr-pCr-pGr-pGr-pGr-pUr-pCr-pCr-pCr-pAr-pGr-pGr-pUr-pAr-pUr-pGr-p	3'c.p	-2.5	100	1.4	52.63	737.774	-19	14030.8	14037.1	14030.8	1.27345e+06
3925-3968	Ur-pCr-pCr-pUr-pGr-pGr-pGr-pUr-pAr-pCr-pCr-pCr-pCr-pGr-pAr-pGr-pUr-pCr-pUr-pCr-pCr-pCr-pCr-pCr-pGr-pAr-pCr-pCr-pUr-pCr-pGr-pGr-pGr-pUr-pCr-pCr-pCr-pAr-pGr-pGr-pUr-pAr-pUr-pGr-p	3'c.p	0.7	100	1.4	52.63	778.873	-18	14030.8	14037	14030.8	1.24287e+06
3925-3968	Ur-pCr-pCr-pUr-pGr-pGr-pGr-pUr-pAr-pCr-pCr-pCr-pCr-pGr-pAr-pGr-pUr-pCr-pUr-pCr-pCr-pCr-pCr-pCr-pGr-pAr-pCr-pCr-pUr-pCr-pGr-pGr-pGr-pUr-pCr-pCr-pCr-pAr-pGr-pGr-pUr-pAr-pUr-pGr-p	3'c.p	0.63	100	1.8	52.64	824.63	-17	14030.8	14037	14030.8	481977
948-983	Ar-pCr-pAr-pAr-pAr-pGr-pUr-pGr-pCr-pAr-pCr-pCr-pCr-pUr-pGr-pAr-pAr-pGr-pUr-pCr-pCr-pUr-pUr-pCr-pAr-pCr-pCr-pGr-pUr-pGr-pGr-pAr-pAr-pAr-pAr-pGr-p	3'c.p	2.43	99.5	1.1	52.9	827.536	-14	11595.6	11600.8	11595.6	1.43669e+06
948-983	Ar-pCr-pAr-pAr-pAr-pGr-pUr-pGr-pCr-pAr-pCr-pCr-pCr-pUr-pGr-pAr-pAr-pGr-pUr-pCr-pCr-pUr-pUr-pCr-pAr-pCr-pCr-pGr-pUr-pGr-pGr-pAr-pAr-pAr-pAr-pGr-p	3'c.p	0.32	99.5	1.1	52.9	772.368	-15	11595.6	11600.8	11595.6	1.26397e+06
3925-3968	Ur-pCr-pCr-pUr-pGr-pGr-pGr-pUr-pAr-pCr-pCr-pCr-pCr-pGr-pAr-pGr-pUr-pCr-pUr-pCr-pCr-pCr-pCr-pCr-pGr-pAr-pCr-pCr-pUr-pCr-pGr-pGr-pGr-pUr-pCr-pCr-pCr-pAr-pGr-pGr-pUr-pAr-pUr-pGr-p	3'c.p,17.9375	-2.5	97.9	1.4	52.9	877.359	-16	14048.7	14054.9	14048.7	603480
1671-1709	Ar-pAr-pCr-pUr-pUr-pCr-pAr-pAr-pCr-pUr-pUr-pCr-pAr-pAr-pCr-pGr-pGr-pCr-pCr-pUr-pGr-pAr-pCr-pCr-pGr-pGr-pCr-pAr-pCr-pCr-pGr-pGr-pCr-pGr-pUr-pGr-pCr-pUr-pGr-p	3'c.p	4.2	97.8	1.1	52.99	832.439	-15	12495.7	12501.5	12495.6	345760
2016-2052	Cr-pAr-pCr-pGr-pUr-pGr-pAr-pAr-pCr-pAr-pAr-pUr-pAr-pGr-pCr-pUr-pAr-pCr-pGr-pAr-pGr-pUr-pGr-pCr-pGr-pAr-pCr-pAr-pUr-pCr-pCr-pCr-pCr-pAr-pUr-pCr-pGr-p	3'c.p	1.98	100	1.2	53	847.681	-14	11876.6	11882.1	11876.6	439276
1671-1709	Ar-pAr-pCr-pUr-pUr-pCr-pAr-pAr-pCr-pUr-pUr-pCr-pAr-pAr-pCr-pGr-pGr-pCr-pCr-pUr-pGr-pAr-pCr-pCr-pGr-pGr-pCr-pAr-pCr-pCr-pGr-pGr-pCr-pGr-pUr-pGr-pCr-pUr-pGr-p	3'c.p	2.25	97.8	1.2	53	780.286	-16	12495.7	12501.4	12495.6	835457
2016-2052	Cr-pAr-pCr-pGr-pUr-pGr-pAr-pAr-pCr-pAr-pAr-pUr-pAr-pGr-pCr-pUr-pAr-pCr-pGr-pAr-pGr-pUr-pGr-pCr-pGr-pAr-pCr-pAr-pUr-pCr-pCr-pCr-pCr-pAr-pUr-pCr-pGr-p	3'c.p	1.9	100	1.4	53.01	791.169	-15	11876.6	11881.9	11876.6	465653
1559-1599	Cr-pGr-pUr-pGr-pGr-pGr-pCr-pUr-pAr-pUr-pCr-pAr-pGr-pCr-pCr-pCr-pUr-pAr-pCr-pAr-pGr-pAr-pGr-pUr-pGr-pGr-pUr-pGr-pGr-pUr-pGr-pCr-pUr-pGr-pAr-pGr-pCr-pUr-pUr-pCr-pGr-p	3'c.p	5.66	99.3	1.2	53.09	828.226	-16	13260.8	13266.6	13260.7	728923
1559-1599	Cr-pGr-pUr-pGr-pGr-pGr-pCr-pUr-pAr-pUr-pCr-pAr-pGr-pCr-pCr-pCr-pUr-pAr-pCr-pAr-pGr-pAr-pGr-pUr-pGr-pGr-pUr-pGr-pGr-pUr-pGr-pCr-pUr-pGr-pAr-pGr-pCr-pUr-pUr-pCr-pGr-p	3'c.p	5.88	100	1.4	53.14	779.33	-17	13260.8	13266.9	13260.7	656896
1559-1599	Cr-pGr-pUr-pGr-pGr-pGr-pCr-pUr-pAr-pUr-pCr-pAr-pGr-pCr-pCr-pCr-pUr-pAr-pCr-pAr-pGr-pAr-pGr-pUr-pGr-pGr-pUr-pGr-pGr-pUr-pGr-pCr-pUr-pGr-pAr-pGr-pCr-pUr-pUr-pCr-pGr-p	3'c.p	4.7	100	1.1	53.14	883.374	-15	13260.8	13267	13260.7	633669
1559-1599	Cr-pGr-pUr-pGr-pGr-pGr-pCr-pUr-pAr-pUr-pCr-pAr-pGr-pCr-pCr-pCr-pUr-pAr-pCr-pAr-pGr-pAr-pGr-pUr-pGr-pGr-pUr-pGr-pGr-pUr-pGr-pCr-pUr-pGr-pAr-pGr-pCr-pUr-pUr-pCr-pGr-p	3'c.p	4.7	100	1.1	53.14	883.642	-15	13260.8	13266.8	13260.7	635274
1559-1599	Cr-pGr-pUr-pGr-pGr-pGr-pCr-pUr-pAr-pUr-pCr-pAr-pGr-pCr-pCr-pCr-pUr-pAr-pCr-pAr-pGr-pAr-pGr-pUr-pGr-pGr-pUr-pGr-pGr-pUr-pGr-pCr-pUr-pGr-pAr-pGr-pCr-pUr-pUr-pCr-pGr-p	3'c.p	4.85	100	1.2	53.14	828.038	-16	13260.8	13266.5	13260.7	1.6836e+06
668-707	Cr-pAr-pAr-pGr-pCr-pAr-pCr-pAr-pCr-pCr-pCr-pCr-pUr-pAr-pUr-pCr-pAr-pAr-pCr-pCr-pUr-pCr-pGr-pUr-pGr-pCr-pGr-pGr-pGr-pAr-pUr-pCr-pUr-pGr-pCr-pCr-pUr-pCr-pAr-pGr-p	3'c.p	10.24	92.7	1.9	53.18	748.918	-17	12744.8	12750.2	12744.7	329596
668-707	Cr-pAr-pAr-pGr-pCr-pAr-pCr-pAr-pCr-pCr-pCr-pCr-pUr-pAr-pUr-pCr-pAr-pAr-pCr-pCr-pUr-pCr-pGr-pUr-pGr-pCr-pGr-pGr-pGr-pAr-pUr-pCr-pUr-pGr-pCr-pCr-pUr-pCr-pAr-pGr-p	3'c.p	2.27	92.7	1.5	53.19	795.913	-16	12744.7	12750.4	12744.7	314938
520-558	Ar-pGr-pUr-pUr-pCr-pCr-pGr-pGr-pGr-pUr-pGr-pUr-pAr-pCr-pAr-pGr-pCr-pAr-pGr-pCr-pGr-pCr-pCr-pAr-pAr-pCr-pAr-pAr-pCr-pUr-pGr-pCr-pAr-pCr-pCr-pUr-pUr-pCr-pGr-p	3'c.p	-2.79	99.7	1.1	53.21	893.614	-14	12519.6	12525.5	12519.7	291499
108-145	Ar-pCr-pCr-pAr-pCr-pCr-pAr-pGr-pAr-pAr-pCr-pAr-pCr-pAr-pGr-pCr-pUr-pGr-pCr-pCr-pUr-pCr-pCr-pAr-pGr-pCr-pCr-pUr-pAr-pCr-pAr-pCr-pCr-pAr-pAr-pCr-pAr-pGr-p	3'c.p	1.74	100	1.7	53.56	864.189	-14	12106.7	12112	12106.7	250611
108-145	Ar-pCr-pCr-pAr-pCr-pCr-pAr-pGr-pAr-pAr-pCr-pAr-pCr-pAr-pGr-pCr-pUr-pGr-pCr-pCr-pUr-pCr-pCr-pAr-pGr-pCr-pCr-pUr-pAr-pCr-pAr-pCr-pCr-pAr-pAr-pCr-pAr-pGr-p	3'c.p	1.74	100	1.2	53.56	755.914	-16	12106.7	12111.8	12106.7	572164
3985-4028	Cr-pCr-pCr-pCr-pAr-pCr-pUr-pCr-pAr-pCr-pCr-pAr-pCr-pCr-pUr-pCr-pUr-pGr-pCr-pUr-pAr-pGr-pUr-pUr-pCr-pCr-pAr-pGr-pAr-pCr-pAr-pCr-pCr-pUr-pCr-pCr-pCr-pAr-pAr-pGr-pCr-pAr-pCr-pGr-p	3'c.p	-0.85	99.7	1.5	53.59	815.104	-17	13868.8	13875.1	13868.8	479828
1378-1414	Ar-pCr-pUr-pCr-pCr-pAr-pAr-pAr-pGr-pUr-pCr-pGr-pGr-pCr-pGr-pGr-pCr-pAr-pAr-pCr-pUr-pAr-pCr-pAr-pAr-pUr-pUr-pAr-pCr-pCr-pUr-pGr-pUr-pAr-pCr-pCr-pGr-p	3'c.p	1.46	100	1.2	53.63	844.894	-14	11837.6	11843	11837.6	724796
1378-1414	Ar-pCr-pUr-pCr-pCr-pAr-pAr-pAr-pGr-pUr-pCr-pGr-pGr-pCr-pGr-pGr-pCr-pAr-pAr-pCr-pUr-pAr-pCr-pAr-pAr-pUr-pUr-pAr-pCr-pCr-pUr-pGr-pUr-pAr-pCr-pCr-pGr-p	3'c.p	-1.01	100	1.1	53.63	788.5	-15	11837.6	11843	11837.6	1.28258e+06
1305-1344	Ar-pUr-pCr-pGr-pCr-pCr-pGr-pAr-pCr-pUr-pAr-pCr-pAr-pAr-pCr-pUr-pAr-pCr-pAr-pAr-pGr-pCr-pUr-pGr-pCr-pCr-pCr-pGr-pAr-pCr-pGr-pAr-pCr-pUr-pUr-pCr-pAr-pCr-pCr-pGr-p	3'c.p	1.42	100	1	53.96	849.376	-15	12751.7	12757.4	12751.7	1.03003e+06
1305-1344	Ar-pUr-pCr-pGr-pCr-pCr-pGr-pAr-pCr-pUr-pAr-pCr-pAr-pAr-pCr-pUr-pAr-pCr-pAr-pAr-pGr-pCr-pUr-pGr-pCr-pCr-pCr-pGr-pAr-pCr-pGr-pAr-pCr-pUr-pUr-pCr-pAr-pCr-pCr-pGr-p	3'c.p	4.71	100	1.5	53.97	749.391	-17	12751.8	12757.2	12751.7	643433
1305-1344	Ar-pUr-pCr-pGr-pCr-pCr-pGr-pAr-pCr-pUr-pAr-pCr-pAr-pAr-pCr-pUr-pAr-pCr-pAr-pAr-pGr-pCr-pUr-pGr-pCr-pCr-pCr-pGr-pAr-pCr-pGr-pAr-pCr-pUr-pUr-pCr-pAr-pCr-pCr-pGr-p	3'c.p	3.1	100	1.5	53.99	796.29	-16	12751.8	12757.5	12751.7	1.21139e+06
2787-2823	Ar-pCr-pCr-pCr-pAr-pGr-pAr-pAr-pUr-pGr-pUr-pGr-pCr-pUr-pGr-pUr-pAr-pCr-pGr-pAr-pGr-pAr-pAr-pCr-pCr-pAr-pGr-pAr-pAr-pGr-pCr-pUr-pGr-pAr-pUr-pCr-pGr-p	3'c.p	4.4	98.7	1.3	54.28	798.037	-15	11980.7	11986	11980.6	788204
3095-3137	Ar-pGr-pCr-pCr-pGr-pCr-pCr-pGr-pAr-pGr-pAr-pUr-pUr-pAr-pGr-pAr-pGr-pCr-pCr-pUr-pCr-pUr-pGr-pCr-pCr-pAr-pAr-pUr-pCr-pUr-pGr-pGr-pCr-pCr-pGr-pCr-pCr-pAr-pCr-pCr-pAr-pAr-pGr-p	3'c.p	-0.21	99.6	1.2	54.37	811.222	-17	13802.9	13809.2	13802.9	458560
3788-3810	Gr-pCr-pUr-pGr-pCr-pCr-pUr-pAr-pAr-pCr-pAr-pCr-pGr-pCr-pCr-pUr-pCr-pCr-pAr-pAr-pCr-pCr-pGr-p	3'c.p	-0.6	99.1	1	54.51	810.323	-9	7298.98	7301.21	7298.98	34517.1
2355-2391	Ar-pCr-pAr-pGr-pGr-pGr-pAr-pUr-pCr-pGr-pCr-pCr-pGr-pUr-pGr-pGr-pAr-pAr-pCr-pAr-pGr-pGr-pAr-pCr-pAr-pAr-pGr-pAr-pAr-pCr-pAr-pCr-pCr-pCr-pAr-pAr-pGr-p	3'c.p	3.58	100	1.7	54.82	753.415	-16	12064.8	12069.9	12064.7	455410
2355-2391	Ar-pCr-pAr-pGr-pGr-pGr-pAr-pUr-pCr-pGr-pCr-pCr-pGr-pUr-pGr-pGr-pAr-pAr-pCr-pAr-pGr-pGr-pAr-pCr-pAr-pAr-pGr-pAr-pAr-pCr-pAr-pCr-pCr-pCr-pAr-pAr-pGr-p	3'c.p	-0.15	100	1.3	54.84	861.047	-14	12064.7	12070.6	12064.7	523290
2355-2391	Ar-pCr-pAr-pGr-pGr-pGr-pAr-pUr-pCr-pGr-pCr-pCr-pGr-pUr-pGr-pGr-pAr-pAr-pCr-pAr-pGr-pGr-pAr-pCr-pAr-pAr-pGr-pAr-pAr-pCr-pAr-pCr-pCr-pCr-pAr-pAr-pGr-p	3'c.p	1.23	100	1.9	54.84	927.435	-13	12064.7	12069.8	12064.7	175183
172-215	Ar-pCr-pAr-pAr-pGr-pGr-pUr-pGr-pUr-pUr-pCr-pAr-pGr-pAr-pUr-pCr-pCr-pAr-pGr-pCr-pGr-pUr-pGr-pCr-pUr-pGr-pCr-pAr-pCr-pUr-pCr-pUr-pAr-pCr-pCr-pCr-pAr-pGr-pGr-pAr-pCr-pCr-pUr-pGr-p	3'c.p	3.38	99.7	1.3	54.96	829.339	-17	14110.9	14117.7	14110.9	524834
2355-2391	Ar-pCr-pAr-pGr-pGr-pGr-pAr-pUr-pCr-pGr-pCr-pCr-pGr-pUr-pGr-pGr-pAr-pAr-pCr-pAr-pGr-pGr-pAr-pCr-pAr-pAr-pGr-pAr-pAr-pCr-pAr-pCr-pCr-pCr-pAr-pAr-pGr-p	3'c.p,18.0176	-0.15	95.2	1.2	55.04	928.821	-13	12082.7	12087.7	12082.7	421936
2355-2391	Ar-pCr-pAr-pGr-pGr-pGr-pAr-pUr-pCr-pGr-pCr-pCr-pGr-pUr-pGr-pGr-pAr-pAr-pCr-pAr-pGr-pGr-pAr-pCr-pAr-pAr-pGr-pAr-pAr-pCr-pAr-pCr-pCr-pCr-pAr-pAr-pGr-p	3'c.p,18.0176	1.63	95.2	1.1	55.05	862.333	-14	12082.8	12088.2	12082.7	716782
2016-2059	Cr-pAr-pCr-pGr-pUr-pGr-pAr-pAr-pCr-pAr-pAr-pUr-pAr-pGr-pCr-pUr-pAr-pCr-pGr-pAr-pGr-pUr-pGr-pCr-pGr-pAr-pCr-pAr-pUr-pCr-pCr-pCr-pCr-pAr-pUr-pCr-pGr-pGr-pCr-pGr-pCr-pUr-pGr-pGr-p	3'c.p	0.02	99.4	1.3	55.39	833.108	-17	14172.9	14178.9	14172.9	468050
1921-1968	Cr-pCr-pAr-pUr-pUr-pCr-pAr-pCr-pGr-pCr-pCr-pGr-pAr-pUr-pCr-pAr-pGr-pCr-pUr-pGr-pAr-pCr-pAr-pCr-pCr-pUr-pAr-pCr-pAr-pUr-pGr-pGr-pCr-pGr-pGr-pGr-pUr-pGr-pUr-pAr-pCr-pUr-pCr-pCr-pAr-pCr-pCr-pGr-p	3'c.p	-7.72	98.5	1.1	55.67	806.259	-19	15330.9	15337.7	15331	392346
2496-2541	Cr-pGr-pGr-pAr-pGr-pCr-pUr-pUr-pCr-pAr-pUr-pCr-pGr-pAr-pGr-pGr-pAr-pCr-pCr-pUr-pGr-pCr-pUr-pGr-pUr-pUr-pCr-pAr-pAr-pCr-pAr-pAr-pAr-pGr-pUr-pGr-pAr-pCr-pAr-pCr-pUr-pGr-pGr-pCr-pCr-pGr-p	3'c.p	1.86	98.9	1.2	55.79	822.938	-18	14825	14829.7	14825	479293
102-145	Ar-pAr-pCr-pCr-pUr-pGr-pAr-pCr-pCr-pAr-pCr-pCr-pAr-pGr-pAr-pAr-pCr-pAr-pCr-pAr-pGr-pCr-pUr-pGr-pCr-pCr-pUr-pCr-pCr-pAr-pGr-pCr-pCr-pUr-pAr-pCr-pAr-pCr-pCr-pAr-pAr-pCr-pAr-pGr-p	3'c.p	1.11	100	1.3	56.39	778.604	-18	14026	14032.2	14026	1.66924e+06
102-145	Ar-pAr-pCr-pCr-pUr-pGr-pAr-pCr-pCr-pAr-pCr-pCr-pAr-pGr-pAr-pAr-pCr-pAr-pCr-pAr-pGr-pCr-pUr-pGr-pCr-pCr-pUr-pCr-pCr-pAr-pGr-pCr-pCr-pUr-pAr-pCr-pAr-pCr-pCr-pAr-pAr-pCr-pAr-pGr-p	3'c.p	-1.4	100	1.1	56.39	875.993	-16	14025.9	14032.2	14026	906065
2014-2059	Ar-pGr-pCr-pAr-pCr-pGr-pUr-pGr-pAr-pAr-pCr-pAr-pAr-pUr-pAr-pGr-pCr-pUr-pAr-pCr-pGr-pAr-pGr-pUr-pGr-pCr-pGr-pAr-pCr-pAr-pUr-pCr-pCr-pCr-pCr-pAr-pUr-pCr-pGr-pGr-pCr-pGr-pCr-pUr-pGr-pGr-p	3'c.p	-4.08	96.9	1.3	56.7	927.245	-16	14846.9	14853.4	14847	563337
2316-2364	Cr-pAr-pGr-pUr-pAr-pCr-pGr-pGr-pCr-pAr-pGr-pCr-pUr-pUr-pCr-pUr-pGr-pCr-pAr-pCr-pCr-pCr-pAr-pGr-pCr-pUr-pGr-pAr-pAr-pUr-pAr-pGr-pAr-pGr-pCr-pCr-pCr-pUr-pGr-pAr-pCr-pAr-pGr-pGr-pGr-pAr-pUr-pCr-pGr-p	3'c.p	2.11	91.1	1.6	56.82	877.391	-18	15803.1	15808.7	15803.1	284188
2316-2364	Cr-pAr-pGr-pUr-pAr-pCr-pGr-pGr-pCr-pAr-pGr-pCr-pUr-pUr-pCr-pUr-pGr-pCr-pAr-pCr-pCr-pCr-pAr-pGr-pCr-pUr-pGr-pAr-pAr-pUr-pAr-pGr-pAr-pGr-pCr-pCr-pCr-pUr-pGr-pAr-pCr-pAr-pGr-pGr-pGr-pAr-pUr-pCr-pGr-p	3'c.p	2.11	91.1	1.2	56.84	789.451	-20	15803.1	15809.6	15803.1	544020
2316-2364	Cr-pAr-pGr-pUr-pAr-pCr-pGr-pGr-pCr-pAr-pGr-pCr-pUr-pUr-pCr-pUr-pGr-pCr-pAr-pCr-pCr-pCr-pAr-pGr-pCr-pUr-pGr-pAr-pAr-pUr-pAr-pGr-pAr-pGr-pCr-pCr-pCr-pUr-pGr-pAr-pCr-pAr-pGr-pGr-pGr-pAr-pUr-pCr-pGr-p	3'c.p	2.11	91.1	1.2	56.84	831.107	-19	15803.1	15809.8	15803.1	842405
3116-3140	Cr-pAr-pAr-pGr-pAr-pGr-pAr-pCr-pAr-pCr-pCr-pAr-pCr-pCr-pGr-pCr-pGr-pAr-pUr-pCr-pGr-pCr-pAr-pUr-pGr-p	3'c.p	-3.03	96.5	1	58.17	805.306	-10	8060.1	8062.1	8060.13	66057

## Sheet: CSP mRNA 25degC
Positions	Oligo Sequence	3' Termini	∆ ppm	Conf. Score	Best ASR	RT	M/Z	Charge St.	Mono Mass Exp.	Avg Mass Exp.	Mono Mass Theo.	MS Area
4040-4048	Cr-pUr-pCr-pAr-pAr-pAr-pAr-pCr-pGr-p	3'c.p	1.04	99.8	1	11.97	575.675	-5	2882.41	2883.56	2882.41	3300532
4097-4105	Cr-pAr-pAr-pUr-pAr-pAr-pAr-pCr-pGr-p	3'c.p	1.28	95.2	1	12.4	580.478	-5	2906.42	2907.51	2906.42	2838124
4097-4105	Cr-pAr-pAr-pUr-pAr-pAr-pAr-pCr-pGr-p	3'c.p	1.2	95.2	1.1	12.41	725.849	-4	2906.42	2907.48	2906.42	1.18819e+06
4097-4105	Cr-pAr-pAr-pUr-pAr-pAr-pAr-pCr-pGr-p	3'c.p	0.95	95.2	1.3	12.41	967.8	-3	2906.42	2907.67	2906.42	715979
3375-3384	Ar-pAr-pCr-pUr-pUr-pCr-pUr-pAr-pCr-pGr-p	3'c.p	2.25	100	1	13.01	1582.2	-2	3165.41	3166.6	3165.4	2501193
3375-3384	Ar-pAr-pCr-pUr-pUr-pCr-pUr-pAr-pCr-pGr-p	3'c.p	1.47	100	1	13.01	632.275	-5	3165.41	3166.74	3165.4	4.37997e+06
292-302	Ar-pCr-pAr-pAr-pCr-pCr-pCr-pCr-pGr-pUr-pGr-p	3'c.p	1.52	99.4	1	13.07	583.908	-6	3508.49	3510	3508.48	1.95838e+06
1226-1236	Cr-pUr-pUr-pCr-pAr-pCr-pAr-pAr-pAr-pCr-pGr-p	3'c.p	0.94	100	1	13.17	581.406	-6	3493.48	3494.97	3493.47	8147584
1226-1236	Cr-pUr-pUr-pCr-pAr-pCr-pAr-pAr-pAr-pCr-pGr-p	3'c.p	1.15	100	1	13.17	697.889	-5	3493.48	3494.98	3493.47	5.87377e+06
1226-1236	Cr-pUr-pUr-pCr-pAr-pCr-pAr-pAr-pAr-pCr-pGr-p	3'c.p	1.43	100	1	13.17	1163.82	-3	3493.48	3494.97	3493.47	3.72503e+06
1226-1236	Cr-pUr-pUr-pCr-pAr-pCr-pAr-pAr-pAr-pCr-pGr-p	3'c.p	1.71	100	1	13.17	1746.23	-2	3493.48	3494.97	3493.47	5.67963e+06
4059-4071	Cr-pCr-pAr-pCr-pAr-pCr-pCr-pCr-pCr-pCr-pAr-pCr-pGr-p	3'c.p	1.7	100	1.1	13.41	581.791	-7	4077.58	4079.25	4077.58	1923935
4059-4071	Cr-pCr-pAr-pCr-pAr-pCr-pCr-pCr-pCr-pCr-pAr-pCr-pGr-p	3'c.p	1.28	100	1	13.41	1358.52	-3	4077.58	4079.26	4077.58	3.31293e+06
4059-4071	Cr-pCr-pAr-pCr-pAr-pCr-pCr-pCr-pCr-pCr-pAr-pCr-pGr-p	3'c.p	1.7	100	1	13.41	678.757	-6	4077.58	4079.24	4077.58	4834607
1453-1464	Ar-pCr-pAr-pUr-pCr-pUr-pCr-pCr-pAr-pCr-pCr-pGr-p	3'c.p	1.45	99.2	1	13.67	628.244	-6	3774.51	3776.08	3774.5	10581903
1453-1464	Ar-pCr-pAr-pUr-pCr-pUr-pCr-pCr-pAr-pCr-pCr-pGr-p	3'c.p	1.26	99.2	1	13.67	1257.5	-3	3774.51	3776.08	3774.5	5.36306e+06
1453-1464	Ar-pCr-pAr-pUr-pCr-pUr-pCr-pCr-pAr-pCr-pCr-pGr-p	3'c.p	1.52	99.2	1	13.67	754.095	-5	3774.51	3776.06	3774.5	3424148
3453-3462	Ar-pAr-pCr-pAr-pAr-pUr-pAr-pCr-pCr-pGr-p	3'c.p	1.61	100	1	13.89	1605.23	-2	3211.46	3212.87	3211.46	2.82129e+06
3453-3462	Ar-pAr-pCr-pAr-pAr-pUr-pAr-pCr-pCr-pGr-p	3'c.p	1.53	100	1	13.89	641.486	-5	3211.46	3212.82	3211.46	4.71448e+06
3406-3417	Ar-pCr-pAr-pAr-pCr-pAr-pCr-pCr-pUr-pUr-pCr-pGr-p	3'c.p	2.66	100	1	15.77	1898.76	-2	3798.52	3800.06	3798.51	1.56494e+06
3406-3417	Ar-pCr-pAr-pAr-pCr-pAr-pCr-pCr-pUr-pUr-pCr-pGr-p	3'c.p	2.28	100	1	15.78	1265.5	-3	3798.52	3800.07	3798.51	2.64681e+06
3406-3417	Ar-pCr-pAr-pAr-pCr-pAr-pCr-pCr-pUr-pUr-pCr-pGr-p	3'c.p	2.08	100	1.1	15.78	541.782	-7	3798.52	3800.12	3798.51	672061
3406-3417	Ar-pCr-pAr-pAr-pCr-pAr-pCr-pCr-pUr-pUr-pCr-pGr-p	3'c.p	2.15	100	1	15.78	632.247	-6	3798.52	3800.04	3798.51	5588868
1810-1822	Ar-pCr-pAr-pUr-pCr-pAr-pCr-pCr-pCr-pCr-pUr-pUr-pGr-p	3'c.p	1.96	100	1	16.64	679.249	-6	4080.54	4082.19	4080.53	1.97663e+06
1810-1822	Ar-pCr-pAr-pUr-pCr-pAr-pCr-pCr-pCr-pCr-pUr-pUr-pGr-p	3'c.p	2.56	100	1	16.65	582.07	-7	4080.54	4082.21	4080.53	1.86477e+06
1810-1822	Ar-pCr-pAr-pUr-pCr-pAr-pCr-pCr-pCr-pCr-pUr-pUr-pGr-p	3'c.p	1.78	100	1	16.65	1359.51	-3	4080.54	4082.2	4080.53	1.74711e+06
2870-2881	Cr-pAr-pGr-pCr-pAr-pCr-pAr-pGr-pCr-pAr-pAr-pGr-p	3'c.p	2.38	99.8	1	16.65	649.256	-6	3900.58	3902.2	3900.57	510938
3925-3938	Ur-pCr-pCr-pUr-pGr-pGr-pGr-pUr-pAr-pCr-pCr-pCr-pCr-pGr-p	3'c.p	2.09	100	1	16.76	1485.18	-3	4457.58	4459.5	4457.57	2.78251e+06
3925-3938	Ur-pCr-pCr-pUr-pGr-pGr-pGr-pUr-pAr-pCr-pCr-pCr-pCr-pGr-p	3'c.p	2.31	100	1	16.77	742.256	-6	4457.58	4459.5	4457.57	1.52506e+06
3925-3938	Ur-pCr-pCr-pUr-pGr-pGr-pGr-pUr-pAr-pCr-pCr-pCr-pCr-pGr-p	3'c.p	2.53	100	1	16.77	635.932	-7	4457.58	4459.51	4457.57	3172462
3925-3938	Ur-pCr-pCr-pUr-pGr-pGr-pGr-pUr-pAr-pCr-pCr-pCr-pCr-pGr-p	3'c.p	2.2	100	1	16.77	1113.89	-4	4457.58	4459.49	4457.57	489361
1692-1704	Ar-pCr-pCr-pGr-pGr-pCr-pAr-pCr-pCr-pGr-pGr-pCr-pGr-p	3'c.p	1.25	99.8	1	16.96	1403.86	-3	4213.6	4215.57	4213.59	596918
1692-1704	Ar-pCr-pCr-pGr-pGr-pCr-pAr-pCr-pCr-pGr-pGr-pCr-pGr-p	3'c.p	1.6	99.8	1	16.97	701.426	-6	4213.6	4215.52	4213.59	587370
1692-1704	Ar-pCr-pCr-pGr-pGr-pCr-pAr-pCr-pCr-pGr-pGr-pCr-pGr-p	3'c.p	2.41	99.8	1.2	16.98	601.079	-7	4213.6	4215.25	4213.59	567849
180-192	Ur-pUr-pCr-pAr-pGr-pAr-pUr-pCr-pCr-pAr-pGr-pCr-pGr-p	3'c.p	2.37	99.9	1	16.98	692.585	-6	4160.55	4162.19	4160.54	627571
180-192	Ur-pUr-pCr-pAr-pGr-pAr-pUr-pCr-pCr-pAr-pGr-pCr-pGr-p	3'c.p	2.61	99.9	1.1	17	593.5	-7	4160.55	4162.21	4160.54	524376
180-192	Ur-pUr-pCr-pAr-pGr-pAr-pUr-pCr-pCr-pAr-pGr-pCr-pGr-p	3'c.p	2.02	99.9	1	17	1386.18	-3	4160.55	4162.21	4160.54	635720
2282-2295	Cr-pGr-pGr-pCr-pGr-pAr-pUr-pUr-pCr-pCr-pAr-pCr-pCr-pGr-p	3'c.p	1.78	100	1	17.07	895.313	-5	4480.6	4482.53	4480.59	994752
2282-2295	Cr-pGr-pGr-pCr-pGr-pAr-pUr-pUr-pCr-pCr-pAr-pCr-pCr-pGr-p	3'c.p	2	100	1	17.07	745.926	-6	4480.6	4482.57	4480.59	3.58069e+06
2282-2295	Cr-pGr-pGr-pCr-pGr-pAr-pUr-pUr-pCr-pCr-pAr-pCr-pCr-pGr-p	3'c.p	1.89	100	1	17.07	639.365	-7	4480.6	4482.58	4480.59	3.79141e+06
2282-2295	Cr-pGr-pGr-pCr-pGr-pAr-pUr-pUr-pCr-pCr-pAr-pCr-pCr-pGr-p	3'c.p	1.67	100	1	17.07	1119.39	-4	4480.6	4482.59	4480.59	780372
2282-2295	Cr-pGr-pGr-pCr-pGr-pAr-pUr-pUr-pCr-pCr-pAr-pCr-pCr-pGr-p	3'c.p	1.56	100	1	17.07	1492.86	-3	4480.6	4482.56	4480.59	4.22345e+06
1410-1423	Ur-pAr-pCr-pCr-pGr-pGr-pCr-pUr-pGr-pUr-pUr-pCr-pCr-pGr-p	3'c.p	3.05	93.2	1	17.27	636.216	-7	4458.56	4460.58	4458.55	636213
2581-2593	Ar-pCr-pAr-pUr-pUr-pGr-pCr-pCr-pGr-pCr-pCr-pAr-pGr-p	3'c.p	1.46	100	1	17.27	1385.85	-3	4159.56	4161.42	4159.56	852733
2581-2593	Ar-pCr-pAr-pUr-pUr-pGr-pCr-pCr-pGr-pCr-pCr-pAr-pGr-p	3'c.p	2.17	100	1	17.27	593.359	-7	4159.57	4161.43	4159.56	848005
2581-2593	Ar-pCr-pAr-pUr-pUr-pGr-pCr-pCr-pGr-pCr-pCr-pAr-pGr-p	3'c.p	1.7	100	1	17.27	692.421	-6	4159.56	4161.24	4159.56	721169
3525-3535	Ar-pAr-pCr-pCr-pAr-pCr-pAr-pCr-pAr-pAr-pGr-p	3'c.p	2.04	100	1	17.53	589.082	-6	3539.53	3540.84	3539.53	947151
2975-2988	Cr-pUr-pCr-pUr-pGr-pUr-pGr-pCr-pUr-pGr-pAr-pAr-pCr-pGr-p	3'c.p	3.36	100	1	17.77	1493.52	-3	4482.58	4484.26	4482.56	1.51251e+06
2975-2988	Cr-pUr-pCr-pUr-pGr-pUr-pGr-pCr-pUr-pGr-pAr-pAr-pCr-pGr-p	3'c.p	2.59	100	1	17.77	639.503	-7	4482.57	4484.29	4482.56	1.76528e+06
2693-2704	Cr-pAr-pCr-pAr-pAr-pUr-pCr-pAr-pCr-pAr-pAr-pGr-p	3'c.p	2.03	100	1	17.8	768.305	-5	3845.56	3847.19	3845.55	372584
2693-2704	Cr-pAr-pCr-pAr-pAr-pUr-pCr-pAr-pCr-pAr-pAr-pGr-p	3'c.p	2.28	100	1	17.8	640.087	-6	3845.56	3847.21	3845.55	1.18328e+06
2693-2704	Cr-pAr-pCr-pAr-pAr-pUr-pCr-pAr-pCr-pAr-pAr-pGr-p	3'c.p	2.09	100	1	17.8	1281.18	-3	3845.56	3847.17	3845.55	620212
63-77	Ur-pUr-pCr-pCr-pUr-pGr-pGr-pUr-pGr-pCr-pUr-pGr-pCr-pUr-pGr-p	3'c.p	2.57	100	1.1	17.98	596.814	-8	4781.57	4783.54	4781.55	875921
63-77	Ur-pUr-pCr-pCr-pUr-pGr-pGr-pUr-pGr-pCr-pUr-pGr-pCr-pUr-pGr-p	3'c.p	1.96	100	1.1	17.99	1593.52	-3	4781.56	4783.64	4781.55	1.14506e+06
2573-2586	Ur-pCr-pUr-pGr-pGr-pGr-pCr-pGr-pAr-pCr-pAr-pUr-pUr-pGr-p	3'c.p	2.18	100	1	18.35	645.219	-7	4522.58	4524.48	4522.57	569873
2573-2586	Ur-pCr-pUr-pGr-pGr-pGr-pCr-pGr-pAr-pCr-pAr-pUr-pUr-pGr-p	3'c.p	2.61	100	1	18.35	1506.85	-3	4522.58	4524.5	4522.57	722027
3393-3405	Ar-pUr-pCr-pAr-pUr-pCr-pAr-pCr-pCr-pAr-pCr-pCr-pGr-p	3'c.p	1.86	100	1	18.44	1025.13	-4	4103.56	4105.23	4103.56	881033
3393-3405	Ar-pUr-pCr-pAr-pUr-pCr-pAr-pCr-pCr-pAr-pCr-pCr-pGr-p	3'c.p	2.46	100	1	18.44	2051.28	-2	4103.57	4105.27	4103.56	1.32807e+06
3393-3405	Ar-pUr-pCr-pAr-pUr-pCr-pAr-pCr-pCr-pAr-pCr-pCr-pGr-p	3'c.p	1.51	100	1	18.44	1367.18	-3	4103.56	4105.23	4103.56	5479497
3393-3405	Ar-pUr-pCr-pAr-pUr-pCr-pAr-pCr-pCr-pAr-pCr-pCr-pGr-p	3'c.p	1.39	100	1	18.44	683.086	-6	4103.56	4105.24	4103.56	5.91038e+06
3393-3405	Ar-pUr-pCr-pAr-pUr-pCr-pAr-pCr-pCr-pAr-pCr-pCr-pGr-p	3'c.p	1.86	100	1	18.44	585.359	-7	4103.56	4105.25	4103.56	4810456
3393-3405	Ar-pUr-pCr-pAr-pUr-pCr-pAr-pCr-pCr-pAr-pCr-pCr-pGr-p	3'c.p	1.98	100	1	18.44	819.906	-5	4103.56	4105.27	4103.56	1.16747e+06
2860-2872	Ar-pCr-pAr-pGr-pCr-pCr-pUr-pGr-pAr-pGr-pCr-pAr-pGr-p	3'c.p	1.17	100	1	18.49	1406.86	-3	4222.6	4224.54	4222.59	988908
2860-2872	Ar-pCr-pAr-pGr-pCr-pCr-pUr-pGr-pAr-pGr-pCr-pAr-pGr-p	3'c.p	2.1	100	1	18.49	702.926	-6	4222.6	4224.52	4222.59	983887
2860-2872	Ar-pCr-pAr-pGr-pCr-pCr-pUr-pGr-pAr-pGr-pCr-pAr-pGr-p	3'c.p	1.98	100	1	18.49	602.507	-7	4222.6	4224.56	4222.59	949078
3273-3285	Ar-pAr-pUr-pUr-pUr-pCr-pAr-pCr-pCr-pAr-pCr-pCr-pGr-p	3'c.p	1.24	100	1	19.04	1367.51	-3	4104.54	4106.22	4104.54	5.78934e+06
3273-3285	Ar-pAr-pUr-pUr-pUr-pCr-pAr-pCr-pCr-pAr-pCr-pCr-pGr-p	3'c.p	1.95	100	1	19.04	585.5	-7	4104.55	4106.25	4104.54	4.63072e+06
3273-3285	Ar-pAr-pUr-pUr-pUr-pCr-pAr-pCr-pCr-pAr-pCr-pCr-pGr-p	3'c.p	1.35	100	1	19.04	683.25	-6	4104.55	4106.2	4104.54	7813663
3969-3984	Cr-pUr-pCr-pCr-pCr-pAr-pCr-pCr-pUr-pCr-pCr-pAr-pCr-pCr-pUr-pGr-p	3'c.p	1.94	100	1	19.16	620.7	-8	4971.65	4973.77	4971.64	3978478
3969-3984	Cr-pUr-pCr-pCr-pCr-pAr-pCr-pCr-pUr-pCr-pCr-pAr-pCr-pCr-pUr-pGr-p	3'c.p	1.64	100	1	19.16	1656.88	-3	4971.65	4973.77	4971.64	2.69244e+06
3969-3984	Cr-pUr-pCr-pCr-pCr-pAr-pCr-pCr-pUr-pCr-pCr-pAr-pCr-pCr-pUr-pGr-p	3'c.p	1.45	100	1.3	19.16	709.515	-7	4971.65	4973.75	4971.64	1523999
466-480	Ar-pCr-pCr-pCr-pCr-pUr-pUr-pCr-pCr-pUr-pGr-pGr-pGr-pCr-pGr-p	3'c.p	3.13	100	1	19.5	679.654	-7	4762.62	4764.65	4762.61	1.01932e+06
466-480	Ar-pCr-pCr-pCr-pCr-pUr-pUr-pCr-pCr-pUr-pGr-pGr-pGr-pCr-pGr-p	3'c.p	3.44	100	1	19.5	594.571	-8	4762.62	4764.67	4762.61	467071
466-480	Ar-pCr-pCr-pCr-pCr-pUr-pUr-pCr-pCr-pUr-pGr-pGr-pGr-pCr-pGr-p	3'c.p	2.62	100	1	19.5	793.097	-6	4762.62	4764.69	4762.61	292010
466-480	Ar-pCr-pCr-pCr-pCr-pUr-pUr-pCr-pCr-pUr-pGr-pGr-pGr-pCr-pGr-p	3'c.p	2.82	100	1	19.5	1587.2	-3	4762.62	4764.68	4762.61	868210
3797-3811	Ur-pAr-pGr-pCr-pUr-pGr-pUr-pGr-pGr-pCr-pAr-pGr-pCr-pUr-pGr-p	3'c.p	2.62	100	1	19.89	607.697	-8	4867.63	4869.74	4867.61	1.30009e+06
3797-3811	Ur-pAr-pGr-pCr-pUr-pGr-pUr-pGr-pGr-pCr-pAr-pGr-pCr-pUr-pGr-p	3'c.p	2.01	100	1	19.91	694.511	-7	4867.62	4869.68	4867.61	1.22681e+06
3797-3811	Ur-pAr-pGr-pCr-pUr-pGr-pUr-pGr-pGr-pCr-pAr-pGr-pCr-pUr-pGr-p	3'c.p	1.81	100	1	19.91	1622.2	-3	4867.62	4869.72	4867.61	1.23381e+06
2548-2561	Gr-pCr-pUr-pUr-pCr-pAr-pUr-pCr-pAr-pAr-pGr-pCr-pAr-pGr-p	3'c.p	2.68	100	1	19.91	640.508	-7	4489.61	4491.57	4489.59	625196
2860-2872	Ar-pCr-pAr-pGr-pCr-pCr-pUr-pGr-pAr-pGr-pCr-pAr-pGr-p	3'c.p,18.0088	1.17	96.9	1.1	19.93	1412.86	-3	4240.6	4242.52	4240.6	519431
2548-2561	Gr-pCr-pUr-pUr-pCr-pAr-pUr-pCr-pAr-pAr-pGr-pCr-pAr-pGr-p	3'c.p	1.92	100	1	19.94	1495.86	-3	4489.6	4491.55	4489.59	664306
2548-2561	Gr-pCr-pUr-pUr-pCr-pAr-pUr-pCr-pAr-pAr-pGr-pCr-pAr-pGr-p	3'c.p	2.03	100	1	19.94	747.427	-6	4489.6	4491.54	4489.59	529188
2860-2872	Ar-pCr-pAr-pGr-pCr-pCr-pUr-pGr-pAr-pGr-pCr-pAr-pGr-p	3'c.p,18.0088	2.09	96.9	1	19.94	705.928	-6	4240.61	4242.33	4240.6	755963
3770-3785	Cr-pUr-pGr-pCr-pUr-pGr-pUr-pAr-pGr-pCr-pUr-pGr-pCr-pCr-pUr-pGr-p	3'c.p	2.28	100	1	20.15	566.953	-9	5109.63	5111.84	5109.62	830301
3770-3785	Cr-pUr-pGr-pCr-pUr-pGr-pUr-pAr-pGr-pCr-pUr-pGr-pCr-pCr-pUr-pGr-p	3'c.p	2.28	100	1	20.15	729.227	-7	5109.63	5111.79	5109.62	1.39978e+06
3770-3785	Cr-pUr-pGr-pCr-pUr-pGr-pUr-pAr-pGr-pCr-pUr-pGr-pCr-pCr-pUr-pGr-p	3'c.p	1.99	100	1	20.17	1702.87	-3	5109.63	5111.78	5109.62	2.16956e+06
3770-3785	Cr-pUr-pGr-pCr-pUr-pGr-pUr-pAr-pGr-pCr-pUr-pGr-pCr-pCr-pUr-pGr-p	3'c.p	1.51	100	1.1	20.17	850.932	-6	5109.63	5111.82	5109.62	329100
3770-3785	Cr-pUr-pGr-pCr-pUr-pGr-pUr-pAr-pGr-pCr-pUr-pGr-pCr-pCr-pUr-pGr-p	3'c.p	2.18	100	1	20.17	637.947	-8	5109.63	5111.79	5109.62	3.23717e+06
3770-3785	Cr-pUr-pGr-pCr-pUr-pGr-pUr-pAr-pGr-pCr-pUr-pGr-pCr-pCr-pUr-pGr-p	3'c.p	1.51	100	1.1	20.17	1021.32	-5	5109.63	5111.78	5109.62	305858
3770-3785	Cr-pUr-pGr-pCr-pUr-pGr-pUr-pAr-pGr-pCr-pUr-pGr-pCr-pCr-pUr-pGr-p	3'c.p	1.8	100	1	20.17	1276.65	-4	5109.63	5111.75	5109.62	469960
2085-2098	Ar-pCr-pAr-pAr-pAr-pCr-pAr-pGr-pCr-pCr-pCr-pUr-pCr-pGr-p	3'c.p	0.52	99.6	1.1	20.41	638.086	-7	4471.63	4473.6	4471.63	123486
2327-2342	Cr-pUr-pUr-pCr-pUr-pGr-pCr-pAr-pCr-pCr-pCr-pAr-pGr-pCr-pUr-pGr-p	3'c.p	2.83	99.9	1	20.43	630.825	-8	5052.65	5054.81	5052.64	602457
2327-2342	Cr-pUr-pUr-pCr-pUr-pGr-pCr-pAr-pCr-pCr-pCr-pAr-pGr-pCr-pUr-pGr-p	3'c.p	2.06	99.9	1	20.43	1683.88	-3	5052.65	5054.81	5052.64	593994
345-358	Ur-pCr-pCr-pAr-pAr-pCr-pAr-pUr-pCr-pAr-pUr-pCr-pAr-pGr-p	3'c.p	1.74	100	1	20.53	1477.19	-3	4433.6	4435.53	4433.59	1.18316e+06
345-358	Ur-pCr-pCr-pAr-pAr-pCr-pAr-pUr-pCr-pAr-pUr-pCr-pAr-pGr-p	3'c.p	2.4	100	1	20.53	632.507	-7	4433.6	4435.55	4433.59	1.50815e+06
345-358	Ur-pCr-pCr-pAr-pAr-pCr-pAr-pUr-pCr-pAr-pUr-pCr-pAr-pGr-p	3'c.p	1.96	100	1	20.53	738.093	-6	4433.6	4435.29	4433.59	720153
3969-3984	Cr-pUr-pCr-pCr-pCr-pAr-pCr-pCr-pUr-pCr-pCr-pAr-pCr-pCr-pUr-pGr-p	3'c.p,18.0107	1.35	99.1	1	20.62	997.326	-5	4989.66	4991.78	4989.65	1.75571e+06
3969-3984	Cr-pUr-pCr-pCr-pCr-pAr-pCr-pCr-pUr-pCr-pCr-pAr-pCr-pCr-pUr-pGr-p	3'c.p,18.0107	1.55	99.1	1	20.62	712.087	-7	4989.66	4991.78	4989.65	13539207
3969-3984	Cr-pUr-pCr-pCr-pCr-pAr-pCr-pCr-pUr-pCr-pCr-pAr-pCr-pCr-pUr-pGr-p	3'c.p,18.0107	1.25	99.1	1	20.63	830.769	-6	4989.66	4991.77	4989.65	7.43642e+06
3969-3984	Cr-pUr-pCr-pCr-pCr-pAr-pCr-pCr-pUr-pCr-pCr-pAr-pCr-pCr-pUr-pGr-p	3'c.p,18.0107	1.55	99.1	1.1	20.63	1246.91	-4	4989.66	4991.74	4989.65	1.97639e+06
3969-3984	Cr-pUr-pCr-pCr-pCr-pAr-pCr-pCr-pUr-pCr-pCr-pAr-pCr-pCr-pUr-pGr-p	3'c.p,18.0107	1.65	99.1	1	20.63	1662.88	-3	4989.66	4991.78	4989.65	11033863
3969-3984	Cr-pUr-pCr-pCr-pCr-pAr-pCr-pCr-pUr-pCr-pCr-pAr-pCr-pCr-pUr-pGr-p	3'c.p,18.0107	1.94	99.1	1	20.65	622.826	-8	4989.66	4991.74	4989.65	1.50826e+06
1953-1968	Cr-pGr-pGr-pGr-pUr-pGr-pUr-pAr-pCr-pUr-pCr-pCr-pAr-pCr-pCr-pGr-p	3'c.p	3.37	100	1.1	21.03	640.704	-8	5131.68	5133.87	5131.67	162998
1953-1968	Cr-pGr-pGr-pGr-pUr-pGr-pUr-pAr-pCr-pUr-pCr-pCr-pAr-pCr-pCr-pGr-p	3'c.p	3.18	100	1.1	21.03	1710.22	-3	5131.68	5133.85	5131.67	410939
1953-1968	Cr-pGr-pGr-pGr-pUr-pGr-pUr-pAr-pCr-pUr-pCr-pCr-pAr-pCr-pCr-pGr-p	3'c.p	2.99	100	1	21.04	732.233	-7	5131.68	5133.86	5131.67	449806
1692-1706	Ar-pCr-pCr-pGr-pGr-pCr-pAr-pCr-pCr-pGr-pGr-pCr-pGr-pUr-pGr-p	3'c.p	2.7	100	1	21.09	1621.22	-3	4864.68	4866.76	4864.66	1.62696e+06
1692-1706	Ar-pCr-pCr-pGr-pGr-pCr-pAr-pCr-pCr-pGr-pGr-pCr-pGr-pUr-pGr-p	3'c.p	2.9	100	1	21.09	972.329	-5	4864.68	4866.77	4864.66	236153
1692-1706	Ar-pCr-pCr-pGr-pGr-pCr-pAr-pCr-pCr-pGr-pGr-pCr-pGr-pUr-pGr-p	3'c.p	2.7	100	1	21.09	810.106	-6	4864.68	4866.73	4864.66	363933
1692-1706	Ar-pCr-pCr-pGr-pGr-pCr-pAr-pCr-pCr-pGr-pGr-pCr-pGr-pUr-pGr-p	3'c.p	2.8	100	1	21.09	1215.41	-4	4864.68	4866.76	4864.66	320158
1692-1706	Ar-pCr-pCr-pGr-pGr-pCr-pAr-pCr-pCr-pGr-pGr-pCr-pGr-pUr-pGr-p	3'c.p	2.7	100	1	21.09	694.232	-7	4864.68	4866.72	4864.66	1.52737e+06
1692-1706	Ar-pCr-pCr-pGr-pGr-pCr-pAr-pCr-pCr-pGr-pGr-pCr-pGr-pUr-pGr-p	3'c.p	3.2	100	1	21.1	607.328	-8	4864.68	4866.75	4864.66	1.50713e+06
393-407	Ar-pCr-pCr-pCr-pAr-pGr-pAr-pGr-pCr-pCr-pUr-pGr-pCr-pUr-pGr-p	3'c.p	1.91	100	1	21.39	1602.88	-3	4809.65	4811.79	4809.65	535405
393-407	Ar-pCr-pCr-pCr-pAr-pGr-pAr-pGr-pCr-pCr-pUr-pGr-pCr-pUr-pGr-p	3'c.p	2.72	100	1	21.4	600.451	-8	4809.66	4811.77	4809.65	411557
393-407	Ar-pCr-pCr-pCr-pAr-pGr-pAr-pGr-pCr-pCr-pUr-pGr-pCr-pUr-pGr-p	3'c.p	2.72	100	1	21.4	686.373	-7	4809.66	4811.72	4809.65	503755
3950-3964	Ar-pCr-pCr-pUr-pCr-pGr-pGr-pGr-pUr-pCr-pCr-pCr-pAr-pGr-pGr-p	3'c.p	2.35	100	1	21.4	803.435	-6	4825.65	4827.73	4825.64	664488
3950-3964	Ar-pCr-pCr-pUr-pCr-pGr-pGr-pGr-pUr-pCr-pCr-pCr-pAr-pGr-pGr-p	3'c.p	2.45	100	1	21.4	688.658	-7	4825.65	4827.74	4825.64	2.13474e+06
3950-3964	Ar-pCr-pCr-pUr-pCr-pGr-pGr-pGr-pUr-pCr-pCr-pCr-pAr-pGr-pGr-p	3'c.p	2.25	100	1	21.4	1608.21	-3	4825.65	4827.73	4825.64	1.55244e+06
2392-2406	Ar-pGr-pGr-pUr-pGr-pUr-pUr-pCr-pGr-pCr-pCr-pCr-pAr-pAr-pGr-p	3'c.p	2.01	100	1	21.47	807.768	-6	4850.65	4852.71	4850.64	548843
2392-2406	Ar-pGr-pGr-pUr-pGr-pUr-pUr-pCr-pGr-pCr-pCr-pCr-pAr-pAr-pGr-p	3'c.p	2.11	100	1	21.47	692.085	-7	4850.65	4852.71	4850.64	2.08735e+06
2392-2406	Ar-pGr-pGr-pUr-pGr-pUr-pUr-pCr-pGr-pCr-pCr-pCr-pAr-pAr-pGr-p	3'c.p	2.01	100	1	21.47	1616.21	-3	4850.65	4852.67	4850.64	1.63934e+06
3770-3785	Cr-pUr-pGr-pCr-pUr-pGr-pUr-pAr-pGr-pCr-pUr-pGr-pCr-pCr-pUr-pGr-p	3'c.p,18.0103	2.17	98.6	1	21.51	731.8	-7	5127.64	5130.09	5127.63	872563
3770-3785	Cr-pUr-pGr-pCr-pUr-pGr-pUr-pAr-pGr-pCr-pUr-pGr-pCr-pCr-pUr-pGr-p	3'c.p,18.0103	2.36	98.6	1	21.51	1708.88	-3	5127.65	5130.38	5127.63	641076
1255-1269	Ur-pGr-pAr-pUr-pCr-pCr-pGr-pGr-pGr-pGr-pAr-pGr-pAr-pUr-pGr-p	3'c.p	1.66	100	1	21.71	1642.88	-3	4930.66	4932.76	4930.65	1.09112e+06
1255-1269	Ur-pGr-pAr-pUr-pCr-pCr-pGr-pGr-pGr-pGr-pAr-pGr-pAr-pUr-pGr-p	3'c.p	1.66	100	1	21.71	703.659	-7	4930.66	4932.78	4930.65	1.15077e+06
2424-2438	Ar-pCr-pCr-pCr-pCr-pUr-pCr-pCr-pUr-pAr-pUr-pCr-pAr-pAr-pGr-p	3'c.p	1.89	100	1	21.85	672.655	-7	4714.63	4716.65	4714.62	2.5542e+06
2424-2438	Ar-pCr-pCr-pCr-pCr-pUr-pCr-pCr-pUr-pAr-pUr-pCr-pAr-pAr-pGr-p	3'c.p	1.38	100	1	21.85	1570.87	-3	4714.63	4716.62	4714.62	1.71001e+06
749-763	Cr-pAr-pUr-pCr-pAr-pAr-pCr-pAr-pUr-pCr-pAr-pCr-pCr-pCr-pGr-p	3'c.p	1.09	100	1	21.87	1578.88	-3	4737.65	4739.77	4737.65	2.1261e+06
749-763	Cr-pAr-pUr-pCr-pAr-pAr-pCr-pAr-pUr-pCr-pAr-pCr-pCr-pCr-pGr-p	3'c.p	1.6	100	1.2	21.89	591.451	-8	4737.66	4739.74	4737.65	704605
749-763	Cr-pAr-pUr-pCr-pAr-pAr-pCr-pAr-pUr-pCr-pAr-pCr-pCr-pCr-pGr-p	3'c.p	2.01	100	1	21.9	676.087	-7	4737.66	4739.77	4737.65	2.47375e+06
3803-3818	Ur-pGr-pGr-pCr-pAr-pGr-pCr-pUr-pGr-pCr-pUr-pGr-pCr-pAr-pAr-pGr-p	3'c.p	2.14	100	1	22.09	648.705	-8	5195.69	5197.89	5195.68	1.6854e+06
2355-2369	Ar-pCr-pAr-pGr-pGr-pGr-pAr-pUr-pCr-pGr-pCr-pCr-pGr-pUr-pGr-p	3'c.p	2.26	100	1	22.09	610.327	-8	4889.67	4891.71	4889.66	2.28956e+06
2355-2369	Ar-pCr-pAr-pGr-pGr-pGr-pAr-pUr-pCr-pGr-pCr-pCr-pGr-pUr-pGr-p	3'c.p	1.96	100	1	22.09	1629.22	-3	4889.67	4891.75	4889.66	2.08131e+06
2355-2369	Ar-pCr-pAr-pGr-pGr-pGr-pAr-pUr-pCr-pGr-pCr-pCr-pGr-pUr-pGr-p	3'c.p	1.96	100	1	22.09	697.803	-7	4889.67	4891.77	4889.66	1.9311e+06
3803-3818	Ur-pGr-pGr-pCr-pAr-pGr-pCr-pUr-pGr-pCr-pUr-pGr-pCr-pAr-pAr-pGr-p	3'c.p	2.05	100	1	22.09	1731.56	-3	5195.69	5197.86	5195.68	1.3832e+06
1239-1254	Ur-pAr-pCr-pGr-pCr-pCr-pGr-pAr-pCr-pAr-pGr-pCr-pUr-pUr-pCr-pGr-p	3'c.p	2.29	98.2	1.1	22.23	638.703	-8	5115.68	5117.8	5115.67	639364
1692-1706	Ar-pCr-pCr-pGr-pGr-pCr-pAr-pCr-pCr-pGr-pGr-pCr-pGr-pUr-pGr-p	3'c.p,18.0068	3.19	91.9	1	22.54	696.805	-7	4882.69	4884.79	4882.67	523483
1692-1706	Ar-pCr-pCr-pGr-pGr-pCr-pAr-pCr-pCr-pGr-pGr-pCr-pGr-pUr-pGr-p	3'c.p,18.0068	2.89	91.9	1.2	22.54	1627.22	-3	4882.68	4884.75	4882.67	461742
1692-1706	Ar-pCr-pCr-pGr-pGr-pCr-pAr-pCr-pCr-pGr-pGr-pCr-pGr-pUr-pGr-p	3'c.p,18.0068	3.99	91.9	1.2	22.56	609.454	-8	4882.69	4884.52	4882.67	94491.4
2916-2930	Ar-pAr-pUr-pGr-pCr-pCr-pCr-pAr-pGr-pGr-pCr-pAr-pCr-pUr-pGr-p	3'c.p	2.1	100	1	22.63	1610.88	-3	4833.67	4835.82	4833.66	1.24919e+06
2916-2930	Ar-pAr-pUr-pGr-pCr-pCr-pCr-pAr-pGr-pGr-pCr-pAr-pCr-pUr-pGr-p	3'c.p	2.2	100	1	22.63	1207.91	-4	4833.67	4835.77	4833.66	210127
2916-2930	Ar-pAr-pUr-pGr-pCr-pCr-pCr-pAr-pGr-pGr-pCr-pAr-pCr-pUr-pGr-p	3'c.p	2.7	100	1	22.64	603.452	-8	4833.67	4835.85	4833.66	476407
2916-2930	Ar-pAr-pUr-pGr-pCr-pCr-pCr-pAr-pGr-pGr-pCr-pAr-pCr-pUr-pGr-p	3'c.p	2.2	100	1	22.64	804.938	-6	4833.67	4835.77	4833.66	356325
1001-1016	Cr-pAr-pAr-pCr-pUr-pUr-pCr-pCr-pGr-pGr-pGr-pUr-pGr-pCr-pAr-pGr-p	3'c.p	1.46	100	1	22.82	858.607	-6	5155.68	5157.85	5155.68	1717733
1001-1016	Cr-pAr-pAr-pCr-pUr-pUr-pCr-pCr-pGr-pGr-pGr-pUr-pGr-pCr-pAr-pGr-p	3'c.p	1.74	100	1	22.82	643.703	-8	5155.69	5157.83	5155.68	11259753
1001-1016	Cr-pAr-pAr-pCr-pUr-pUr-pCr-pCr-pGr-pGr-pGr-pUr-pGr-pCr-pAr-pGr-p	3'c.p	1.64	100	1	22.82	1288.41	-4	5155.69	5157.87	5155.68	1.97191e+06
1001-1016	Cr-pAr-pAr-pCr-pUr-pUr-pCr-pCr-pGr-pGr-pGr-pUr-pGr-pCr-pAr-pGr-p	3'c.p	1.83	100	1	22.82	1718.22	-3	5155.69	5157.86	5155.68	9566083
1001-1016	Cr-pAr-pAr-pCr-pUr-pUr-pCr-pCr-pGr-pGr-pGr-pUr-pGr-pCr-pAr-pGr-p	3'c.p	1.74	100	1	22.82	1030.53	-5	5155.69	5157.84	5155.68	1.24997e+06
1001-1016	Cr-pAr-pAr-pCr-pUr-pUr-pCr-pCr-pGr-pGr-pGr-pUr-pGr-pCr-pAr-pGr-p	3'c.p	1.46	100	1	22.82	735.805	-7	5155.68	5157.84	5155.68	8402215
1378-1392	Ar-pCr-pUr-pCr-pCr-pAr-pAr-pAr-pGr-pUr-pCr-pGr-pGr-pCr-pGr-p	3'c.p	1.09	100	1	22.92	1610.88	-3	4833.66	4835.75	4833.66	2.5064e+06
1378-1392	Ar-pCr-pUr-pCr-pCr-pAr-pAr-pAr-pGr-pUr-pCr-pGr-pGr-pCr-pGr-p	3'c.p	1.59	100	1	22.92	603.451	-8	4833.66	4835.73	4833.66	1.19458e+06
1378-1392	Ar-pCr-pUr-pCr-pCr-pAr-pAr-pAr-pGr-pUr-pCr-pGr-pGr-pCr-pGr-p	3'c.p	1.19	100	1	22.94	804.77	-6	4833.66	4835.74	4833.66	981598
3110-3125	Ar-pGr-pCr-pCr-pUr-pCr-pUr-pGr-pCr-pCr-pAr-pAr-pUr-pCr-pUr-pGr-p	3'c.p	1.85	100	1	22.96	724.516	-7	5076.66	5078.82	5076.65	847174
3110-3125	Ar-pGr-pCr-pCr-pUr-pCr-pUr-pGr-pCr-pCr-pAr-pAr-pUr-pCr-pUr-pGr-p	3'c.p	1.37	100	1.1	22.96	1691.88	-3	5076.66	5078.82	5076.65	774293
2853-2867	Ar-pUr-pCr-pCr-pAr-pGr-pGr-pAr-pCr-pAr-pGr-pCr-pCr-pUr-pGr-p	3'c.p	-0.12	98.9	1.2	23.23	1610.88	-3	4833.66	4835.71	4833.66	927021
3898-3913	Cr-pAr-pCr-pGr-pCr-pAr-pAr-pUr-pGr-pCr-pUr-pAr-pGr-pCr-pUr-pGr-p	3'c.p	2.37	100	1	23.32	641.705	-8	5139.69	5141.83	5139.68	1.03685e+06
3898-3913	Cr-pAr-pCr-pGr-pCr-pAr-pAr-pUr-pGr-pCr-pUr-pAr-pGr-pCr-pUr-pGr-p	3'c.p	1.99	100	1	23.32	733.521	-7	5139.69	5141.88	5139.68	930560
3898-3913	Cr-pAr-pCr-pGr-pCr-pAr-pAr-pUr-pGr-pCr-pUr-pAr-pGr-pCr-pUr-pGr-p	3'c.p	1.99	100	1	23.33	1712.89	-3	5139.69	5141.88	5139.68	985054
3985-4002	Cr-pCr-pCr-pCr-pAr-pCr-pUr-pCr-pAr-pCr-pCr-pAr-pCr-pCr-pUr-pCr-pUr-pGr-p	3'c.p	2.84	100	1	23.54	622.077	-9	5605.75	5608.08	5605.73	649672
3985-4002	Cr-pCr-pCr-pCr-pAr-pCr-pUr-pCr-pAr-pCr-pCr-pAr-pCr-pCr-pUr-pCr-pUr-pGr-p	3'c.p	1.97	100	1	23.54	1400.93	-4	5605.75	5608.22	5605.73	416803
3985-4002	Cr-pCr-pCr-pCr-pAr-pCr-pUr-pCr-pAr-pCr-pCr-pAr-pCr-pCr-pUr-pCr-pUr-pGr-p	3'c.p	2.32	100	1	23.54	800.1	-7	5605.75	5608.21	5605.73	802260
3985-4002	Cr-pCr-pCr-pCr-pAr-pCr-pUr-pCr-pAr-pCr-pCr-pAr-pCr-pCr-pUr-pCr-pUr-pGr-p	3'c.p	2.58	100	1.5	23.54	933.619	-6	5605.75	5608.2	5605.73	256145
3985-4002	Cr-pCr-pCr-pCr-pAr-pCr-pUr-pCr-pAr-pCr-pCr-pAr-pCr-pCr-pUr-pCr-pUr-pGr-p	3'c.p	2.49	100	1	23.56	699.961	-8	5605.75	5608.07	5605.73	2.40968e+06
3985-4002	Cr-pCr-pCr-pCr-pAr-pCr-pUr-pCr-pAr-pCr-pCr-pAr-pCr-pCr-pUr-pCr-pUr-pGr-p	3'c.p	2.75	100	1.2	23.56	1868.24	-3	5605.75	5608.2	5605.73	1.62309e+06
3985-4002	Cr-pCr-pCr-pCr-pAr-pCr-pUr-pCr-pAr-pCr-pCr-pAr-pCr-pCr-pUr-pCr-pUr-pGr-p	3'c.p	2.58	100	1.1	23.56	1120.54	-5	5605.75	5608.02	5605.73	193436
3112-3129	Cr-pCr-pUr-pCr-pUr-pGr-pCr-pCr-pAr-pAr-pUr-pCr-pUr-pGr-pGr-pCr-pCr-pGr-p	3'c.p	2.28	100	1	23.84	814.099	-7	5702.74	5705.4	5702.73	403666
3112-3129	Cr-pCr-pUr-pCr-pUr-pGr-pCr-pCr-pAr-pAr-pUr-pCr-pUr-pGr-pGr-pCr-pCr-pGr-p	3'c.p	2.53	100	1	23.86	712.086	-8	5702.74	5705.35	5702.73	1.04916e+06
3112-3129	Cr-pCr-pUr-pCr-pUr-pGr-pCr-pCr-pAr-pAr-pUr-pCr-pUr-pGr-pGr-pCr-pCr-pGr-p	3'c.p	3.22	100	1	23.86	632.853	-9	5702.74	5705.33	5702.73	862007
3112-3129	Cr-pCr-pUr-pCr-pUr-pGr-pCr-pCr-pAr-pAr-pUr-pCr-pUr-pGr-pGr-pCr-pCr-pGr-p	3'c.p	2.7	100	1.2	23.86	1900.57	-3	5702.74	5705.33	5702.73	965236
567-584	Ur-pCr-pCr-pCr-pAr-pGr-pCr-pCr-pUr-pUr-pUr-pCr-pCr-pUr-pGr-pAr-pUr-pGr-p	3'c.p	2.99	98.2	1	23.93	628.627	-9	5664.71	5667.37	5664.69	725266
567-584	Ur-pCr-pCr-pCr-pAr-pGr-pCr-pCr-pUr-pUr-pUr-pCr-pCr-pUr-pGr-pAr-pUr-pGr-p	3'c.p	3.68	98.2	1.2	23.93	808.522	-7	5664.71	5667.05	5664.69	131336
1001-1016	Cr-pAr-pAr-pCr-pUr-pUr-pCr-pCr-pGr-pGr-pGr-pUr-pGr-pCr-pAr-pGr-p	3'c.p,18.0112	1.74	96.8	1	24.07	738.378	-7	5173.7	5175.9	5173.69	4667994
1001-1016	Cr-pAr-pAr-pCr-pUr-pUr-pCr-pCr-pGr-pGr-pGr-pUr-pGr-pCr-pAr-pGr-p	3'c.p,18.0112	2.12	96.8	1	24.07	1724.23	-3	5173.7	5175.89	5173.69	3.56126e+06
1001-1016	Cr-pAr-pAr-pCr-pUr-pUr-pCr-pCr-pGr-pGr-pGr-pUr-pGr-pCr-pAr-pGr-p	3'c.p,18.0112	1.74	96.8	1	24.08	861.609	-6	5173.7	5175.86	5173.69	1.57374e+06
1312-1325	Ar-pCr-pUr-pAr-pCr-pAr-pAr-pCr-pUr-pAr-pCr-pAr-pAr-pGr-p	3'c.p	1.53	99.2	1.1	24.12	639.227	-7	4480.64	4482.59	4480.63	1.15253e+06
3607-3623	Cr-pCr-pGr-pCr-pCr-pGr-pCr-pAr-pGr-pAr-pUr-pUr-pAr-pCr-pCr-pAr-pGr-p	3'c.p	1.94	94.6	1.1	24.39	679.712	-8	5443.75	5446.06	5443.74	1.10302e+06
3607-3623	Cr-pCr-pGr-pCr-pCr-pGr-pCr-pAr-pGr-pAr-pUr-pUr-pAr-pCr-pCr-pAr-pGr-p	3'c.p	1.67	94.6	1.7	24.41	1814.24	-3	5443.75	5446.01	5443.74	888802
3027-3041	Cr-pAr-pGr-pAr-pUr-pCr-pGr-pAr-pCr-pAr-pGr-pAr-pCr-pUr-pGr-p	3'c.p	1.99	100	1	24.41	693.233	-7	4857.68	4859.74	4857.67	3047681
3027-3041	Cr-pAr-pGr-pAr-pUr-pCr-pGr-pAr-pCr-pAr-pGr-pAr-pCr-pUr-pGr-p	3'c.p	1.99	100	1	24.42	1618.89	-3	4857.68	4859.76	4857.67	2.64962e+06
3027-3041	Cr-pAr-pGr-pAr-pUr-pCr-pGr-pAr-pCr-pAr-pGr-pAr-pCr-pUr-pGr-p	3'c.p	2.29	100	1	24.42	606.328	-8	4857.68	4859.75	4857.67	1.59552e+06
1084-1101	Cr-pCr-pAr-pCr-pCr-pAr-pGr-pAr-pUr-pUr-pCr-pGr-pCr-pCr-pUr-pCr-pUr-pGr-p	3'c.p	3.19	100	1.1	24.75	1895.24	-3	5686.75	5689.18	5686.73	2.3039e+06
1084-1101	Cr-pCr-pAr-pCr-pCr-pAr-pGr-pAr-pUr-pUr-pCr-pGr-pCr-pCr-pUr-pCr-pUr-pGr-p	3'c.p	2.33	100	1	24.76	710.086	-8	5686.74	5689	5686.73	3.22606e+06
1084-1101	Cr-pCr-pAr-pCr-pCr-pAr-pGr-pAr-pUr-pUr-pCr-pGr-pCr-pCr-pUr-pCr-pUr-pGr-p	3'c.p	2.42	100	1	24.76	811.671	-7	5686.75	5689.1	5686.73	618104
3985-4002	Cr-pCr-pCr-pCr-pAr-pCr-pUr-pCr-pAr-pCr-pCr-pAr-pCr-pCr-pUr-pCr-pUr-pGr-p	3'c.p,18.0093	2.31	97.9	1	24.82	802.672	-7	5623.76	5626.06	5623.74	8.27764e+06
3985-4002	Cr-pCr-pCr-pCr-pAr-pCr-pUr-pCr-pAr-pCr-pCr-pAr-pCr-pCr-pUr-pCr-pUr-pGr-p	3'c.p,18.0093	2.48	97.9	1	24.82	1874.25	-3	5623.76	5626.22	5623.74	7469247
3985-4002	Cr-pCr-pCr-pCr-pAr-pCr-pUr-pCr-pAr-pCr-pCr-pAr-pCr-pCr-pUr-pCr-pUr-pGr-p	3'c.p,18.0093	2.05	97.9	1	24.82	1405.43	-4	5623.76	5626.22	5623.74	1.76439e+06
3985-4002	Cr-pCr-pCr-pCr-pAr-pCr-pUr-pCr-pAr-pCr-pCr-pAr-pCr-pCr-pUr-pCr-pUr-pGr-p	3'c.p,18.0093	1.96	97.9	1	24.82	936.619	-6	5623.76	5626.24	5623.74	2.27217e+06
3985-4002	Cr-pCr-pCr-pCr-pAr-pCr-pUr-pCr-pAr-pCr-pCr-pAr-pCr-pCr-pUr-pCr-pUr-pGr-p	3'c.p,18.0093	2.48	97.9	1	24.82	702.212	-8	5623.76	5626.22	5623.74	6922657
3985-4002	Cr-pCr-pCr-pCr-pAr-pCr-pUr-pCr-pAr-pCr-pCr-pAr-pCr-pCr-pUr-pCr-pUr-pGr-p	3'c.p,18.0093	2.31	97.9	1.1	24.83	1124.14	-5	5623.76	5626.21	5623.74	942752
3797-3814	Ur-pAr-pGr-pCr-pUr-pGr-pUr-pGr-pGr-pCr-pAr-pGr-pCr-pUr-pGr-pCr-pUr-pGr-p	3'c.p	2.39	100	1	25.1	646.298	-9	5823.74	5826.29	5823.73	3.09499e+06
3797-3814	Ur-pAr-pGr-pCr-pUr-pGr-pUr-pGr-pGr-pCr-pAr-pGr-pCr-pUr-pGr-pCr-pUr-pGr-p	3'c.p	2.23	100	1	25.1	727.211	-8	5823.74	5826.28	5823.73	2368429
3797-3814	Ur-pAr-pGr-pCr-pUr-pGr-pUr-pGr-pGr-pCr-pAr-pGr-pCr-pUr-pGr-pCr-pUr-pGr-p	3'c.p	1.97	100	1	25.1	1455.43	-4	5823.74	5826.29	5823.73	708765
3797-3814	Ur-pAr-pGr-pCr-pUr-pGr-pUr-pGr-pGr-pCr-pAr-pGr-pCr-pUr-pGr-pCr-pUr-pGr-p	3'c.p	1.97	100	1.1	25.1	1940.91	-3	5823.74	5826.3	5823.73	1.93721e+06
3765-3781	Ar-pCr-pCr-pAr-pGr-pCr-pUr-pGr-pCr-pUr-pGr-pUr-pAr-pGr-pCr-pUr-pGr-p	3'c.p	2.64	100	1	25.17	606.073	-9	5461.72	5464	5461.7	881842
3765-3781	Ar-pCr-pCr-pAr-pGr-pCr-pUr-pGr-pCr-pUr-pGr-pUr-pAr-pGr-pCr-pUr-pGr-p	3'c.p	1.93	100	1	25.17	1364.92	-4	5461.71	5463.98	5461.7	968032
3765-3781	Ar-pCr-pCr-pAr-pGr-pCr-pUr-pGr-pCr-pUr-pGr-pUr-pAr-pGr-pCr-pUr-pGr-p	3'c.p	2.55	100	1	25.19	1820.23	-3	5461.72	5463.98	5461.7	3761509
3765-3781	Ar-pCr-pCr-pAr-pGr-pCr-pUr-pGr-pCr-pUr-pGr-pUr-pAr-pGr-pCr-pUr-pGr-p	3'c.p	2.37	100	1	25.19	779.524	-7	5461.72	5463.99	5461.7	2.09204e+06
3765-3781	Ar-pCr-pCr-pAr-pGr-pCr-pUr-pGr-pCr-pUr-pGr-pUr-pAr-pGr-pCr-pUr-pGr-p	3'c.p	2.46	100	1	25.19	681.957	-8	5461.72	5463.94	5461.7	6.0687e+06
897-912	Ar-pAr-pCr-pGr-pGr-pCr-pAr-pCr-pCr-pAr-pUr-pCr-pAr-pCr-pCr-pGr-p	3'c.p	2.01	100	1	25.55	639.334	-8	5121.73	5123.92	5121.72	1.92995e+06
897-912	Ar-pAr-pCr-pGr-pGr-pCr-pAr-pCr-pCr-pAr-pUr-pCr-pAr-pCr-pCr-pGr-p	3'c.p	1.72	100	1	25.55	852.948	-6	5121.73	5124.03	5121.72	713014
897-912	Ar-pAr-pCr-pGr-pGr-pCr-pAr-pCr-pCr-pAr-pUr-pCr-pAr-pCr-pCr-pGr-p	3'c.p	1.91	100	1	25.55	1279.68	-4	5121.73	5123.94	5121.72	530091
897-912	Ar-pAr-pCr-pGr-pGr-pCr-pAr-pCr-pCr-pAr-pUr-pCr-pAr-pCr-pCr-pGr-p	3'c.p	1.63	100	1	25.56	1706.9	-3	5121.73	5123.91	5121.72	2853262
1394-1409	Cr-pAr-pAr-pCr-pUr-pAr-pCr-pAr-pAr-pUr-pUr-pAr-pCr-pCr-pUr-pGr-p	3'c.p	1.87	100	1.1	25.56	844.107	-6	5068.68	5070.86	5068.67	458515
1394-1409	Cr-pAr-pAr-pCr-pUr-pAr-pCr-pAr-pAr-pUr-pUr-pAr-pCr-pCr-pUr-pGr-p	3'c.p	1.97	100	1	25.56	1266.66	-4	5068.68	5070.82	5068.67	458593
897-912	Ar-pAr-pCr-pGr-pGr-pCr-pAr-pCr-pCr-pAr-pUr-pCr-pAr-pCr-pCr-pGr-p	3'c.p	1.91	100	1	25.56	730.954	-7	5121.73	5123.93	5121.72	3.14376e+06
1394-1409	Cr-pAr-pAr-pCr-pUr-pAr-pCr-pAr-pAr-pUr-pUr-pAr-pCr-pCr-pUr-pGr-p	3'c.p	2.45	100	1	25.58	632.828	-8	5068.68	5070.82	5068.67	2.37565e+06
1394-1409	Cr-pAr-pAr-pCr-pUr-pAr-pCr-pAr-pAr-pUr-pUr-pAr-pCr-pCr-pUr-pGr-p	3'c.p	2.36	100	1	25.58	723.376	-7	5068.68	5070.84	5068.67	2.99865e+06
1394-1409	Cr-pAr-pAr-pCr-pUr-pAr-pCr-pAr-pAr-pUr-pUr-pAr-pCr-pCr-pUr-pGr-p	3'c.p	1.97	100	1	25.58	1689.22	-3	5068.68	5070.83	5068.67	3.01511e+06
1605-1623	Cr-pUr-pGr-pCr-pAr-pUr-pGr-pCr-pCr-pCr-pCr-pUr-pGr-pCr-pCr-pAr-pCr-pAr-pGr-p	3'c.p	3.18	100	1	25.81	753.095	-8	6030.81	6033.41	6030.79	482900
1605-1623	Cr-pUr-pGr-pCr-pAr-pUr-pGr-pCr-pCr-pCr-pCr-pUr-pGr-pCr-pCr-pAr-pCr-pAr-pGr-p	3'c.p	3.67	100	1.6	25.82	2009.93	-3	6030.82	6033.42	6030.79	461943
1605-1623	Cr-pUr-pGr-pCr-pAr-pUr-pGr-pCr-pCr-pCr-pCr-pUr-pGr-pCr-pCr-pAr-pCr-pAr-pGr-p	3'c.p	3.67	100	1.1	25.82	669.306	-9	6030.82	6033.43	6030.79	663213
2041-2058	Ar-pCr-pAr-pUr-pCr-pCr-pCr-pCr-pAr-pUr-pCr-pGr-pGr-pCr-pGr-pCr-pUr-pGr-p	3'c.p	2.46	98.5	1	25.95	714.965	-8	5725.77	5728.29	5725.75	472119
1914-1932	Cr-pCr-pCr-pGr-pUr-pGr-pGr-pCr-pCr-pAr-pUr-pUr-pCr-pAr-pCr-pGr-pCr-pCr-pGr-p	3'c.p	2.88	100	1.3	26.04	2015.26	-3	6046.81	6049.64	6046.79	618336
1914-1932	Cr-pCr-pCr-pGr-pUr-pGr-pGr-pCr-pCr-pAr-pUr-pUr-pCr-pAr-pCr-pGr-pCr-pCr-pGr-p	3'c.p	2.4	100	1	26.04	755.094	-8	6046.8	6049.4	6046.79	743859
1914-1932	Cr-pCr-pCr-pGr-pUr-pGr-pGr-pCr-pCr-pAr-pUr-pUr-pCr-pAr-pCr-pGr-pCr-pCr-pGr-p	3'c.p	3.05	100	1	26.05	671.083	-9	6046.81	6049.48	6046.79	888986
1692-1709	Ar-pCr-pCr-pGr-pGr-pCr-pAr-pCr-pCr-pGr-pGr-pCr-pGr-pUr-pGr-pCr-pUr-pGr-p	3'c.p	2.71	100	1.2	26.09	1939.92	-3	5820.79	5823.36	5820.78	1.64156e+06
1692-1709	Ar-pCr-pCr-pGr-pGr-pCr-pAr-pCr-pCr-pGr-pGr-pCr-pGr-pUr-pGr-pCr-pUr-pGr-p	3'c.p	3.13	100	1	26.09	645.97	-9	5820.79	5823.34	5820.78	1.63351e+06
1692-1709	Ar-pCr-pCr-pGr-pGr-pCr-pAr-pCr-pCr-pGr-pGr-pCr-pGr-pUr-pGr-pCr-pUr-pGr-p	3'c.p	2.63	100	1	26.09	830.82	-7	5820.79	5823.41	5820.78	548161
1692-1709	Ar-pCr-pCr-pGr-pGr-pCr-pAr-pCr-pCr-pGr-pGr-pCr-pGr-pUr-pGr-pCr-pUr-pGr-p	3'c.p	2.46	100	1.1	26.09	1454.69	-4	5820.79	5823.35	5820.78	629562
1692-1709	Ar-pCr-pCr-pGr-pGr-pCr-pAr-pCr-pCr-pGr-pGr-pCr-pGr-pUr-pGr-pCr-pUr-pGr-p	3'c.p	2.88	100	1	26.09	726.842	-8	5820.79	5823.33	5820.78	2.43876e+06
2377-2391	Ar-pCr-pAr-pAr-pGr-pAr-pAr-pCr-pAr-pCr-pCr-pCr-pAr-pAr-pGr-p	3'c.p	2.56	100	1	26.11	691.812	-7	4847.73	4849.84	4847.72	891028
2377-2391	Ar-pCr-pAr-pAr-pGr-pAr-pAr-pCr-pAr-pCr-pCr-pCr-pAr-pAr-pGr-p	3'c.p	2.36	100	1	26.12	1615.24	-3	4847.73	4849.81	4847.72	806843
2946-2964	Cr-pAr-pGr-pCr-pUr-pGr-pUr-pCr-pCr-pUr-pCr-pCr-pAr-pAr-pCr-pUr-pUr-pCr-pGr-p	3'c.p	1.9	100	1	26.14	748.34	-8	5992.77	5995.38	5992.76	744013
2946-2964	Cr-pAr-pGr-pCr-pUr-pGr-pUr-pCr-pCr-pUr-pCr-pCr-pAr-pAr-pCr-pUr-pUr-pCr-pGr-p	3'c.p	2.64	100	1.2	26.14	1997.25	-3	5992.77	5995.37	5992.76	745158
2946-2964	Cr-pAr-pGr-pCr-pUr-pGr-pUr-pCr-pCr-pUr-pCr-pCr-pAr-pAr-pCr-pUr-pUr-pCr-pGr-p	3'c.p	3.21	100	1	26.14	665.079	-9	5992.78	5995.39	5992.76	970533
1447-1464	Ar-pGr-pCr-pGr-pGr-pGr-pAr-pCr-pAr-pUr-pCr-pUr-pCr-pCr-pAr-pCr-pCr-pGr-p	3'c.p	2.83	94.7	1	26.21	722.844	-8	5788.8	5791.38	5788.79	984716
2229-2246	Ar-pUr-pCr-pCr-pUr-pGr-pCr-pCr-pUr-pGr-pUr-pGr-pUr-pCr-pCr-pAr-pUr-pGr-p	3'c.p	3.34	100	1.1	26.28	1901.23	-3	5704.71	5707.25	5704.69	1.30992e+06
2229-2246	Ar-pUr-pCr-pCr-pUr-pGr-pCr-pCr-pUr-pGr-pUr-pGr-pUr-pCr-pCr-pAr-pUr-pGr-p	3'c.p	4.97	100	1	26.28	712.333	-8	5704.72	5707.26	5704.69	1294640
2229-2246	Ar-pUr-pCr-pCr-pUr-pGr-pCr-pCr-pUr-pGr-pUr-pGr-pUr-pCr-pCr-pAr-pUr-pGr-p	3'c.p	3	100	1	26.28	633.072	-9	5704.71	5707.19	5704.69	1.33672e+06
3797-3814	Ur-pAr-pGr-pCr-pUr-pGr-pUr-pGr-pGr-pCr-pAr-pGr-pCr-pUr-pGr-pCr-pUr-pGr-p	3'c.p,18.0117	2.31	98.4	1.8	26.32	1946.91	-3	5841.75	5844.35	5841.74	758444
3797-3814	Ur-pAr-pGr-pCr-pUr-pGr-pUr-pGr-pGr-pCr-pAr-pGr-pCr-pUr-pGr-pCr-pUr-pGr-p	3'c.p,18.0117	2.39	98.4	1	26.33	729.462	-8	5841.75	5844.34	5841.74	1.06495e+06
1326-1344	Cr-pUr-pGr-pCr-pCr-pCr-pGr-pAr-pCr-pGr-pAr-pCr-pUr-pUr-pCr-pAr-pCr-pCr-pGr-p	3'c.p	2.86	100	1	26.35	669.306	-9	6030.81	6033.5	6030.79	1.48625e+06
1326-1344	Cr-pUr-pGr-pCr-pCr-pCr-pGr-pAr-pCr-pGr-pAr-pCr-pUr-pUr-pCr-pAr-pCr-pCr-pGr-p	3'c.p	2.94	100	1.1	26.37	2009.93	-3	6030.81	6033.54	6030.79	1.08765e+06
1326-1344	Cr-pUr-pGr-pCr-pCr-pCr-pGr-pAr-pCr-pGr-pAr-pCr-pUr-pUr-pCr-pAr-pCr-pCr-pGr-p	3'c.p	2.37	100	1	26.38	753.094	-8	6030.81	6033.49	6030.79	1.23586e+06
3308-3325	Cr-pAr-pAr-pAr-pGr-pCr-pCr-pCr-pAr-pCr-pUr-pUr-pUr-pCr-pCr-pUr-pAr-pGr-p	3'c.p	3.07	99.9	1.1	26.47	631.967	-9	5694.77	5697.15	5694.75	426328
3308-3325	Cr-pAr-pAr-pAr-pGr-pCr-pCr-pCr-pAr-pCr-pUr-pUr-pUr-pCr-pCr-pUr-pAr-pGr-p	3'c.p	2.47	99.9	1	26.47	711.089	-8	5694.76	5697.22	5694.75	898324
4037-4053	Cr-pAr-pGr-pCr-pUr-pCr-pAr-pAr-pAr-pAr-pCr-pGr-pCr-pUr-pUr-pAr-pGr-p	3'c.p	3.58	100	1	26.54	680.837	-8	5452.76	5454.99	5452.74	1.49935e+06
4037-4053	Cr-pAr-pGr-pCr-pUr-pCr-pAr-pAr-pAr-pAr-pCr-pGr-pCr-pUr-pUr-pAr-pGr-p	3'c.p	3.22	100	1	26.54	1817.24	-3	5452.76	5454.94	5452.74	1.16357e+06
3078-3094	Ar-pCr-pCr-pCr-pAr-pGr-pCr-pAr-pGr-pCr-pUr-pGr-pAr-pUr-pCr-pAr-pGr-p	3'c.p	1.22	92.9	1	26.69	682.714	-8	5467.76	5470.17	5467.75	796944
1671-1686	Ar-pAr-pCr-pUr-pUr-pCr-pAr-pAr-pCr-pUr-pUr-pCr-pAr-pAr-pCr-pGr-p	3'c.p	1.78	100	1	26.71	1013.13	-5	5068.68	5070.82	5068.67	1.07191e+06
1671-1686	Ar-pAr-pCr-pUr-pUr-pCr-pAr-pAr-pCr-pUr-pUr-pCr-pAr-pAr-pCr-pGr-p	3'c.p	2.16	100	1	26.71	632.828	-8	5068.68	5070.83	5068.67	6437565
1671-1686	Ar-pAr-pCr-pUr-pUr-pCr-pAr-pAr-pCr-pUr-pUr-pCr-pAr-pAr-pCr-pGr-p	3'c.p	2.07	100	1	26.73	1689.22	-3	5068.68	5070.83	5068.67	9936269
1671-1686	Ar-pAr-pCr-pUr-pUr-pCr-pAr-pAr-pCr-pUr-pUr-pCr-pAr-pAr-pCr-pGr-p	3'c.p	1.68	100	1	26.73	844.107	-6	5068.68	5070.88	5068.67	2.52854e+06
1671-1686	Ar-pAr-pCr-pUr-pUr-pCr-pAr-pAr-pCr-pUr-pUr-pCr-pAr-pAr-pCr-pGr-p	3'c.p	1.87	100	1	26.73	1266.66	-4	5068.68	5070.84	5068.67	1.65123e+06
1671-1686	Ar-pAr-pCr-pUr-pUr-pCr-pAr-pAr-pCr-pUr-pUr-pCr-pAr-pAr-pCr-pGr-p	3'c.p	2.26	100	1	26.73	723.376	-7	5068.68	5070.84	5068.67	12597136
1638-1653	Ar-pAr-pAr-pAr-pGr-pCr-pAr-pCr-pCr-pAr-pAr-pUr-pCr-pUr-pCr-pGr-p	3'c.p	-10.53	97.9	1.1	26.88	1709.88	-3	5130.67	5132.81	5130.72	380039
1638-1653	Ar-pAr-pAr-pAr-pGr-pCr-pAr-pCr-pCr-pAr-pAr-pUr-pCr-pUr-pCr-pGr-p	3'c.p	1.27	100	1.1	27.16	1709.9	-3	5130.73	5132.88	5130.72	258920
1638-1653	Ar-pAr-pAr-pAr-pGr-pCr-pAr-pCr-pCr-pAr-pAr-pUr-pCr-pUr-pCr-pGr-p	3'c.p	2.32	100	1	27.16	732.098	-7	5130.73	5132.94	5130.72	253304
3406-3423	Ar-pCr-pAr-pAr-pCr-pAr-pCr-pCr-pUr-pUr-pCr-pGr-pUr-pGr-pUr-pCr-pUr-pGr-p	3'c.p	3.07	100	1	27.21	633.854	-9	5711.74	5714.11	5711.73	603422
3406-3423	Ar-pCr-pAr-pAr-pCr-pAr-pCr-pCr-pUr-pUr-pCr-pGr-pUr-pGr-pUr-pCr-pUr-pGr-p	3'c.p	3.16	100	1	27.21	713.211	-8	5711.74	5714.27	5711.73	585440
3406-3423	Ar-pCr-pAr-pAr-pCr-pAr-pCr-pCr-pUr-pUr-pCr-pGr-pUr-pGr-pUr-pCr-pUr-pGr-p	3'c.p	2.81	100	1.3	27.21	1903.58	-3	5711.74	5714.29	5711.73	504451
63-83	Ur-pUr-pCr-pCr-pUr-pGr-pGr-pUr-pGr-pCr-pUr-pGr-pCr-pUr-pGr-pCr-pCr-pUr-pCr-pUr-pGr-p	3'c.p	3.28	100	1	27.23	664.573	-10	6653.8	6656.64	6653.78	960388
2946-2964	Cr-pAr-pGr-pCr-pUr-pGr-pUr-pCr-pCr-pUr-pCr-pCr-pAr-pAr-pCr-pUr-pUr-pCr-pGr-p	3'c.p,18.0059	3.19	90.9	1	27.4	750.591	-8	6010.78	6013.85	6010.76	1.17532e+06
2946-2964	Cr-pAr-pGr-pCr-pUr-pGr-pUr-pCr-pCr-pUr-pCr-pCr-pAr-pAr-pCr-pUr-pUr-pCr-pGr-p	3'c.p,18.0059	3.6	90.9	1.1	27.42	2003.26	-3	6010.78	6013.22	6010.76	668177
672-690	Cr-pAr-pCr-pAr-pCr-pCr-pCr-pCr-pUr-pAr-pUr-pCr-pAr-pAr-pCr-pCr-pUr-pCr-pGr-p	3'c.p	2.3	100	1	27.61	744.094	-8	5958.81	5961.41	5958.8	7.03642e+06
672-690	Cr-pAr-pCr-pAr-pCr-pCr-pCr-pCr-pUr-pAr-pUr-pCr-pAr-pAr-pCr-pCr-pUr-pCr-pGr-p	3'c.p	2.3	100	1	27.61	1191.16	-5	5958.81	5961.42	5958.8	756224
672-690	Cr-pAr-pCr-pAr-pCr-pCr-pCr-pCr-pUr-pAr-pUr-pCr-pAr-pAr-pCr-pCr-pUr-pCr-pGr-p	3'c.p	2.05	100	1	27.61	1489.2	-4	5958.81	5961.44	5958.8	1.70077e+06
672-690	Cr-pAr-pCr-pAr-pCr-pCr-pCr-pCr-pUr-pAr-pUr-pCr-pAr-pAr-pCr-pCr-pUr-pCr-pGr-p	3'c.p	1.97	100	1	27.61	850.538	-7	5958.81	5961.37	5958.8	1.87946e+06
672-690	Cr-pAr-pCr-pAr-pCr-pCr-pCr-pCr-pUr-pAr-pUr-pCr-pAr-pAr-pCr-pCr-pUr-pCr-pGr-p	3'c.p	2.38	100	1	27.61	1985.93	-3	5958.81	5961.41	5958.8	5.33366e+06
672-690	Cr-pAr-pCr-pAr-pCr-pCr-pCr-pCr-pUr-pAr-pUr-pCr-pAr-pAr-pCr-pCr-pUr-pCr-pGr-p	3'c.p	1.81	100	1	27.61	992.629	-6	5958.81	5961.38	5958.8	656398
672-690	Cr-pAr-pCr-pAr-pCr-pCr-pCr-pCr-pUr-pAr-pUr-pCr-pAr-pAr-pCr-pCr-pUr-pCr-pGr-p	3'c.p	2.54	100	1	27.61	661.305	-9	5958.81	5961.4	5958.8	6.27071e+06
3182-3200	Cr-pGr-pGr-pCr-pAr-pAr-pGr-pGr-pGr-pCr-pUr-pAr-pCr-pCr-pAr-pCr-pCr-pUr-pGr-p	3'c.p	2.02	100	1	27.8	765.974	-8	6133.85	6136.52	6133.83	942602
2447-2465	Cr-pGr-pGr-pCr-pUr-pUr-pCr-pAr-pAr-pUr-pUr-pUr-pCr-pAr-pGr-pCr-pCr-pAr-pGr-p	3'c.p	2	100	1	27.97	756.341	-8	6056.79	6059.36	6056.77	2.11248e+06
2447-2465	Cr-pGr-pGr-pCr-pUr-pUr-pCr-pAr-pAr-pUr-pUr-pUr-pCr-pAr-pGr-pCr-pCr-pAr-pGr-p	3'c.p	2.4	100	1.3	27.97	2018.59	-3	6056.79	6059.45	6056.77	1.33524e+06
1084-1103	Cr-pCr-pAr-pCr-pCr-pAr-pGr-pAr-pUr-pUr-pCr-pGr-pCr-pCr-pUr-pCr-pUr-pGr-pUr-pGr-p	3'c.p	2.17	100	1	28.06	703.417	-9	6337.82	6340.55	6337.8	3.22027e+06
2749-2767	Cr-pUr-pAr-pUr-pGr-pCr-pAr-pGr-pAr-pUr-pGr-pGr-pCr-pCr-pUr-pAr-pCr-pCr-pGr-p	3'c.p	2.04	100	1	28.2	761.345	-8	6095.81	6098.3	6095.8	1.0597e+06
2749-2767	Cr-pUr-pAr-pUr-pGr-pCr-pAr-pGr-pAr-pUr-pGr-pGr-pCr-pCr-pUr-pAr-pCr-pCr-pGr-p	3'c.p	2.68	100	1.1	28.21	2031.6	-3	6095.81	6098.45	6095.8	1.13642e+06
2749-2767	Cr-pUr-pAr-pUr-pGr-pCr-pAr-pGr-pAr-pUr-pGr-pGr-pCr-pCr-pUr-pAr-pCr-pCr-pGr-p	3'c.p	1.8	100	1.2	28.21	1523.45	-4	6095.81	6098.45	6095.8	482806
2749-2767	Cr-pUr-pAr-pUr-pGr-pCr-pAr-pGr-pAr-pUr-pGr-pGr-pCr-pCr-pUr-pAr-pCr-pCr-pGr-p	3'c.p	2.68	100	1	28.21	676.528	-9	6095.81	6098.46	6095.8	2.11446e+06
2749-2767	Cr-pUr-pAr-pUr-pGr-pCr-pAr-pGr-pAr-pUr-pGr-pGr-pCr-pCr-pUr-pAr-pCr-pCr-pGr-p	3'c.p	2.36	100	1.1	28.23	1015.3	-6	6095.81	6098.42	6095.8	144540
1326-1345	Cr-pUr-pGr-pCr-pCr-pCr-pGr-pAr-pCr-pGr-pAr-pCr-pUr-pUr-pCr-pAr-pCr-pCr-pGr-pGr-p	3'c.p	2.39	93.6	1.1	28.23	707.756	-9	6375.86	6378.85	6375.84	169076
63-83	Ur-pUr-pCr-pCr-pUr-pGr-pGr-pUr-pGr-pCr-pUr-pGr-pCr-pUr-pGr-pCr-pCr-pUr-pCr-pUr-pGr-p	3'c.p,18.0078	3.27	95.7	1	28.28	740.638	-9	6671.81	6674.68	6671.78	708750
3164-3181	Cr-pAr-pAr-pGr-pAr-pGr-pAr-pGr-pUr-pGr-pGr-pAr-pCr-pUr-pUr-pUr-pUr-pGr-p	3'c.p	3.18	99.9	1.1	28.42	649.857	-9	5855.77	5858.33	5855.76	557208
1941-1958	Ar-pCr-pAr-pCr-pCr-pUr-pAr-pCr-pAr-pUr-pGr-pGr-pCr-pGr-pGr-pGr-pUr-pGr-p	3'c.p	3.15	99.7	1	28.48	727.968	-8	5829.8	5832.42	5829.78	350314
1953-1972	Cr-pGr-pGr-pGr-pUr-pGr-pUr-pAr-pCr-pUr-pCr-pCr-pAr-pCr-pCr-pGr-pGr-pCr-pAr-pGr-p	3'c.p	2.64	99.8	1	28.77	716.534	-9	6455.87	6458.83	6455.85	539668
672-690	Cr-pAr-pCr-pAr-pCr-pCr-pCr-pCr-pUr-pAr-pUr-pCr-pAr-pAr-pCr-pCr-pUr-pCr-pGr-p	3'c.p,18.0112	1.64	98.8	1	28.88	1194.76	-5	5976.82	5979.43	5976.81	877121
672-690	Cr-pAr-pCr-pAr-pCr-pCr-pCr-pCr-pUr-pAr-pUr-pCr-pAr-pAr-pCr-pCr-pUr-pCr-pGr-p	3'c.p,18.0112	2.46	98.8	1	28.88	1991.93	-3	5976.82	5979.42	5976.81	6591700
672-690	Cr-pAr-pCr-pAr-pCr-pCr-pCr-pCr-pUr-pAr-pUr-pCr-pAr-pAr-pCr-pCr-pUr-pCr-pGr-p	3'c.p,18.0112	1.73	98.8	1	28.88	1493.7	-4	5976.82	5979.42	5976.81	1.95188e+06
672-690	Cr-pAr-pCr-pAr-pCr-pCr-pCr-pCr-pUr-pAr-pUr-pCr-pAr-pAr-pCr-pCr-pUr-pCr-pGr-p	3'c.p,18.0112	2.13	98.8	1	28.88	995.464	-6	5976.82	5979.34	5976.81	1.03428e+06
672-690	Cr-pAr-pCr-pAr-pCr-pCr-pCr-pCr-pUr-pAr-pUr-pCr-pAr-pAr-pCr-pCr-pUr-pCr-pGr-p	3'c.p,18.0112	1.89	98.8	1	28.88	853.11	-7	5976.82	5979.47	5976.81	3.92412e+06
672-690	Cr-pAr-pCr-pAr-pCr-pCr-pCr-pCr-pUr-pAr-pUr-pCr-pAr-pAr-pCr-pCr-pUr-pCr-pGr-p	3'c.p,18.0112	2.46	98.8	1	28.88	746.345	-8	5976.82	5979.42	5976.81	10034441
672-690	Cr-pAr-pCr-pAr-pCr-pCr-pCr-pCr-pUr-pAr-pUr-pCr-pAr-pAr-pCr-pCr-pUr-pCr-pGr-p	3'c.p,18.0112	2.54	98.8	1	28.88	663.307	-9	5976.83	5979.42	5976.81	4291487
3110-3129	Ar-pGr-pCr-pCr-pUr-pCr-pUr-pGr-pCr-pCr-pAr-pAr-pUr-pCr-pUr-pGr-pGr-pCr-pCr-pGr-p	3'c.p	2.36	100	1	29.26	796.348	-8	6376.84	6380.42	6376.83	662104
3110-3129	Ar-pGr-pCr-pCr-pUr-pCr-pUr-pGr-pCr-pCr-pAr-pAr-pUr-pCr-pUr-pGr-pGr-pCr-pCr-pGr-p	3'c.p	2.67	100	1	29.26	707.754	-9	6376.84	6379.46	6376.83	922210
316-334	Ar-pCr-pGr-pGr-pGr-pGr-pUr-pGr-pUr-pAr-pCr-pUr-pUr-pUr-pGr-pCr-pCr-pAr-pGr-p	3'c.p	2.3	95.8	1.1	29.31	682.971	-9	6152.8	6155.5	6152.78	518023
3950-3968	Ar-pCr-pCr-pUr-pCr-pGr-pGr-pGr-pUr-pCr-pCr-pCr-pAr-pGr-pGr-pUr-pAr-pUr-pGr-p	3'c.p	2.07	100	1	29.36	1527.7	-4	6111.8	6115.01	6111.79	813348
3950-3968	Ar-pCr-pCr-pUr-pCr-pGr-pGr-pGr-pUr-pCr-pCr-pCr-pAr-pGr-pGr-pUr-pAr-pUr-pGr-p	3'c.p	2.7	100	1.1	29.36	2037.27	-3	6111.81	6115.1	6111.79	1.70266e+06
3950-3968	Ar-pCr-pCr-pUr-pCr-pGr-pGr-pGr-pUr-pCr-pCr-pCr-pAr-pGr-pGr-pUr-pAr-pUr-pGr-p	3'c.p	1.91	100	1.1	29.36	1221.96	-5	6111.8	6115.02	6111.79	349483
3950-3968	Ar-pCr-pCr-pUr-pCr-pGr-pGr-pGr-pUr-pCr-pCr-pCr-pAr-pGr-pGr-pUr-pAr-pUr-pGr-p	3'c.p	2.3	100	1.1	29.36	610.374	-10	6111.81	6114.51	6111.79	643516
3950-3968	Ar-pCr-pCr-pUr-pCr-pGr-pGr-pGr-pUr-pCr-pCr-pCr-pAr-pGr-pGr-pUr-pAr-pUr-pGr-p	3'c.p	2.07	100	1.1	29.36	1018.13	-6	6111.8	6115.2	6111.79	257742
3950-3968	Ar-pCr-pCr-pUr-pCr-pGr-pGr-pGr-pUr-pCr-pCr-pCr-pAr-pGr-pGr-pUr-pAr-pUr-pGr-p	3'c.p	2.7	100	1	29.36	678.305	-9	6111.81	6114.6	6111.79	3.17305e+06
1113-1129	Ar-pAr-pCr-pCr-pGr-pGr-pAr-pAr-pGr-pCr-pGr-pGr-pAr-pUr-pCr-pAr-pGr-p	3'c.p	2.34	100	1.1	29.6	1113.55	-5	5570.8	5573.33	5570.79	376804
1113-1129	Ar-pAr-pCr-pCr-pGr-pGr-pAr-pAr-pGr-pCr-pGr-pGr-pAr-pUr-pCr-pAr-pGr-p	3'c.p	2.43	100	1	29.6	1856.6	-3	5570.8	5573.14	5570.79	2907119
1113-1129	Ar-pAr-pCr-pCr-pGr-pGr-pAr-pAr-pGr-pCr-pGr-pGr-pAr-pUr-pCr-pAr-pGr-p	3'c.p	1.73	100	1	29.6	1392.19	-4	5570.8	5573.26	5570.79	710677
1113-1129	Ar-pAr-pCr-pCr-pGr-pGr-pAr-pAr-pGr-pCr-pGr-pGr-pAr-pUr-pCr-pAr-pGr-p	3'c.p	2.26	100	1	29.6	795.108	-7	5570.8	5573.27	5570.79	2.27759e+06
1113-1129	Ar-pAr-pCr-pCr-pGr-pGr-pAr-pAr-pGr-pCr-pGr-pGr-pAr-pUr-pCr-pAr-pGr-p	3'c.p	2.08	100	1	29.6	695.593	-8	5570.8	5573.25	5570.79	3.89899e+06
1113-1129	Ar-pAr-pCr-pCr-pGr-pGr-pAr-pAr-pGr-pCr-pGr-pGr-pAr-pUr-pCr-pAr-pGr-p	3'c.p	1.99	100	1	29.6	927.794	-6	5570.8	5573.34	5570.79	463137
1756-1773	Ar-pUr-pAr-pUr-pCr-pGr-pCr-pCr-pGr-pAr-pUr-pAr-pCr-pCr-pAr-pCr-pAr-pGr-p	3'c.p	2.24	100	1.4	29.61	1918.92	-3	5757.79	5760.34	5757.78	629923
1756-1773	Ar-pUr-pAr-pUr-pCr-pGr-pCr-pCr-pGr-pAr-pUr-pAr-pCr-pCr-pAr-pCr-pAr-pGr-p	3'c.p	2.75	100	1.1	29.62	638.97	-9	5757.8	5760.21	5757.78	485531
1756-1773	Ar-pUr-pAr-pUr-pCr-pGr-pCr-pCr-pGr-pAr-pUr-pAr-pCr-pCr-pAr-pCr-pAr-pGr-p	3'c.p	2.5	100	1	29.64	718.968	-8	5757.8	5760.32	5757.78	890681
2126-2144	Cr-pAr-pUr-pCr-pAr-pUr-pUr-pGr-pCr-pCr-pUr-pAr-pCr-pAr-pCr-pAr-pAr-pUr-pGr-p	3'c.p	2.43	99.9	1.4	29.81	752.344	-8	6024.8	6027.42	6024.78	242551
2126-2144	Cr-pAr-pUr-pCr-pAr-pUr-pUr-pGr-pCr-pCr-pUr-pAr-pCr-pAr-pCr-pAr-pAr-pUr-pGr-p	3'c.p	2.51	99.9	1.1	29.81	668.638	-9	6024.8	6027.36	6024.78	284711
3206-3228	Cr-pUr-pUr-pCr-pCr-pCr-pUr-pCr-pAr-pGr-pUr-pCr-pUr-pGr-pCr-pCr-pCr-pCr-pUr-pCr-pAr-pCr-pGr-p	3'c.p	2.1	100	1.5	29.94	898.107	-8	7189.91	7192.99	7189.89	278648
3206-3228	Cr-pUr-pUr-pCr-pCr-pCr-pUr-pCr-pAr-pGr-pUr-pCr-pUr-pGr-pCr-pCr-pCr-pCr-pUr-pCr-pAr-pCr-pGr-p	3'c.p	2.84	100	1	29.94	798.094	-9	7189.91	7192.85	7189.89	884591
3206-3228	Cr-pUr-pUr-pCr-pCr-pCr-pUr-pCr-pAr-pGr-pUr-pCr-pUr-pGr-pCr-pCr-pCr-pCr-pUr-pCr-pAr-pCr-pGr-p	3'c.p	2.71	100	1.8	29.95	1797.22	-4	7189.91	7193.1	7189.89	1.52771e+06
3206-3228	Cr-pUr-pUr-pCr-pCr-pCr-pUr-pCr-pAr-pGr-pUr-pCr-pUr-pGr-pCr-pCr-pCr-pCr-pUr-pCr-pAr-pCr-pGr-p	3'c.p	3.59	100	1.4	29.95	598.319	-12	7189.92	7193.1	7189.89	421279
3206-3228	Cr-pUr-pUr-pCr-pCr-pCr-pUr-pCr-pAr-pGr-pUr-pCr-pUr-pGr-pCr-pCr-pCr-pCr-pUr-pCr-pAr-pCr-pGr-p	3'c.p	3.05	100	1	29.95	718.284	-10	7189.92	7193.03	7189.89	3126076
3206-3228	Cr-pUr-pUr-pCr-pCr-pCr-pUr-pCr-pAr-pGr-pUr-pCr-pUr-pGr-pCr-pCr-pCr-pCr-pUr-pCr-pAr-pCr-pGr-p	3'c.p	2.64	100	1.2	29.95	1437.38	-5	7189.91	7193.13	7189.89	324807
3206-3228	Cr-pUr-pUr-pCr-pCr-pCr-pUr-pCr-pAr-pGr-pUr-pCr-pUr-pGr-pCr-pCr-pCr-pCr-pUr-pCr-pAr-pCr-pGr-p	3'c.p	3.18	100	1	29.95	652.894	-11	7189.92	7193.05	7189.89	2.74227e+06
697-717	Ar-pUr-pCr-pUr-pGr-pCr-pCr-pUr-pCr-pAr-pGr-pGr-pGr-pCr-pUr-pUr-pCr-pUr-pCr-pUr-pGr-p	3'c.p	2.39	99.8	1.1	29.95	665.276	-10	6660.82	6663.73	6660.81	505023
697-717	Ar-pUr-pCr-pUr-pGr-pCr-pCr-pUr-pCr-pAr-pGr-pGr-pGr-pCr-pUr-pUr-pCr-pUr-pCr-pUr-pGr-p	3'c.p	1.43	99.8	1	29.95	739.307	-9	6660.82	6663.87	6660.81	615371
2573-2593	Ur-pCr-pUr-pGr-pGr-pGr-pCr-pGr-pAr-pCr-pAr-pUr-pUr-pGr-pCr-pCr-pGr-pCr-pCr-pAr-pGr-p	3'c.p	1.24	100	1.2	30.08	750.649	-9	6761.89	6764.95	6761.88	357006
2661-2679	Ar-pUr-pCr-pGr-pCr-pCr-pCr-pAr-pGr-pUr-pAr-pCr-pAr-pCr-pAr-pUr-pCr-pUr-pGr-p	3'c.p	2.64	100	1.6	30.27	2012.93	-3	6039.81	6042.49	6039.8	464509
2661-2679	Ar-pUr-pCr-pGr-pCr-pCr-pCr-pAr-pGr-pUr-pAr-pCr-pAr-pCr-pAr-pUr-pCr-pUr-pGr-p	3'c.p	2.88	100	1	30.27	670.306	-9	6039.81	6042.47	6039.8	793518
3042-3059	Ar-pUr-pCr-pAr-pCr-pAr-pGr-pGr-pCr-pAr-pGr-pAr-pCr-pUr-pGr-pCr-pAr-pGr-p	3'c.p	2.05	99.4	1	30.3	728.846	-8	5836.82	5839.46	5836.81	517830
108-125	Ar-pCr-pCr-pAr-pCr-pCr-pAr-pGr-pAr-pAr-pCr-pAr-pCr-pAr-pGr-pCr-pUr-pGr-p	3'c.p	1.94	100	1.1	30.33	1926.27	-3	5779.84	5782.36	5779.82	935198
108-125	Ar-pCr-pCr-pAr-pCr-pCr-pAr-pGr-pAr-pAr-pCr-pAr-pCr-pAr-pGr-pCr-pUr-pGr-p	3'c.p	2.19	100	1	30.33	721.723	-8	5779.84	5782.35	5779.82	1.35682e+06
3950-3968	Ar-pCr-pCr-pUr-pCr-pGr-pGr-pGr-pUr-pCr-pCr-pCr-pAr-pGr-pGr-pUr-pAr-pUr-pGr-p	3'c.p,18.0054	3.17	97	1	30.46	2042.93	-3	6129.82	6132.44	6129.8	2.91886e+06
3950-3968	Ar-pCr-pCr-pUr-pCr-pGr-pGr-pGr-pUr-pCr-pCr-pCr-pAr-pGr-pGr-pUr-pAr-pUr-pGr-p	3'c.p,18.0054	2.69	97	1	30.46	765.469	-8	6129.81	6132.47	6129.8	6219741
3950-3968	Ar-pCr-pCr-pUr-pCr-pGr-pGr-pGr-pUr-pCr-pCr-pCr-pAr-pGr-pGr-pUr-pAr-pUr-pGr-p	3'c.p,18.0054	2.45	97	1	30.46	874.967	-7	6129.81	6132.47	6129.8	1.84121e+06
3950-3968	Ar-pCr-pCr-pUr-pCr-pGr-pGr-pGr-pUr-pCr-pCr-pCr-pAr-pGr-pGr-pUr-pAr-pUr-pGr-p	3'c.p,18.0054	3.01	97	1	30.46	680.306	-9	6129.81	6132.48	6129.8	1.19509e+06
3950-3968	Ar-pCr-pCr-pUr-pCr-pGr-pGr-pGr-pUr-pCr-pCr-pCr-pAr-pGr-pGr-pUr-pAr-pUr-pGr-p	3'c.p,18.0054	2.29	97	1	30.47	1531.95	-4	6129.81	6132.47	6129.8	1.33916e+06
1559-1579	Cr-pGr-pUr-pGr-pGr-pGr-pCr-pUr-pAr-pUr-pCr-pAr-pGr-pCr-pCr-pCr-pUr-pAr-pCr-pAr-pGr-p	3'c.p	2.37	100	1	30.47	673.883	-10	6745.9	6748.87	6745.88	1.36962e+06
1559-1579	Cr-pGr-pUr-pGr-pGr-pGr-pCr-pUr-pAr-pUr-pCr-pAr-pGr-pCr-pCr-pCr-pUr-pAr-pCr-pAr-pGr-p	3'c.p	2.15	100	1	30.49	1685.97	-4	6745.9	6748.78	6745.88	1.57321e+06
1559-1579	Cr-pGr-pUr-pGr-pGr-pGr-pCr-pUr-pAr-pUr-pCr-pAr-pGr-pCr-pCr-pCr-pUr-pAr-pCr-pAr-pGr-p	3'c.p	1.43	100	1	30.49	842.48	-8	6745.89	6748.8	6745.88	1.77562e+06
1559-1579	Cr-pGr-pUr-pGr-pGr-pGr-pCr-pUr-pAr-pUr-pCr-pAr-pGr-pCr-pCr-pCr-pUr-pAr-pCr-pAr-pGr-p	3'c.p	2.22	100	1	30.49	748.759	-9	6745.9	6748.76	6745.88	4.66875e+06
4120-4139	Cr-pUr-pAr-pUr-pAr-pCr-pUr-pAr-pAr-pCr-pCr-pCr-pCr-pAr-pGr-pGr-pGr-pUr-pUr-pGr-p	3'c.p	2.39	100	1.4	30.51	2128.27	-3	6385.84	6388.61	6385.83	2.73255e+06
4120-4139	Cr-pUr-pAr-pUr-pAr-pCr-pUr-pAr-pAr-pCr-pCr-pCr-pCr-pAr-pGr-pGr-pGr-pUr-pUr-pGr-p	3'c.p	2.23	100	1	30.51	797.473	-8	6385.84	6388.54	6385.83	1425422
4120-4139	Cr-pUr-pAr-pUr-pAr-pCr-pUr-pAr-pAr-pCr-pCr-pCr-pCr-pAr-pGr-pGr-pGr-pUr-pUr-pGr-p	3'c.p	2.31	100	1	30.51	637.777	-10	6385.84	6388.59	6385.83	2.95546e+06
4120-4139	Cr-pUr-pAr-pUr-pAr-pCr-pUr-pAr-pAr-pCr-pCr-pCr-pCr-pAr-pGr-pGr-pGr-pUr-pUr-pGr-p	3'c.p	1.93	100	1	30.51	1595.95	-4	6385.84	6388.59	6385.83	1.58458e+06
4120-4139	Cr-pUr-pAr-pUr-pAr-pCr-pUr-pAr-pAr-pCr-pCr-pCr-pCr-pAr-pGr-pGr-pGr-pUr-pUr-pGr-p	3'c.p	2.16	100	1	30.51	708.753	-9	6385.84	6388.59	6385.83	6.42208e+06
1952-1972	Gr-pCr-pGr-pGr-pGr-pUr-pGr-pUr-pAr-pCr-pUr-pCr-pCr-pAr-pCr-pCr-pGr-pGr-pCr-pAr-pGr-p	3'c.p	3.22	100	1	30.61	679.285	-10	6800.92	6803.95	6800.9	525732
1952-1972	Gr-pCr-pGr-pGr-pGr-pUr-pGr-pUr-pAr-pCr-pUr-pCr-pCr-pAr-pCr-pCr-pGr-pGr-pCr-pAr-pGr-p	3'c.p	2.21	100	1	30.61	754.873	-9	6800.92	6803.9	6800.9	868341
1991-2010	Ar-pGr-pCr-pCr-pGr-pGr-pCr-pUr-pGr-pUr-pCr-pUr-pGr-pAr-pUr-pCr-pGr-pGr-pAr-pGr-p	3'c.p	2.34	100	1	30.75	811.351	-8	6496.86	6499.64	6496.84	435133
1585-1604	Ur-pGr-pGr-pUr-pGr-pCr-pUr-pGr-pAr-pGr-pCr-pUr-pUr-pCr-pGr-pAr-pAr-pCr-pUr-pGr-p	3'c.p	2.58	99.9	1.5	30.82	645.076	-10	6458.82	6461.63	6458.81	314455
1585-1604	Ur-pGr-pGr-pUr-pGr-pCr-pUr-pGr-pAr-pGr-pCr-pUr-pUr-pCr-pGr-pAr-pAr-pCr-pUr-pGr-p	3'c.p	2.96	99.9	1.1	30.82	716.863	-9	6458.83	6461.58	6458.81	382683
3765-3785	Ar-pCr-pCr-pAr-pGr-pCr-pUr-pGr-pCr-pUr-pGr-pUr-pAr-pGr-pCr-pUr-pGr-pCr-pCr-pUr-pGr-p	3'c.p	2.94	100	1.2	30.85	671.581	-10	6722.88	6725.87	6722.86	495878
3765-3785	Ar-pCr-pCr-pAr-pGr-pCr-pUr-pGr-pCr-pUr-pGr-pUr-pAr-pGr-pCr-pUr-pGr-pCr-pCr-pUr-pGr-p	3'c.p	2.58	100	1.1	30.86	746.313	-9	6722.88	6725.73	6722.86	370529
3206-3228	Cr-pUr-pUr-pCr-pCr-pCr-pUr-pCr-pAr-pGr-pUr-pCr-pUr-pGr-pCr-pCr-pCr-pCr-pUr-pCr-pAr-pCr-pGr-p	3'c.p,18.0073	2.98	94.4	1	30.98	800.207	-9	7207.92	7211.11	7207.9	1.48988e+06
3206-3228	Cr-pUr-pUr-pCr-pCr-pCr-pUr-pCr-pAr-pGr-pUr-pCr-pUr-pGr-pCr-pCr-pCr-pCr-pUr-pCr-pAr-pCr-pGr-p	3'c.p,18.0073	3.04	94.4	1	30.98	720.085	-10	7207.92	7211.04	7207.9	1.81183e+06
3206-3228	Cr-pUr-pUr-pCr-pCr-pCr-pUr-pCr-pAr-pGr-pUr-pCr-pUr-pGr-pCr-pCr-pCr-pCr-pUr-pCr-pAr-pCr-pGr-p	3'c.p,18.0073	2.77	94.4	1.4	30.98	1801.72	-4	7207.92	7211.07	7207.9	857343
954-975	Ur-pGr-pCr-pAr-pCr-pCr-pCr-pUr-pGr-pAr-pAr-pGr-pUr-pCr-pCr-pUr-pUr-pCr-pAr-pCr-pCr-pGr-p	3'c.p	2.6	100	1	31.13	696.484	-10	6971.92	6974.84	6971.9	6.50355e+06
954-975	Ur-pGr-pCr-pAr-pCr-pCr-pCr-pUr-pGr-pAr-pAr-pGr-pUr-pCr-pCr-pUr-pUr-pCr-pAr-pCr-pCr-pGr-p	3'c.p	1.76	100	1	31.15	1161.48	-6	6971.91	6974.99	6971.9	862992
954-975	Ur-pGr-pCr-pAr-pCr-pCr-pCr-pUr-pGr-pAr-pAr-pGr-pUr-pCr-pCr-pUr-pUr-pCr-pAr-pCr-pCr-pGr-p	3'c.p	2.74	100	1	31.15	2323.97	-3	6971.92	6974.99	6971.9	3.00183e+06
954-975	Ur-pGr-pCr-pAr-pCr-pCr-pCr-pUr-pGr-pAr-pAr-pGr-pUr-pCr-pCr-pUr-pUr-pCr-pAr-pCr-pCr-pGr-p	3'c.p	2.04	100	1	31.15	870.732	-8	6971.91	6974.96	6971.9	3.20363e+06
954-975	Ur-pGr-pCr-pAr-pCr-pCr-pCr-pUr-pGr-pAr-pAr-pGr-pUr-pCr-pCr-pUr-pUr-pCr-pAr-pCr-pCr-pGr-p	3'c.p	1.41	100	1	31.16	1393.78	-5	6971.91	6975.01	6971.9	986467
954-975	Ur-pGr-pCr-pAr-pCr-pCr-pCr-pUr-pGr-pAr-pAr-pGr-pUr-pCr-pCr-pUr-pUr-pCr-pAr-pCr-pCr-pGr-p	3'c.p	2.25	100	1	31.16	773.983	-9	6971.91	6974.98	6971.9	9018039
954-975	Ur-pGr-pCr-pAr-pCr-pCr-pCr-pUr-pGr-pAr-pAr-pGr-pUr-pCr-pCr-pUr-pUr-pCr-pAr-pCr-pCr-pGr-p	3'c.p	2.46	100	1	31.16	1742.72	-4	6971.91	6975	6971.9	3.94064e+06
954-975	Ur-pGr-pCr-pAr-pCr-pCr-pCr-pUr-pGr-pAr-pAr-pGr-pUr-pCr-pCr-pUr-pUr-pCr-pAr-pCr-pCr-pGr-p	3'c.p	1.97	100	1	31.16	995.266	-7	6971.91	6975.01	6971.9	952070
1884-1903	Cr-pUr-pGr-pUr-pAr-pCr-pCr-pAr-pGr-pGr-pAr-pCr-pGr-pUr-pGr-pAr-pAr-pCr-pUr-pGr-p	3'c.p	1.99	100	1.4	31.2	645.68	-10	6464.87	6467.68	6464.85	271162
1884-1903	Cr-pUr-pGr-pUr-pAr-pCr-pCr-pAr-pGr-pGr-pAr-pCr-pGr-pUr-pGr-pAr-pAr-pCr-pUr-pGr-p	3'c.p	1	100	1.3	31.2	717.534	-9	6464.86	6467.63	6464.85	712106
61-84	Ur-pGr-pUr-pUr-pCr-pCr-pUr-pGr-pGr-pUr-pGr-pCr-pUr-pGr-pCr-pUr-pGr-pCr-pCr-pUr-pCr-pUr-pGr-pGr-p	3'c.p	2.08	100	1	31.32	764.285	-10	7649.91	7653.29	7649.9	1.26396e+06
61-84	Ur-pGr-pUr-pUr-pCr-pCr-pUr-pGr-pGr-pUr-pGr-pCr-pUr-pGr-pCr-pUr-pGr-pCr-pCr-pUr-pCr-pUr-pGr-pGr-p	3'c.p	3.1	100	1.8	31.34	1912.22	-4	7649.92	7653.24	7649.9	960147
61-84	Ur-pGr-pUr-pUr-pCr-pCr-pUr-pGr-pGr-pUr-pGr-pCr-pUr-pGr-pCr-pUr-pGr-pCr-pCr-pUr-pCr-pUr-pGr-pGr-p	3'c.p	2.4	100	1	31.34	694.713	-11	7649.91	7653.21	7649.9	1.99576e+06
2661-2679	Ar-pUr-pCr-pGr-pCr-pCr-pCr-pAr-pGr-pUr-pAr-pCr-pAr-pCr-pAr-pUr-pCr-pUr-pGr-p	3'c.p,18.0054	3.59	92.9	1.2	31.34	2018.93	-3	6057.82	6060.47	6057.8	1.10565e+06
2661-2679	Ar-pUr-pCr-pGr-pCr-pCr-pCr-pAr-pGr-pUr-pAr-pCr-pAr-pCr-pAr-pUr-pCr-pUr-pGr-p	3'c.p,18.0054	2.87	92.9	1	31.36	756.47	-8	6057.82	6060.45	6057.8	2.14274e+06
2170-2190	Cr-pCr-pUr-pAr-pCr-pUr-pCr-pCr-pAr-pAr-pCr-pAr-pAr-pCr-pUr-pCr-pUr-pAr-pUr-pCr-pGr-p	3'c.p	1.81	100	1	31.51	823.602	-8	6594.87	6597.7	6594.86	1.77744e+06
2170-2190	Cr-pCr-pUr-pAr-pCr-pUr-pCr-pCr-pAr-pAr-pCr-pAr-pAr-pCr-pUr-pCr-pUr-pAr-pUr-pCr-pGr-p	3'c.p	2.55	100	1	31.51	658.68	-10	6594.88	6597.7	6594.86	6961911
2170-2190	Cr-pCr-pUr-pAr-pCr-pUr-pCr-pCr-pAr-pAr-pCr-pAr-pAr-pCr-pUr-pCr-pUr-pAr-pUr-pCr-pGr-p	3'c.p	1.88	100	1	31.51	731.979	-9	6594.87	6597.72	6594.86	4830300
2170-2190	Cr-pCr-pUr-pAr-pCr-pUr-pCr-pCr-pAr-pAr-pCr-pAr-pAr-pCr-pUr-pCr-pUr-pAr-pUr-pCr-pGr-p	3'c.p	1.96	100	1.1	31.51	2197.95	-3	6594.87	6597.71	6594.86	3.17861e+06
2170-2190	Cr-pCr-pUr-pAr-pCr-pUr-pCr-pCr-pAr-pAr-pCr-pAr-pAr-pCr-pUr-pCr-pUr-pAr-pUr-pCr-pGr-p	3'c.p	1.73	100	1	31.51	1648.21	-4	6594.87	6597.71	6594.86	2.04408e+06
4120-4139	Cr-pUr-pAr-pUr-pAr-pCr-pUr-pAr-pAr-pCr-pCr-pCr-pCr-pAr-pGr-pGr-pGr-pUr-pUr-pGr-p	3'c.p,18.0103	2.14	99	1	31.61	710.754	-9	6403.85	6406.78	6403.84	3.58306e+06
4120-4139	Cr-pUr-pAr-pUr-pAr-pCr-pUr-pAr-pAr-pCr-pCr-pCr-pCr-pAr-pGr-pGr-pGr-pUr-pUr-pGr-p	3'c.p,18.0103	1.99	99	1	31.61	799.724	-8	6403.85	6406.6	6403.84	5.47024e+06
4120-4139	Cr-pUr-pAr-pUr-pAr-pCr-pUr-pAr-pAr-pCr-pCr-pCr-pCr-pAr-pGr-pGr-pGr-pUr-pUr-pGr-p	3'c.p,18.0103	1.69	99	1.1	31.61	914.258	-7	6403.85	6406.77	6403.84	874378
4120-4139	Cr-pUr-pAr-pUr-pAr-pCr-pUr-pAr-pAr-pCr-pCr-pCr-pCr-pAr-pGr-pGr-pGr-pUr-pUr-pGr-p	3'c.p,18.0103	1.61	99	1.2	31.61	1600.46	-4	6403.85	6406.6	6403.84	1.43764e+06
4120-4139	Cr-pUr-pAr-pUr-pAr-pCr-pUr-pAr-pAr-pCr-pCr-pCr-pCr-pAr-pGr-pGr-pGr-pUr-pUr-pGr-p	3'c.p,18.0103	2.07	99	1.2	31.62	2134.61	-3	6403.85	6406.62	6403.84	2.7748e+06
3084-3104	Cr-pAr-pGr-pCr-pUr-pGr-pAr-pUr-pCr-pAr-pGr-pAr-pGr-pCr-pCr-pGr-pCr-pCr-pGr-pAr-pGr-p	3'c.p	3.2	99.9	1.6	31.85	755.766	-9	6807.96	6810.97	6807.93	286608
305-325	Cr-pUr-pAr-pCr-pGr-pCr-pGr-pAr-pUr-pCr-pUr-pCr-pCr-pUr-pGr-pAr-pGr-pAr-pAr-pCr-pGr-p	3'c.p	3.14	100	1.8	31.94	2243.3	-3	6729.91	6733.05	6729.89	675179
305-325	Cr-pUr-pAr-pCr-pGr-pCr-pGr-pAr-pUr-pCr-pUr-pCr-pCr-pUr-pGr-pAr-pGr-pAr-pAr-pCr-pGr-p	3'c.p	2.93	100	1.1	31.94	672.184	-10	6729.91	6732.99	6729.89	1.22102e+06
305-325	Cr-pUr-pAr-pCr-pGr-pCr-pGr-pAr-pUr-pCr-pUr-pCr-pCr-pUr-pGr-pAr-pGr-pAr-pAr-pCr-pGr-p	3'c.p	2.64	100	1	31.94	746.983	-9	6729.91	6732.97	6729.89	1428911
305-325	Cr-pUr-pAr-pCr-pGr-pCr-pGr-pAr-pUr-pCr-pUr-pCr-pCr-pUr-pGr-pAr-pGr-pAr-pAr-pCr-pGr-p	3'c.p	2.64	100	1.5	31.94	1682.22	-4	6729.91	6732.85	6729.89	500781
1743-1764	Cr-pAr-pGr-pUr-pUr-pUr-pGr-pGr-pCr-pCr-pGr-pGr-pGr-pAr-pUr-pAr-pUr-pCr-pGr-pCr-pCr-pGr-p	3'c.p	2.59	100	1.1	32.03	709.986	-10	7107.93	7111.1	7107.91	434712
3696-3717	Ur-pAr-pCr-pAr-pUr-pCr-pUr-pGr-pGr-pCr-pUr-pGr-pGr-pGr-pCr-pUr-pUr-pUr-pAr-pUr-pCr-pGr-p	3'c.p	2.72	100	1.3	32.06	702.38	-10	7030.87	7033.91	7030.85	965519
2274-2295	Ur-pAr-pCr-pAr-pUr-pCr-pUr-pGr-pCr-pGr-pGr-pCr-pGr-pAr-pUr-pUr-pCr-pCr-pAr-pCr-pCr-pGr-p	3'c.p	1.85	100	1	32.17	1752.72	-4	7011.92	7015.08	7011.9	3.34113e+06
2274-2295	Ur-pAr-pCr-pAr-pUr-pCr-pUr-pGr-pCr-pGr-pGr-pCr-pGr-pAr-pUr-pUr-pCr-pCr-pAr-pCr-pCr-pGr-p	3'c.p	1.71	100	1.2	32.17	2336.97	-3	7011.92	7015.01	7011.9	2.63246e+06
2274-2295	Ur-pAr-pCr-pAr-pUr-pCr-pUr-pGr-pCr-pGr-pGr-pCr-pGr-pAr-pUr-pUr-pCr-pCr-pAr-pCr-pCr-pGr-p	3'c.p	1.36	100	1	32.17	778.317	-9	7011.91	7014.99	7011.9	7033640
2274-2295	Ur-pAr-pCr-pAr-pUr-pCr-pUr-pGr-pCr-pGr-pGr-pCr-pGr-pAr-pUr-pUr-pCr-pCr-pAr-pCr-pCr-pGr-p	3'c.p	2.47	100	1	32.17	700.385	-10	7011.92	7014.97	7011.9	6725461
1038-1058	Ur-pUr-pCr-pCr-pCr-pCr-pAr-pAr-pUr-pAr-pUr-pCr-pAr-pCr-pCr-pAr-pAr-pUr-pCr-pUr-pGr-p	3'c.p	1.94	100	1	32.24	732.2	-9	6595.86	6598.7	6595.84	5.31593e+06
1038-1058	Ur-pUr-pCr-pCr-pCr-pCr-pAr-pAr-pUr-pAr-pUr-pCr-pAr-pCr-pCr-pAr-pAr-pUr-pCr-pUr-pGr-p	3'c.p	1.57	100	1	32.24	1648.71	-4	6595.85	6598.67	6595.84	1.48173e+06
1038-1058	Ur-pUr-pCr-pCr-pCr-pCr-pAr-pAr-pUr-pAr-pUr-pCr-pAr-pCr-pCr-pAr-pAr-pUr-pCr-pUr-pGr-p	3'c.p	2.01	100	1	32.24	658.879	-10	6595.86	6598.84	6595.84	3111160
1038-1058	Ur-pUr-pCr-pCr-pCr-pCr-pAr-pAr-pUr-pAr-pUr-pCr-pAr-pCr-pCr-pAr-pAr-pUr-pCr-pUr-pGr-p	3'c.p	1.79	100	1.1	32.24	2198.28	-3	6595.86	6598.71	6595.84	2.27934e+06
4049-4071	Cr-pUr-pUr-pAr-pGr-pCr-pCr-pUr-pAr-pGr-pCr-pCr-pAr-pCr-pAr-pCr-pCr-pCr-pCr-pCr-pAr-pCr-pGr-p	3'c.p	1.86	100	1.1	32.36	659.266	-11	7258.99	7262.14	7258.98	116361
4049-4071	Cr-pUr-pUr-pAr-pGr-pCr-pCr-pUr-pAr-pGr-pCr-pCr-pAr-pCr-pAr-pCr-pCr-pCr-pCr-pCr-pAr-pCr-pGr-p	3'c.p	2.13	100	1.9	32.41	1814.49	-4	7258.99	7262.16	7258.98	792519
4049-4071	Cr-pUr-pUr-pAr-pGr-pCr-pCr-pUr-pAr-pGr-pCr-pCr-pAr-pCr-pAr-pCr-pCr-pCr-pCr-pCr-pAr-pCr-pGr-p	3'c.p	2.8	100	1	32.42	659.083	-11	7259	7262.12	7258.98	1.01663e+06
4049-4071	Cr-pUr-pUr-pAr-pGr-pCr-pCr-pUr-pAr-pGr-pCr-pCr-pAr-pCr-pAr-pCr-pCr-pCr-pCr-pCr-pAr-pCr-pGr-p	3'c.p	2.67	100	1	32.42	805.993	-9	7259	7262.24	7258.98	482338
4049-4071	Cr-pUr-pUr-pAr-pGr-pCr-pCr-pUr-pAr-pGr-pCr-pCr-pAr-pCr-pAr-pCr-pCr-pCr-pCr-pCr-pAr-pCr-pGr-p	3'c.p	2.6	100	1	32.42	725.193	-10	7259	7262.23	7258.98	1.59639e+06
2170-2190	Cr-pCr-pUr-pAr-pCr-pUr-pCr-pCr-pAr-pAr-pCr-pAr-pAr-pCr-pUr-pCr-pUr-pAr-pUr-pCr-pGr-p	3'c.p,18.0112	1.95	97.4	1	32.63	1652.71	-4	6612.88	6615.73	6612.87	2826852
2170-2190	Cr-pCr-pUr-pAr-pCr-pUr-pCr-pCr-pAr-pAr-pCr-pAr-pAr-pCr-pUr-pCr-pUr-pAr-pUr-pCr-pGr-p	3'c.p,18.0112	1.59	97.4	1.2	32.63	1101.47	-6	6612.88	6615.71	6612.87	690653
2170-2190	Cr-pCr-pUr-pAr-pCr-pUr-pCr-pCr-pAr-pAr-pCr-pAr-pAr-pCr-pUr-pCr-pUr-pAr-pUr-pCr-pGr-p	3'c.p,18.0112	2.55	97.4	1	32.65	733.98	-9	6612.89	6615.71	6612.87	8634969
2170-2190	Cr-pCr-pUr-pAr-pCr-pUr-pCr-pCr-pAr-pAr-pCr-pAr-pAr-pCr-pUr-pCr-pUr-pAr-pUr-pCr-pGr-p	3'c.p,18.0112	2.25	97.4	1	32.65	2204.29	-3	6612.89	6615.71	6612.87	4.3575e+06
2170-2190	Cr-pCr-pUr-pAr-pCr-pUr-pCr-pCr-pAr-pAr-pCr-pAr-pAr-pCr-pUr-pCr-pUr-pAr-pUr-pCr-pGr-p	3'c.p,18.0112	1.73	97.4	1	32.65	825.853	-8	6612.88	6615.69	6612.87	7.6313e+06
2170-2190	Cr-pCr-pUr-pAr-pCr-pUr-pCr-pCr-pAr-pAr-pCr-pAr-pAr-pCr-pUr-pCr-pUr-pAr-pUr-pCr-pGr-p	3'c.p,18.0112	2.4	97.4	1	32.65	660.582	-10	6612.89	6615.74	6612.87	1.50896e+06
2170-2190	Cr-pCr-pUr-pAr-pCr-pUr-pCr-pCr-pAr-pAr-pCr-pAr-pAr-pCr-pUr-pCr-pUr-pAr-pUr-pCr-pGr-p	3'c.p,18.0112	1.22	97.4	1	32.65	1322.17	-5	6612.88	6615.74	6612.87	783527
2170-2190	Cr-pCr-pUr-pAr-pCr-pUr-pCr-pCr-pAr-pAr-pCr-pAr-pAr-pCr-pUr-pCr-pUr-pAr-pUr-pCr-pGr-p	3'c.p,18.0112	1.73	97.4	1	32.65	944.12	-7	6612.88	6615.68	6612.87	1.05586e+06
2300-2322	Cr-pUr-pCr-pCr-pAr-pAr-pCr-pCr-pUr-pGr-pCr-pUr-pGr-pCr-pUr-pGr-pCr-pAr-pGr-pUr-pAr-pCr-pGr-p	3'c.p	2.53	91	1.1	32.7	730.89	-10	7316.96	7320.16	7316.95	630866
1001-1023	Cr-pAr-pAr-pCr-pUr-pUr-pCr-pCr-pGr-pGr-pGr-pUr-pGr-pCr-pAr-pGr-pCr-pCr-pCr-pAr-pCr-pCr-pGr-p	3'c.p	2.58	100	1	32.75	734.793	-10	7355	7358.21	7354.98	1.84971e+06
1001-1023	Cr-pAr-pAr-pCr-pUr-pUr-pCr-pCr-pGr-pGr-pGr-pUr-pGr-pCr-pAr-pGr-pCr-pCr-pCr-pAr-pCr-pCr-pGr-p	3'c.p	2.32	100	1.4	32.75	667.903	-11	7355	7358.3	7354.98	826508
1001-1023	Cr-pAr-pAr-pCr-pUr-pUr-pCr-pCr-pGr-pGr-pGr-pUr-pGr-pCr-pAr-pGr-pCr-pCr-pCr-pAr-pCr-pCr-pGr-p	3'c.p	2.12	100	1.1	32.75	816.549	-9	7355	7358.27	7354.98	728561
3002-3023	Ar-pCr-pUr-pGr-pGr-pAr-pCr-pCr-pCr-pUr-pCr-pCr-pUr-pGr-pAr-pGr-pGr-pCr-pCr-pGr-pAr-pGr-p	3'c.p	3.02	99.5	1.7	32.87	787.101	-9	7089.97	7092.95	7089.95	242409
3925-3949	Ur-pCr-pCr-pUr-pGr-pGr-pGr-pUr-pAr-pCr-pCr-pCr-pCr-pGr-pAr-pGr-pUr-pCr-pUr-pCr-pCr-pCr-pCr-pCr-pGr-p	3'c.p	2.3	100	1.2	33.3	659.163	-12	7919.03	7922.48	7919.01	1393797
3925-3949	Ur-pCr-pCr-pUr-pGr-pGr-pGr-pUr-pAr-pCr-pCr-pCr-pCr-pGr-pAr-pGr-pUr-pCr-pUr-pCr-pCr-pCr-pCr-pCr-pGr-p	3'c.p	2.3	100	1	33.32	719.178	-11	7919.03	7922.46	7919.01	3.61061e+06
3925-3949	Ur-pCr-pCr-pUr-pGr-pGr-pGr-pUr-pAr-pCr-pCr-pCr-pCr-pGr-pAr-pGr-pUr-pCr-pUr-pCr-pCr-pCr-pCr-pCr-pGr-p	3'c.p	2.24	100	1	33.34	791.196	-10	7919.03	7922.45	7919.01	2.53337e+06
618-640	Cr-pUr-pGr-pUr-pAr-pCr-pCr-pUr-pAr-pCr-pCr-pGr-pCr-pUr-pCr-pUr-pAr-pAr-pCr-pGr-pCr-pCr-pGr-p	3'c.p	8.49	99	1.4	33.51	807.883	-9	7277	7280.22	7276.94	610088
618-640	Cr-pUr-pGr-pUr-pAr-pCr-pCr-pUr-pAr-pCr-pCr-pGr-pCr-pUr-pCr-pUr-pAr-pAr-pCr-pGr-pCr-pCr-pGr-p	3'c.p	9.16	99	1.1	33.51	726.994	-10	7277.01	7280.21	7276.94	996606
2424-2445	Ar-pCr-pCr-pCr-pCr-pUr-pCr-pCr-pUr-pAr-pUr-pCr-pAr-pAr-pGr-pGr-pAr-pCr-pUr-pUr-pCr-pGr-p	3'c.p	2.15	100	1	33.7	772.207	-9	6955.92	6959.03	6955.9	860760
2424-2445	Ar-pCr-pCr-pCr-pCr-pUr-pCr-pCr-pUr-pAr-pUr-pCr-pAr-pAr-pGr-pGr-pAr-pCr-pUr-pUr-pCr-pGr-p	3'c.p	2.86	100	1	33.72	694.885	-10	6955.92	6959.01	6955.9	1.26268e+06
2424-2445	Ar-pCr-pCr-pCr-pCr-pUr-pCr-pCr-pUr-pAr-pUr-pCr-pAr-pAr-pGr-pGr-pAr-pCr-pUr-pUr-pCr-pGr-p	3'c.p	2.29	100	1.8	33.72	1738.72	-4	6955.92	6959.02	6955.9	501099
3304-3325	Ar-pCr-pGr-pGr-pCr-pAr-pAr-pAr-pGr-pCr-pCr-pCr-pAr-pCr-pUr-pUr-pUr-pCr-pCr-pUr-pAr-pGr-p	3'c.p	0.58	98.7	1.3	33.82	701.189	-10	7018.94	7022.06	7018.94	651107
2355-2375	Ar-pCr-pAr-pGr-pGr-pGr-pAr-pUr-pCr-pGr-pCr-pCr-pGr-pUr-pGr-pGr-pAr-pAr-pCr-pAr-pGr-p	3'c.p	2.85	100	1	34.32	686.49	-10	6871.97	6874.9	6871.95	1.39379e+06
2355-2375	Ar-pCr-pAr-pGr-pGr-pGr-pAr-pUr-pCr-pGr-pCr-pCr-pGr-pUr-pGr-pGr-pAr-pAr-pCr-pAr-pGr-p	3'c.p	2.14	100	1	34.34	858.365	-8	6871.97	6874.92	6871.95	604633
2355-2375	Ar-pCr-pAr-pGr-pGr-pGr-pAr-pUr-pCr-pGr-pCr-pCr-pGr-pUr-pGr-pGr-pAr-pAr-pCr-pAr-pGr-p	3'c.p	2.63	100	1.1	34.34	1717.49	-4	6871.97	6874.86	6871.95	989527
2355-2375	Ar-pCr-pAr-pGr-pGr-pGr-pAr-pUr-pCr-pGr-pCr-pCr-pGr-pUr-pGr-pGr-pAr-pAr-pCr-pAr-pGr-p	3'c.p	2.7	100	1.9	34.36	2290.65	-3	6871.97	6875.01	6871.95	901382
2355-2375	Ar-pCr-pAr-pGr-pGr-pGr-pAr-pUr-pCr-pGr-pCr-pCr-pGr-pUr-pGr-pGr-pAr-pAr-pCr-pAr-pGr-p	3'c.p	2.85	100	1	34.36	762.879	-9	6871.97	6875.03	6871.95	2.70928e+06
1991-2013	Ar-pGr-pCr-pCr-pGr-pGr-pCr-pUr-pGr-pUr-pCr-pUr-pGr-pAr-pUr-pCr-pGr-pGr-pAr-pGr-pCr-pCr-pGr-p	3'c.p	2.22	100	1.9	34.36	744.493	-10	7451.99	7455.31	7451.97	295759
1991-2013	Ar-pGr-pCr-pCr-pGr-pGr-pCr-pUr-pGr-pUr-pCr-pUr-pGr-pAr-pUr-pCr-pGr-pGr-pAr-pGr-pCr-pCr-pGr-p	3'c.p	2.68	100	1	34.37	827.215	-9	7451.99	7455.33	7451.97	487396
198-221	Cr-pAr-pCr-pUr-pCr-pUr-pAr-pCr-pCr-pCr-pAr-pGr-pGr-pAr-pCr-pCr-pUr-pGr-pUr-pUr-pCr-pCr-pUr-pGr-p	3'c.p	3.97	97.4	2	34.51	757.592	-10	7582.99	7586.31	7582.96	210477
668-690	Cr-pAr-pAr-pGr-pCr-pAr-pCr-pAr-pCr-pCr-pCr-pCr-pUr-pAr-pUr-pCr-pAr-pAr-pCr-pCr-pUr-pCr-pGr-p	3'c.p	2.77	99.8	1.2	34.71	725.994	-10	7267.01	7270.23	7266.99	527883
389-411	Cr-pAr-pAr-pGr-pAr-pCr-pCr-pCr-pAr-pGr-pAr-pGr-pCr-pCr-pUr-pGr-pCr-pUr-pGr-pAr-pUr-pCr-pGr-p	3'c.p	2.1	99.8	1.1	34.85	739.596	-10	7403.02	7406.14	7403.01	479628
1801-1822	Ar-pAr-pAr-pUr-pCr-pCr-pUr-pGr-pGr-pAr-pCr-pAr-pUr-pCr-pAr-pCr-pCr-pCr-pCr-pUr-pUr-pGr-p	3'c.p	3.2	99.4	1.2	35.06	697.187	-10	6979.94	6982.97	6979.91	670830
605-626	Cr-pAr-pAr-pCr-pUr-pUr-pCr-pAr-pAr-pGr-pAr-pAr-pCr-pCr-pUr-pGr-pCr-pGr-pCr-pGr-pAr-pGr-p	3'c.p	2.14	97.9	1.2	35.23	707.492	-10	7081.98	7085.01	7081.97	359533
2298-2322	Ur-pGr-pCr-pUr-pCr-pCr-pAr-pAr-pCr-pCr-pUr-pGr-pCr-pUr-pGr-pCr-pUr-pGr-pCr-pAr-pGr-pUr-pAr-pCr-pGr-p	3'c.p	2.57	100	1.1	35.35	796.097	-10	7968.04	7971.39	7968.02	1.01608e+06
2298-2322	Ur-pGr-pCr-pUr-pCr-pCr-pAr-pAr-pCr-pCr-pUr-pGr-pCr-pUr-pGr-pCr-pUr-pGr-pCr-pAr-pGr-pUr-pAr-pCr-pGr-p	3'c.p	2.76	100	1.8	35.38	723.634	-11	7968.04	7971.67	7968.02	1185930
2712-2735	Ar-pCr-pAr-pUr-pUr-pUr-pGr-pGr-pAr-pGr-pCr-pAr-pGr-pGr-pCr-pGr-pCr-pCr-pGr-pCr-pUr-pCr-pUr-pGr-p	3'c.p	0.48	100	1.1	35.86	773.496	-10	7742.01	7745.33	7742.01	479690
2712-2735	Ar-pCr-pAr-pUr-pUr-pUr-pGr-pGr-pAr-pGr-pCr-pAr-pGr-pGr-pCr-pGr-pCr-pCr-pGr-pCr-pUr-pCr-pUr-pGr-p	3'c.p	3.19	100	1.1	35.86	703.087	-11	7742.03	7745.4	7742.01	683744
1909-1932	Ar-pAr-pGr-pUr-pGr-pCr-pCr-pCr-pGr-pUr-pGr-pGr-pCr-pCr-pAr-pUr-pUr-pCr-pAr-pCr-pGr-pCr-pCr-pGr-p	3'c.p	3.2	100	1.1	35.89	699.361	-11	7701.04	7704.46	7701.01	486870
1909-1932	Ar-pAr-pGr-pUr-pGr-pCr-pCr-pCr-pGr-pUr-pGr-pGr-pCr-pCr-pAr-pUr-pUr-pCr-pAr-pCr-pGr-pCr-pCr-pGr-p	3'c.p	2.63	100	1	35.91	769.296	-10	7701.04	7704.32	7701.01	501877
2014-2034	Ar-pGr-pCr-pAr-pCr-pGr-pUr-pGr-pAr-pAr-pCr-pAr-pAr-pUr-pAr-pGr-pCr-pUr-pAr-pCr-pGr-p	3'c.p	2.34	93.3	1	35.98	754.877	-9	6800.96	6803.83	6800.94	777055
2014-2034	Ar-pGr-pCr-pAr-pCr-pGr-pUr-pGr-pAr-pAr-pCr-pAr-pAr-pUr-pAr-pGr-pCr-pUr-pAr-pCr-pGr-p	3'c.p	2.77	93.3	1.2	35.98	679.389	-10	6800.96	6804.02	6800.94	418088
1600-1623	Ar-pAr-pCr-pUr-pGr-pCr-pUr-pGr-pCr-pAr-pUr-pGr-pCr-pCr-pCr-pCr-pUr-pGr-pCr-pCr-pAr-pCr-pAr-pGr-p	3'c.p	1.7	98.2	1.1	36.14	763.696	-10	7645.03	7648.35	7645.01	214379
1305-1325	Ar-pUr-pCr-pGr-pCr-pCr-pGr-pAr-pCr-pUr-pAr-pCr-pAr-pAr-pCr-pUr-pAr-pCr-pAr-pAr-pGr-p	3'c.p	2.89	100	1	36.15	746.099	-9	6720.95	6723.79	6720.93	684301
1845-1867	Ar-pUr-pCr-pAr-pCr-pCr-pCr-pCr-pUr-pGr-pGr-pCr-pAr-pCr-pCr-pAr-pAr-pCr-pAr-pCr-pCr-pAr-pGr-p	3'c.p	2.8	100	1	36.61	663.451	-11	7306.04	7309.25	7306.01	2543276
1845-1867	Ar-pUr-pCr-pAr-pCr-pCr-pCr-pCr-pUr-pGr-pGr-pCr-pAr-pCr-pCr-pAr-pAr-pCr-pAr-pCr-pCr-pAr-pGr-p	3'c.p	2.73	100	1	36.61	729.896	-10	7306.03	7309.26	7306.01	2.74553e+06
1845-1867	Ar-pUr-pCr-pAr-pCr-pCr-pCr-pCr-pUr-pGr-pGr-pCr-pAr-pCr-pCr-pAr-pAr-pCr-pAr-pCr-pCr-pAr-pGr-p	3'c.p	2.07	100	1	36.61	811.108	-9	7306.03	7309.24	7306.01	1.05125e+06
1845-1867	Ar-pUr-pCr-pAr-pCr-pCr-pCr-pCr-pUr-pGr-pGr-pCr-pAr-pCr-pCr-pAr-pAr-pCr-pAr-pCr-pCr-pAr-pGr-p	3'c.p	1.93	100	1.6	36.63	1217.17	-6	7306.03	7309.26	7306.01	236144
1845-1867	Ar-pUr-pCr-pAr-pCr-pCr-pCr-pCr-pUr-pGr-pGr-pCr-pAr-pCr-pCr-pAr-pAr-pCr-pAr-pCr-pCr-pAr-pGr-p	3'c.p	1.66	100	1.3	36.63	912.622	-8	7306.03	7309.23	7306.01	315791
1845-1867	Ar-pUr-pCr-pAr-pCr-pCr-pCr-pCr-pUr-pGr-pGr-pCr-pAr-pCr-pCr-pAr-pAr-pCr-pAr-pCr-pCr-pAr-pGr-p	3'c.p	2.53	100	1.8	36.63	1826.25	-4	7306.03	7309.25	7306.01	1.41851e+06
672-696	Cr-pAr-pCr-pAr-pCr-pCr-pCr-pCr-pUr-pAr-pUr-pCr-pAr-pAr-pCr-pCr-pUr-pCr-pGr-pUr-pGr-pCr-pGr-pGr-pGr-p	3'c.p	2.16	95.6	1.7	36.64	794.301	-10	7950.07	7953.75	7950.06	181689
794-817	Cr-pUr-pAr-pCr-pCr-pUr-pGr-pAr-pCr-pAr-pCr-pCr-pUr-pGr-pGr-pCr-pGr-pAr-pUr-pAr-pGr-pCr-pAr-pGr-p	3'c.p	2.16	98.8	1.5	37.36	700.089	-11	7709.05	7712.3	7709.03	549512
794-817	Cr-pUr-pAr-pCr-pCr-pUr-pGr-pAr-pCr-pAr-pCr-pCr-pUr-pGr-pGr-pCr-pGr-pAr-pUr-pAr-pGr-pCr-pAr-pGr-p	3'c.p	2.6	98.8	1.1	37.38	770.198	-10	7709.05	7712.58	7709.03	452053
1477-1502	Cr-pCr-pGr-pGr-pCr-pAr-pGr-pCr-pAr-pCr-pCr-pCr-pCr-pUr-pUr-pGr-pUr-pAr-pAr-pCr-pGr-pGr-pCr-pGr-pUr-pGr-p	3'c.p	3.14	99.7	1.4	37.48	695.17	-12	8351.13	8354.82	8351.1	746315
1533-1557	Ur-pCr-pCr-pUr-pAr-pCr-pGr-pGr-pCr-pUr-pUr-pUr-pCr-pAr-pGr-pCr-pCr-pCr-pAr-pCr-pAr-pAr-pAr-pUr-pGr-p	3'c.p	2.72	100	1.9	37.55	1586.8	-5	7936.05	7939.49	7936.03	599053
1533-1557	Ur-pCr-pCr-pUr-pAr-pCr-pGr-pGr-pCr-pUr-pUr-pUr-pCr-pAr-pGr-pCr-pCr-pCr-pAr-pCr-pAr-pAr-pAr-pUr-pGr-p	3'c.p	2.53	100	1	37.55	792.898	-10	7936.05	7939.44	7936.03	2.22722e+06
1533-1557	Ur-pCr-pCr-pUr-pAr-pCr-pGr-pGr-pCr-pUr-pUr-pUr-pCr-pAr-pGr-pCr-pCr-pCr-pAr-pCr-pAr-pAr-pAr-pUr-pGr-p	3'c.p	2.53	100	1	37.55	660.581	-12	7936.05	7939.52	7936.03	2.41309e+06
1533-1557	Ur-pCr-pCr-pUr-pAr-pCr-pGr-pGr-pCr-pUr-pUr-pUr-pCr-pAr-pGr-pCr-pCr-pCr-pAr-pCr-pAr-pAr-pAr-pUr-pGr-p	3'c.p	2.1	100	1.1	37.55	881.221	-9	7936.04	7939.49	7936.03	720114
1533-1557	Ur-pCr-pCr-pUr-pAr-pCr-pGr-pGr-pCr-pUr-pUr-pUr-pCr-pAr-pGr-pCr-pCr-pCr-pAr-pCr-pAr-pAr-pAr-pUr-pGr-p	3'c.p	2.84	100	1	37.55	720.724	-11	7936.05	7939.48	7936.03	5561147
1533-1557	Ur-pCr-pCr-pUr-pAr-pCr-pGr-pGr-pCr-pUr-pUr-pUr-pCr-pAr-pGr-pCr-pCr-pCr-pAr-pCr-pAr-pAr-pAr-pUr-pGr-p	3'c.p	2.9	100	1.3	37.55	1983.76	-4	7936.05	7939.48	7936.03	2746968
1453-1475	Ar-pCr-pAr-pUr-pCr-pUr-pCr-pCr-pAr-pCr-pCr-pGr-pAr-pGr-pAr-pUr-pCr-pUr-pAr-pUr-pCr-pAr-pGr-p	3'c.p	2.35	100	1	37.99	730.192	-10	7308.98	7312.24	7308.97	1.10013e+06
1453-1475	Ar-pCr-pAr-pUr-pCr-pUr-pCr-pCr-pAr-pCr-pCr-pGr-pAr-pGr-pAr-pUr-pCr-pUr-pAr-pUr-pCr-pAr-pGr-p	3'c.p	2.48	100	1	38	811.436	-9	7308.98	7312.15	7308.97	545770
2191-2215	Cr-pUr-pAr-pUr-pCr-pCr-pCr-pCr-pAr-pCr-pCr-pAr-pAr-pCr-pUr-pUr-pCr-pAr-pCr-pCr-pAr-pUr-pCr-pAr-pGr-p	3'c.p	2.57	100	1.2	38.19	783.199	-10	7839.06	7842.46	7839.04	845997
2191-2215	Cr-pUr-pAr-pUr-pCr-pCr-pCr-pCr-pAr-pCr-pCr-pAr-pAr-pCr-pUr-pUr-pCr-pAr-pCr-pCr-pAr-pUr-pCr-pAr-pGr-p	3'c.p	3.25	100	1.8	38.2	1959.51	-4	7839.06	7842.47	7839.04	892499
2191-2215	Cr-pUr-pAr-pUr-pCr-pCr-pCr-pCr-pAr-pCr-pCr-pAr-pAr-pCr-pUr-pUr-pCr-pAr-pCr-pCr-pAr-pUr-pCr-pAr-pGr-p	3'c.p	2.75	100	1.1	38.2	711.907	-11	7839.06	7842.45	7839.04	2.28662e+06
1533-1557	Ur-pCr-pCr-pUr-pAr-pCr-pGr-pGr-pCr-pUr-pUr-pUr-pCr-pAr-pGr-pCr-pCr-pCr-pAr-pCr-pAr-pAr-pAr-pUr-pGr-p	3'c.p,18.0054	2.4	96.4	1.8	38.99	1590.4	-5	7954.05	7957.5	7954.03	1.10927e+06
1533-1557	Ur-pCr-pCr-pUr-pAr-pCr-pGr-pGr-pCr-pUr-pUr-pUr-pCr-pAr-pGr-pCr-pCr-pCr-pAr-pCr-pAr-pAr-pAr-pUr-pGr-p	3'c.p,18.0054	2.95	96.4	1.1	38.99	1135.72	-7	7954.06	7957.5	7954.03	1210190
1533-1557	Ur-pCr-pCr-pUr-pAr-pCr-pGr-pGr-pCr-pUr-pUr-pUr-pCr-pAr-pGr-pCr-pCr-pCr-pAr-pCr-pAr-pAr-pAr-pUr-pGr-p	3'c.p,18.0054	2.83	96.4	1	38.99	722.362	-11	7954.06	7957.49	7954.03	1.63026e+06
1533-1557	Ur-pCr-pCr-pUr-pAr-pCr-pGr-pGr-pCr-pUr-pUr-pUr-pCr-pAr-pGr-pCr-pCr-pCr-pAr-pCr-pAr-pAr-pAr-pUr-pGr-p	3'c.p,18.0054	2.83	96.4	1	39.01	794.698	-10	7954.06	7957.51	7954.03	7.77718e+06
1533-1557	Ur-pCr-pCr-pUr-pAr-pCr-pGr-pGr-pCr-pUr-pUr-pUr-pCr-pAr-pGr-pCr-pCr-pCr-pAr-pCr-pAr-pAr-pAr-pUr-pGr-p	3'c.p,18.0054	3.01	96.4	1	39.01	1988.26	-4	7954.06	7957.49	7954.03	5.34249e+06
1533-1557	Ur-pCr-pCr-pUr-pAr-pCr-pGr-pGr-pCr-pUr-pUr-pUr-pCr-pAr-pGr-pCr-pCr-pCr-pAr-pCr-pAr-pAr-pAr-pUr-pGr-p	3'c.p,18.0054	2.95	96.4	1	39.01	883.11	-9	7954.06	7957.48	7954.03	7429134
1533-1557	Ur-pCr-pCr-pUr-pAr-pCr-pGr-pGr-pCr-pUr-pUr-pUr-pCr-pAr-pGr-pCr-pCr-pCr-pAr-pCr-pAr-pAr-pAr-pUr-pGr-p	3'c.p,18.0054	2.65	96.4	1	39.01	993.625	-8	7954.05	7957.5	7954.03	1.90883e+06
2191-2215	Cr-pUr-pAr-pUr-pCr-pCr-pCr-pCr-pAr-pCr-pCr-pAr-pAr-pCr-pUr-pUr-pCr-pAr-pCr-pCr-pAr-pUr-pCr-pAr-pGr-p	3'c.p,18.0059	2.24	99	1.2	39.48	1571.01	-5	7857.06	7860.51	7857.04	2.08009e+06
2191-2215	Cr-pUr-pAr-pUr-pCr-pCr-pCr-pCr-pAr-pCr-pCr-pAr-pAr-pCr-pUr-pUr-pCr-pAr-pCr-pCr-pAr-pUr-pCr-pAr-pGr-p	3'c.p,18.0059	2.24	99	1.2	39.48	1309	-6	7857.06	7860.51	7857.04	1.54254e+06
2191-2215	Cr-pUr-pAr-pUr-pCr-pCr-pCr-pCr-pAr-pCr-pCr-pAr-pAr-pCr-pUr-pUr-pCr-pAr-pCr-pCr-pAr-pUr-pCr-pAr-pGr-p	3'c.p,18.0059	2.74	99	1	39.48	784.999	-10	7857.06	7860.46	7857.04	14291973
2191-2215	Cr-pUr-pAr-pUr-pCr-pCr-pCr-pCr-pAr-pCr-pCr-pAr-pAr-pCr-pUr-pUr-pCr-pAr-pCr-pCr-pAr-pUr-pCr-pAr-pGr-p	3'c.p,18.0059	2.87	99	1	39.48	872.333	-9	7857.07	7860.46	7857.04	19076198
2191-2215	Cr-pUr-pAr-pUr-pCr-pCr-pCr-pCr-pAr-pCr-pCr-pAr-pAr-pCr-pUr-pUr-pCr-pAr-pCr-pCr-pAr-pUr-pCr-pAr-pGr-p	3'c.p,18.0059	2.49	99	1.1	39.48	713.544	-11	7857.06	7860.49	7857.04	4.33906e+06
2191-2215	Cr-pUr-pAr-pUr-pCr-pCr-pCr-pCr-pAr-pCr-pCr-pAr-pAr-pCr-pUr-pUr-pCr-pAr-pCr-pCr-pAr-pUr-pCr-pAr-pGr-p	3'c.p,18.0059	3.24	99	1	39.49	1964.01	-4	7857.07	7860.47	7857.04	10753573
2191-2215	Cr-pUr-pAr-pUr-pCr-pCr-pCr-pCr-pAr-pCr-pCr-pAr-pAr-pCr-pUr-pUr-pCr-pAr-pCr-pCr-pAr-pUr-pCr-pAr-pGr-p	3'c.p,18.0059	2.37	99	1	39.49	981.501	-8	7857.06	7860.45	7857.04	4.81846e+06
2191-2215	Cr-pUr-pAr-pUr-pCr-pCr-pCr-pCr-pAr-pCr-pCr-pAr-pAr-pCr-pUr-pUr-pCr-pAr-pCr-pCr-pAr-pUr-pCr-pAr-pGr-p	3'c.p,18.0059	2.68	99	1.1	39.49	1121.86	-7	7857.06	7860.62	7857.04	1.68754e+06
2952-2979	Ur-pCr-pCr-pUr-pCr-pCr-pAr-pAr-pCr-pUr-pUr-pCr-pGr-pGr-pCr-pGr-pCr-pCr-pAr-pUr-pCr-pAr-pGr-pCr-pUr-pCr-pUr-pGr-p	3'c.p	2.02	99.8	1.2	40.09	803.279	-11	8844.14	8847.92	8844.12	271934
3425-3450	Cr-pAr-pAr-pCr-pUr-pGr-pCr-pGr-pAr-pCr-pGr-pUr-pCr-pGr-pUr-pGr-pAr-pUr-pCr-pGr-pGr-pCr-pAr-pUr-pUr-pGr-p	3'c.p	2.58	100	1	40.7	760.821	-11	8377.1	8380.8	8377.08	1.6551e+06
3425-3450	Cr-pAr-pAr-pCr-pUr-pGr-pCr-pGr-pAr-pCr-pGr-pUr-pCr-pGr-pUr-pGr-pAr-pUr-pCr-pGr-pGr-pCr-pAr-pUr-pUr-pGr-p	3'c.p	3.05	100	1	40.7	697.335	-12	8377.11	8380.67	8377.08	1.68017e+06
3985-4012	Cr-pCr-pCr-pCr-pAr-pCr-pUr-pCr-pAr-pCr-pCr-pAr-pCr-pCr-pUr-pCr-pUr-pGr-pCr-pUr-pAr-pGr-pUr-pUr-pCr-pCr-pAr-pGr-p	3'c.p	2.67	100	1.6	40.72	675.159	-13	8787.16	8790.79	8787.13	211489
3985-4012	Cr-pCr-pCr-pCr-pAr-pCr-pUr-pCr-pAr-pCr-pCr-pAr-pCr-pCr-pUr-pCr-pUr-pGr-pCr-pUr-pAr-pGr-pUr-pUr-pCr-pCr-pAr-pGr-p	3'c.p	2.01	100	1	40.72	798.189	-11	8787.15	8791.17	8787.13	1.28626e+06
3985-4012	Cr-pCr-pCr-pCr-pAr-pCr-pUr-pCr-pAr-pCr-pCr-pAr-pCr-pCr-pUr-pCr-pUr-pGr-pCr-pUr-pAr-pGr-pUr-pUr-pCr-pCr-pAr-pGr-p	3'c.p	2.89	100	1.1	40.72	731.506	-12	8787.16	8791.12	8787.13	2390039
1504-1529	Ar-pAr-pGr-pGr-pCr-pUr-pUr-pCr-pAr-pAr-pCr-pUr-pGr-pCr-pUr-pAr-pCr-pUr-pUr-pCr-pCr-pCr-pAr-pCr-pUr-pGr-p	3'c.p	2.86	99	1.1	41.07	748.637	-11	8242.08	8245.6	8242.05	338777
3453-3476	Ar-pAr-pCr-pAr-pAr-pUr-pAr-pCr-pCr-pGr-pUr-pGr-pUr-pAr-pCr-pGr-pAr-pCr-pCr-pCr-pUr-pCr-pUr-pGr-p	3'c.p	2.93	100	1	41.07	764.697	-10	7654.04	7657.36	7654.01	777256
3453-3476	Ar-pAr-pCr-pAr-pAr-pUr-pAr-pCr-pCr-pGr-pUr-pGr-pUr-pAr-pCr-pGr-pAr-pCr-pCr-pCr-pUr-pCr-pUr-pGr-p	3'c.p	2.74	100	1.4	41.09	695.088	-11	7654.04	7657.38	7654.01	395313
3273-3298	Ar-pAr-pUr-pUr-pUr-pCr-pAr-pCr-pCr-pAr-pCr-pCr-pGr-pCr-pUr-pCr-pCr-pAr-pGr-pCr-pCr-pAr-pUr-pCr-pUr-pGr-p	3'c.p	2.63	97.8	1.9	41.32	682.751	-12	8201.08	8204.78	8201.06	376223
3273-3298	Ar-pAr-pUr-pUr-pUr-pCr-pAr-pCr-pCr-pAr-pCr-pCr-pGr-pCr-pUr-pCr-pCr-pAr-pGr-pCr-pCr-pAr-pUr-pCr-pUr-pGr-p	3'c.p	3.23	97.8	1.4	41.33	744.819	-11	8201.09	8204.83	8201.06	389490
3175-3200	Ar-pCr-pUr-pUr-pUr-pUr-pGr-pCr-pGr-pGr-pCr-pAr-pAr-pGr-pGr-pGr-pCr-pUr-pAr-pCr-pCr-pAr-pCr-pCr-pUr-pGr-p	3'c.p	2.86	96.4	1.7	41.56	757.184	-11	8337.1	8340.95	8337.08	455245
1168-1194	Cr-pCr-pAr-pGr-pCr-pUr-pUr-pCr-pAr-pGr-pCr-pAr-pCr-pCr-pUr-pUr-pCr-pAr-pAr-pGr-pUr-pGr-pCr-pUr-pAr-pCr-pGr-p	3'c.p	3.44	99.6	1.5	41.63	779.915	-11	8586.15	8590.1	8586.12	280413
1168-1194	Cr-pCr-pAr-pGr-pCr-pUr-pUr-pCr-pAr-pGr-pCr-pAr-pCr-pCr-pUr-pUr-pCr-pAr-pAr-pGr-pUr-pGr-pCr-pUr-pAr-pCr-pGr-p	3'c.p	2.76	99.6	1.6	41.67	714.755	-12	8586.14	8589.93	8586.12	564342
3758-3785	Ur-pUr-pGr-pCr-pAr-pUr-pGr-pAr-pCr-pCr-pAr-pGr-pCr-pUr-pGr-pCr-pUr-pGr-pUr-pAr-pGr-pCr-pUr-pGr-pCr-pCr-pUr-pGr-p	3'c.p	2.38	91.8	1.6	41.74	746.339	-12	8965.14	8969.19	8965.12	631598
3758-3785	Ur-pUr-pGr-pCr-pAr-pUr-pGr-pAr-pCr-pCr-pAr-pGr-pCr-pUr-pGr-pCr-pUr-pGr-pUr-pAr-pGr-pCr-pUr-pGr-pCr-pCr-pUr-pGr-p	3'c.p	3.36	91.8	2	41.74	688.928	-13	8965.15	8969.2	8965.12	433139
2296-2322	Ar-pGr-pUr-pGr-pCr-pUr-pCr-pCr-pAr-pAr-pCr-pCr-pUr-pGr-pCr-pUr-pGr-pCr-pUr-pGr-pCr-pAr-pGr-pUr-pAr-pCr-pGr-p	3'c.p	3.29	100	1.6	41.84	785.006	-11	8642.15	8645.97	8642.12	582936
2296-2322	Ar-pGr-pUr-pGr-pCr-pUr-pCr-pCr-pAr-pAr-pCr-pCr-pUr-pGr-pCr-pUr-pGr-pCr-pUr-pGr-pCr-pAr-pGr-pUr-pAr-pCr-pGr-p	3'c.p	2.95	100	1.5	41.85	863.507	-10	8642.14	8646.13	8642.12	313601
702-731	Cr-pCr-pUr-pCr-pAr-pGr-pGr-pGr-pCr-pUr-pUr-pCr-pUr-pCr-pUr-pGr-pCr-pUr-pCr-pUr-pGr-pGr-pAr-pAr-pCr-pCr-pCr-pCr-pUr-pGr-p	3'c.p	2.26	100	1	42.23	791.844	-12	9511.21	9515.51	9511.19	2.70154e+06
702-731	Cr-pCr-pUr-pCr-pAr-pGr-pGr-pGr-pCr-pUr-pUr-pCr-pUr-pCr-pUr-pGr-pCr-pUr-pCr-pUr-pGr-pGr-pAr-pAr-pCr-pCr-pCr-pCr-pUr-pGr-p	3'c.p	1.34	100	1.4	42.23	864.012	-11	9511.2	9515.53	9511.19	382735
702-731	Cr-pCr-pUr-pCr-pAr-pGr-pGr-pGr-pCr-pUr-pUr-pCr-pUr-pCr-pUr-pGr-pCr-pUr-pCr-pUr-pGr-pGr-pAr-pAr-pCr-pCr-pCr-pCr-pUr-pGr-p	3'c.p	2.98	100	1.2	42.23	730.932	-13	9511.22	9515.41	9511.19	2.84163e+06
702-731	Cr-pCr-pUr-pCr-pAr-pGr-pGr-pGr-pCr-pUr-pUr-pCr-pUr-pCr-pUr-pGr-pCr-pUr-pCr-pUr-pGr-pGr-pAr-pAr-pCr-pCr-pCr-pCr-pUr-pGr-p	3'c.p	3.5	100	1.3	42.23	678.651	-14	9511.22	9515.45	9511.19	1652818
605-630	Cr-pAr-pAr-pCr-pUr-pUr-pCr-pAr-pAr-pGr-pAr-pAr-pCr-pCr-pUr-pGr-pCr-pGr-pCr-pGr-pAr-pGr-pUr-pUr-pCr-pGr-p	3'c.p	2.85	100	1.2	42.59	757.824	-11	8344.13	8348.02	8344.11	1.0469e+06
1410-1436	Ur-pAr-pCr-pCr-pGr-pGr-pCr-pUr-pGr-pUr-pUr-pCr-pCr-pGr-pGr-pAr-pAr-pGr-pUr-pCr-pCr-pAr-pAr-pUr-pCr-pUr-pGr-p	3'c.p	3.33	100	1.2	42.7	719.504	-12	8643.13	8647.11	8643.1	627391
1410-1436	Ur-pAr-pCr-pCr-pGr-pGr-pCr-pUr-pGr-pUr-pUr-pCr-pCr-pGr-pGr-pAr-pAr-pGr-pUr-pCr-pCr-pAr-pAr-pUr-pCr-pUr-pGr-p	3'c.p	2.88	100	1.9	42.7	785.005	-11	8643.13	8646.92	8643.1	341955
374-398	Cr-pAr-pCr-pCr-pAr-pCr-pAr-pCr-pUr-pGr-pGr-pAr-pCr-pAr-pGr-pCr-pAr-pAr-pGr-pAr-pCr-pCr-pCr-pAr-pGr-p	3'c.p	2.12	100	1	43.27	803.61	-10	8043.16	8047	8043.15	716831
240-267	Ar-pCr-pCr-pUr-pGr-pGr-pUr-pUr-pCr-pCr-pAr-pCr-pGr-pCr-pCr-pAr-pUr-pCr-pCr-pAr-pCr-pGr-pUr-pGr-pUr-pCr-pCr-pGr-p	3'c.p	1.61	100	1.3	43.29	806.826	-11	8883.16	8887.2	8883.14	291552
374-398	Cr-pAr-pCr-pCr-pAr-pCr-pAr-pCr-pUr-pGr-pGr-pAr-pCr-pAr-pGr-pCr-pAr-pAr-pGr-pAr-pCr-pCr-pCr-pAr-pGr-p	3'c.p	2.66	100	1.8	43.3	730.463	-11	8043.17	8047.12	8043.15	451621
702-731	Cr-pCr-pUr-pCr-pAr-pGr-pGr-pGr-pCr-pUr-pUr-pCr-pUr-pCr-pUr-pGr-pCr-pUr-pCr-pUr-pGr-pGr-pAr-pAr-pCr-pCr-pCr-pCr-pUr-pGr-p	3'c.p,18.0049	2.77	97.3	1.2	43.65	865.558	-11	9529.22	9533.5	9529.19	304681
702-731	Cr-pCr-pUr-pCr-pAr-pGr-pGr-pGr-pCr-pUr-pUr-pCr-pUr-pCr-pUr-pGr-pCr-pUr-pCr-pUr-pGr-pGr-pAr-pAr-pCr-pCr-pCr-pCr-pUr-pGr-p	3'c.p,18.0049	2.98	97.3	1.1	43.65	793.345	-12	9529.22	9533.36	9529.19	1.07013e+06
702-731	Cr-pCr-pUr-pCr-pAr-pGr-pGr-pGr-pCr-pUr-pUr-pCr-pUr-pCr-pUr-pGr-pCr-pUr-pCr-pUr-pGr-pGr-pAr-pAr-pCr-pCr-pCr-pCr-pUr-pGr-p	3'c.p,18.0049	3.59	97.3	1.8	43.67	732.241	-13	9529.23	9533.48	9529.19	213053
2327-2354	Cr-pUr-pUr-pCr-pUr-pGr-pCr-pAr-pCr-pCr-pCr-pAr-pGr-pCr-pUr-pGr-pAr-pAr-pUr-pAr-pGr-pAr-pGr-pCr-pCr-pCr-pUr-pGr-p	3'c.p	2.59	100	1.9	43.88	637.149	-14	8931.19	8935.17	8931.16	338321
2327-2354	Cr-pUr-pUr-pCr-pUr-pGr-pCr-pAr-pCr-pCr-pCr-pAr-pGr-pCr-pUr-pGr-pAr-pAr-pUr-pAr-pGr-pAr-pGr-pCr-pCr-pCr-pUr-pGr-p	3'c.p	3.02	100	1	43.88	686.315	-13	8931.19	8935.21	8931.16	2.09503e+06
2327-2354	Cr-pUr-pUr-pCr-pUr-pGr-pCr-pAr-pCr-pCr-pCr-pAr-pGr-pCr-pUr-pGr-pAr-pAr-pUr-pAr-pGr-pAr-pGr-pCr-pCr-pCr-pUr-pGr-p	3'c.p	2.26	100	1.1	43.88	743.592	-12	8931.18	8935.17	8931.16	1.2704e+06
2327-2354	Cr-pUr-pUr-pCr-pUr-pGr-pCr-pAr-pCr-pCr-pCr-pAr-pGr-pCr-pUr-pGr-pAr-pAr-pUr-pAr-pGr-pAr-pGr-pCr-pCr-pCr-pUr-pGr-p	3'c.p	5.43	100	1.3	43.9	811.192	-11	8931.21	8935	8931.16	404569
102-125	Ar-pAr-pCr-pCr-pUr-pGr-pAr-pCr-pCr-pAr-pCr-pCr-pAr-pGr-pAr-pAr-pCr-pAr-pCr-pAr-pGr-pCr-pUr-pGr-p	3'c.p	1.51	99	1.7	43.95	769.104	-10	7699.1	7702.44	7699.08	187709
1410-1436	Ur-pAr-pCr-pCr-pGr-pGr-pCr-pUr-pGr-pUr-pUr-pCr-pCr-pGr-pGr-pAr-pAr-pGr-pUr-pCr-pCr-pAr-pAr-pUr-pCr-pUr-pGr-p	3'c.p,18.0068	2.99	95.9	1.4	44.13	865.507	-10	8661.13	8665.25	8661.11	316994
1410-1436	Ur-pAr-pCr-pCr-pGr-pGr-pCr-pUr-pGr-pUr-pUr-pCr-pCr-pGr-pGr-pAr-pAr-pGr-pUr-pCr-pCr-pAr-pAr-pUr-pCr-pUr-pGr-p	3'c.p,18.0068	3.33	95.9	1	44.16	786.642	-11	8661.14	8665.04	8661.11	634790
1530-1557	Cr-pAr-pGr-pUr-pCr-pCr-pUr-pAr-pCr-pGr-pGr-pCr-pUr-pUr-pUr-pCr-pAr-pGr-pCr-pCr-pCr-pAr-pCr-pAr-pAr-pAr-pUr-pGr-p	3'c.p	3.99	99	1.6	44.3	742.26	-12	8915.21	8919.1	8915.17	375070
1530-1557	Cr-pAr-pGr-pUr-pCr-pCr-pUr-pAr-pCr-pGr-pGr-pCr-pUr-pUr-pUr-pCr-pAr-pGr-pCr-pCr-pCr-pAr-pCr-pAr-pAr-pAr-pUr-pGr-p	3'c.p	3.77	99	1.9	44.32	809.738	-11	8915.2	8919.19	8915.17	189270
13-40	Ur-pAr-pUr-pUr-pCr-pUr-pUr-pCr-pUr-pGr-pGr-pUr-pCr-pCr-pCr-pCr-pAr-pCr-pAr-pGr-pAr-pCr-pUr-pCr-pAr-pGr-pAr-pGr-p	3'c.p	3.26	99.9	1.2	44.34	740.423	-12	8893.16	8897.15	8893.13	658510
13-40	Ur-pAr-pUr-pUr-pCr-pUr-pUr-pCr-pUr-pGr-pGr-pUr-pCr-pCr-pCr-pCr-pAr-pCr-pAr-pGr-pAr-pCr-pUr-pCr-pAr-pGr-pAr-pGr-p	3'c.p	2.82	99.9	1.1	44.34	807.734	-11	8893.15	8897.2	8893.13	480046
3425-3452	Cr-pAr-pAr-pCr-pUr-pGr-pCr-pGr-pAr-pCr-pGr-pUr-pCr-pGr-pUr-pGr-pAr-pUr-pCr-pGr-pGr-pCr-pAr-pUr-pUr-pGr-pUr-pGr-p	3'c.p	2.77	100	1.3	44.51	820.1	-11	9028.18	9032.21	9028.16	446662
3425-3452	Cr-pAr-pAr-pCr-pUr-pGr-pCr-pGr-pAr-pCr-pGr-pUr-pCr-pGr-pUr-pGr-pAr-pUr-pCr-pGr-pGr-pCr-pAr-pUr-pUr-pGr-pUr-pGr-p	3'c.p	3.31	100	1	44.51	693.776	-13	9028.19	9032.23	9028.16	1.67228e+06
3425-3452	Cr-pAr-pAr-pCr-pUr-pGr-pCr-pGr-pAr-pCr-pGr-pUr-pCr-pGr-pUr-pGr-pAr-pUr-pCr-pGr-pGr-pCr-pAr-pUr-pUr-pGr-pUr-pGr-p	3'c.p	2.56	100	1	44.51	751.674	-12	9028.18	9032.23	9028.16	1.54525e+06
996-1023	Ar-pCr-pCr-pAr-pGr-pCr-pAr-pAr-pCr-pUr-pUr-pCr-pCr-pGr-pGr-pGr-pUr-pGr-pCr-pAr-pGr-pCr-pCr-pCr-pAr-pCr-pCr-pGr-p	3'c.p	-1.06	98.7	1.1	44.78	814.652	-11	8968.21	8972.06	8968.22	226497
996-1023	Ar-pCr-pCr-pAr-pGr-pCr-pAr-pAr-pCr-pUr-pUr-pCr-pCr-pGr-pGr-pGr-pUr-pGr-pCr-pAr-pGr-pCr-pCr-pCr-pAr-pCr-pCr-pGr-p	3'c.p	1.23	98.7	1.9	44.78	746.597	-12	8968.23	8972.26	8968.22	385525
2327-2354	Cr-pUr-pUr-pCr-pUr-pGr-pCr-pAr-pCr-pCr-pCr-pAr-pGr-pCr-pUr-pGr-pAr-pAr-pUr-pAr-pGr-pAr-pGr-pCr-pCr-pCr-pUr-pGr-p	3'c.p,18.0215	2.91	96.1	1.2	45.13	745.01	-12	8949.21	8953.19	8949.19	483302
2327-2354	Cr-pUr-pUr-pCr-pUr-pGr-pCr-pAr-pCr-pCr-pCr-pAr-pGr-pCr-pUr-pGr-pAr-pAr-pUr-pAr-pGr-pAr-pGr-pCr-pCr-pCr-pUr-pGr-p	3'c.p,18.0215	3.02	96.1	1	45.15	812.83	-11	8949.21	8953	8949.19	794166
2267-2295	Cr-pAr-pCr-pCr-pAr-pUr-pGr-pUr-pAr-pCr-pAr-pUr-pCr-pUr-pGr-pCr-pGr-pGr-pCr-pGr-pAr-pUr-pUr-pCr-pCr-pAr-pCr-pCr-pGr-p	3'c.p	2.79	99.9	1.6	45.98	769.013	-12	9236.23	9240.25	9236.21	212014
345-372	Ur-pCr-pCr-pAr-pAr-pCr-pAr-pUr-pCr-pAr-pUr-pCr-pAr-pGr-pAr-pGr-pGr-pCr-pUr-pGr-pGr-pAr-pUr-pCr-pUr-pUr-pCr-pGr-p	3'c.p	3.98	98.6	1.6	46.22	813.464	-11	8956.2	8960.02	8956.16	488654
345-372	Ur-pCr-pCr-pAr-pAr-pCr-pAr-pUr-pCr-pAr-pUr-pCr-pAr-pGr-pAr-pGr-pGr-pCr-pUr-pGr-pGr-pAr-pUr-pCr-pUr-pUr-pCr-pGr-p	3'c.p	3	98.6	1.5	46.22	745.675	-12	8956.19	8960.05	8956.16	1.22978e+06
948-975	Ar-pCr-pAr-pAr-pAr-pGr-pUr-pGr-pCr-pAr-pCr-pCr-pCr-pUr-pGr-pAr-pAr-pGr-pUr-pCr-pCr-pUr-pUr-pCr-pAr-pCr-pCr-pGr-p	3'c.p	3.01	100	1.1	46.29	744.094	-12	8938.22	8942.23	8938.2	1.1209e+06
948-975	Ar-pCr-pAr-pAr-pAr-pGr-pUr-pGr-pCr-pAr-pCr-pCr-pCr-pUr-pGr-pAr-pAr-pGr-pUr-pCr-pCr-pUr-pUr-pCr-pAr-pCr-pCr-pGr-p	3'c.p	1.27	100	1	46.29	811.922	-11	8938.21	8942.06	8938.2	874636
736-763	Ar-pUr-pCr-pUr-pGr-pCr-pCr-pCr-pAr-pUr-pCr-pGr-pGr-pCr-pAr-pUr-pCr-pAr-pAr-pCr-pAr-pUr-pCr-pAr-pCr-pCr-pCr-pGr-p	3'c.p	3.45	100	1.4	46.33	2218.29	-4	8874.21	8878.23	8874.18	2.38801e+06
736-763	Ar-pUr-pCr-pUr-pGr-pCr-pCr-pCr-pAr-pUr-pCr-pGr-pGr-pCr-pAr-pUr-pCr-pAr-pAr-pCr-pAr-pUr-pCr-pAr-pCr-pCr-pCr-pGr-p	3'c.p	2.24	100	1.3	46.33	681.855	-13	8874.2	8878.12	8874.18	1.61349e+06
736-763	Ar-pUr-pCr-pUr-pGr-pCr-pCr-pCr-pAr-pUr-pCr-pGr-pGr-pCr-pAr-pUr-pCr-pAr-pAr-pCr-pAr-pUr-pCr-pAr-pCr-pCr-pCr-pGr-p	3'c.p	2.68	100	1	46.33	738.759	-12	8874.2	8878.24	8874.18	5.59028e+06
736-763	Ar-pUr-pCr-pUr-pGr-pCr-pCr-pCr-pAr-pUr-pCr-pGr-pGr-pCr-pAr-pUr-pCr-pAr-pAr-pCr-pAr-pUr-pCr-pAr-pCr-pCr-pCr-pGr-p	3'c.p	1.8	100	1	46.33	806.102	-11	8874.2	8878.21	8874.18	2336050
736-763	Ar-pUr-pCr-pUr-pGr-pCr-pCr-pCr-pAr-pUr-pCr-pGr-pGr-pCr-pAr-pUr-pCr-pAr-pAr-pCr-pAr-pUr-pCr-pAr-pCr-pCr-pCr-pGr-p	3'c.p	1.47	100	1	46.33	886.713	-10	8874.19	8878.28	8874.18	748826
672-701	Cr-pAr-pCr-pAr-pCr-pCr-pCr-pCr-pUr-pAr-pUr-pCr-pAr-pAr-pCr-pCr-pUr-pCr-pGr-pUr-pGr-pCr-pGr-pGr-pGr-pAr-pUr-pCr-pUr-pGr-p	3'c.p	2.88	100	1	46.45	794.432	-12	9541.27	9545.49	9541.25	1.8661e+06
672-701	Cr-pAr-pCr-pAr-pCr-pCr-pCr-pCr-pUr-pAr-pUr-pCr-pAr-pAr-pCr-pCr-pUr-pCr-pGr-pUr-pGr-pCr-pGr-pGr-pGr-pAr-pUr-pCr-pUr-pGr-p	3'c.p	1.85	100	1.1	46.46	866.745	-11	9541.26	9545.59	9541.25	530274
672-701	Cr-pAr-pCr-pAr-pCr-pCr-pCr-pCr-pUr-pAr-pUr-pCr-pAr-pAr-pCr-pCr-pUr-pCr-pGr-pUr-pGr-pCr-pGr-pGr-pGr-pAr-pUr-pCr-pUr-pGr-p	3'c.p	3.8	100	1.1	46.46	733.322	-13	9541.28	9545.61	9541.25	1.13467e+06
672-701	Cr-pAr-pCr-pAr-pCr-pCr-pCr-pCr-pUr-pAr-pUr-pCr-pAr-pAr-pCr-pCr-pUr-pCr-pGr-pUr-pGr-pCr-pGr-pGr-pGr-pAr-pUr-pCr-pUr-pGr-p	3'c.p	1.55	100	1.4	46.46	680.798	-14	9541.26	9545.47	9541.25	272337
3969-4002	Cr-pUr-pCr-pCr-pCr-pAr-pCr-pCr-pUr-pCr-pCr-pAr-pCr-pCr-pUr-pGr-pCr-pCr-pCr-pCr-pAr-pCr-pUr-pCr-pAr-pCr-pCr-pAr-pCr-pCr-pUr-pCr-pUr-pGr-p	3'c.p	2.65	100	1.3	46.59	754.807	-14	10577.4	10582.2	10577.4	591741
3969-4002	Cr-pUr-pCr-pCr-pCr-pAr-pCr-pCr-pUr-pCr-pCr-pAr-pCr-pCr-pUr-pGr-pCr-pCr-pCr-pCr-pAr-pCr-pUr-pCr-pAr-pCr-pCr-pAr-pCr-pCr-pUr-pCr-pUr-pGr-p	3'c.p	3.2	100	1.8	46.6	812.947	-13	10577.4	10582	10577.4	259892
3042-3068	Ar-pUr-pCr-pAr-pCr-pAr-pGr-pGr-pCr-pAr-pGr-pAr-pCr-pUr-pGr-pCr-pAr-pGr-pAr-pGr-pCr-pCr-pUr-pCr-pCr-pAr-pGr-p	3'c.p	2.64	100	1.6	46.67	791.195	-11	8711.22	8715.19	8711.2	329100
3042-3068	Ar-pUr-pCr-pAr-pCr-pAr-pGr-pGr-pCr-pAr-pGr-pAr-pCr-pUr-pGr-pCr-pAr-pGr-pAr-pGr-pCr-pCr-pUr-pCr-pCr-pAr-pGr-p	3'c.p	3.65	100	1.7	46.67	725.178	-12	8711.23	8715.22	8711.2	618543
702-734	Cr-pCr-pUr-pCr-pAr-pGr-pGr-pGr-pCr-pUr-pUr-pCr-pUr-pCr-pUr-pGr-pCr-pUr-pCr-pUr-pGr-pGr-pAr-pAr-pCr-pCr-pCr-pCr-pUr-pGr-pGr-pUr-pGr-p	3'c.p	1.86	100	1	46.74	807.558	-13	10507.3	10512.1	10507.3	738228
702-734	Cr-pCr-pUr-pCr-pAr-pGr-pGr-pGr-pCr-pUr-pUr-pCr-pUr-pCr-pUr-pGr-pCr-pUr-pCr-pUr-pGr-pGr-pAr-pAr-pCr-pCr-pCr-pCr-pUr-pGr-pGr-pUr-pGr-p	3'c.p	4.55	100	1.4	46.76	699.749	-15	10507.4	10512	10507.3	471734
3453-3479	Ar-pAr-pCr-pAr-pAr-pUr-pAr-pCr-pCr-pGr-pUr-pGr-pUr-pAr-pCr-pGr-pAr-pCr-pCr-pCr-pUr-pCr-pUr-pGr-pCr-pAr-pGr-p	3'c.p	1.91	100	1.6	46.83	862.711	-10	8633.17	8637.29	8633.16	240826
3453-3479	Ar-pAr-pCr-pAr-pAr-pUr-pAr-pCr-pCr-pGr-pUr-pGr-pUr-pAr-pCr-pGr-pAr-pCr-pCr-pCr-pUr-pCr-pUr-pGr-pCr-pAr-pGr-p	3'c.p	2.81	100	1.3	46.85	718.675	-12	8633.18	8637.09	8633.16	427683
3453-3479	Ar-pAr-pCr-pAr-pAr-pUr-pAr-pCr-pCr-pGr-pUr-pGr-pUr-pAr-pCr-pGr-pAr-pCr-pCr-pCr-pUr-pCr-pUr-pGr-pCr-pAr-pGr-p	3'c.p	2.92	100	1	46.85	784.1	-11	8633.18	8637.3	8633.16	936742
345-372	Ur-pCr-pCr-pAr-pAr-pCr-pAr-pUr-pCr-pAr-pUr-pCr-pAr-pGr-pAr-pGr-pGr-pCr-pUr-pGr-pGr-pAr-pUr-pCr-pUr-pUr-pCr-pGr-p	3'c.p,18.0078	3.21	93.6	1	47.13	815.101	-11	8974.2	8978.07	8974.17	301030
345-372	Ur-pCr-pCr-pAr-pAr-pCr-pAr-pUr-pCr-pAr-pUr-pCr-pAr-pGr-pAr-pGr-pGr-pCr-pUr-pGr-pGr-pAr-pUr-pCr-pUr-pUr-pCr-pGr-p	3'c.p,18.0078	3	93.6	1	47.16	747.176	-12	8974.19	8978.39	8974.17	402116
736-763	Ar-pUr-pCr-pUr-pGr-pCr-pCr-pCr-pAr-pUr-pCr-pGr-pGr-pCr-pAr-pUr-pCr-pAr-pAr-pCr-pAr-pUr-pCr-pAr-pCr-pCr-pCr-pGr-p	3'c.p,18.0078	1.25	99	1	47.27	888.614	-10	8892.2	8896.11	8892.19	867157
736-763	Ar-pUr-pCr-pUr-pGr-pCr-pCr-pCr-pAr-pUr-pCr-pGr-pGr-pCr-pAr-pUr-pCr-pAr-pAr-pCr-pAr-pUr-pCr-pAr-pCr-pCr-pCr-pGr-p	3'c.p,18.0078	1.91	99	1	47.27	807.739	-11	8892.2	8896.22	8892.19	2.0072e+06
736-763	Ar-pUr-pCr-pUr-pGr-pCr-pCr-pCr-pAr-pUr-pCr-pGr-pGr-pCr-pAr-pUr-pCr-pAr-pAr-pCr-pAr-pUr-pCr-pAr-pCr-pCr-pCr-pGr-p	3'c.p,18.0078	2.68	99	1.1	47.28	740.344	-12	8892.21	8896.21	8892.19	1.03355e+06
1305-1332	Ar-pUr-pCr-pGr-pCr-pCr-pGr-pAr-pCr-pUr-pAr-pCr-pAr-pAr-pCr-pUr-pAr-pCr-pAr-pAr-pGr-pCr-pUr-pGr-pCr-pCr-pCr-pGr-p	3'c.p	1.99	100	1.2	47.33	744.096	-12	8937.23	8941.33	8937.21	1.11271e+06
1305-1332	Ar-pUr-pCr-pGr-pCr-pCr-pGr-pAr-pCr-pUr-pAr-pCr-pAr-pAr-pCr-pUr-pAr-pCr-pAr-pAr-pGr-pCr-pUr-pGr-pCr-pCr-pCr-pGr-p	3'c.p	1.44	100	1.2	47.33	811.741	-11	8937.23	8941.15	8937.21	478817
3914-3949	Cr-pCr-pCr-pCr-pUr-pUr-pUr-pCr-pCr-pCr-pGr-pUr-pCr-pCr-pUr-pGr-pGr-pGr-pUr-pAr-pCr-pCr-pCr-pCr-pGr-pAr-pGr-pUr-pCr-pUr-pCr-pCr-pCr-pCr-pCr-pGr-p	3'c.p	-2.86	100	1.2	47.59	807.597	-14	11317.4	11322.5	11317.4	272448
57-91	Ur-pUr-pCr-pGr-pUr-pGr-pUr-pUr-pCr-pCr-pUr-pGr-pGr-pUr-pGr-pCr-pUr-pGr-pCr-pUr-pGr-pCr-pCr-pUr-pCr-pUr-pGr-pGr-pUr-pGr-pUr-pCr-pCr-pAr-pGr-p	3'c.p	2.57	100	1.8	47.61	742.816	-15	11153.3	11158.3	11153.3	588961
702-735	Cr-pCr-pUr-pCr-pAr-pGr-pGr-pGr-pCr-pUr-pUr-pCr-pUr-pCr-pUr-pGr-pCr-pUr-pCr-pUr-pGr-pGr-pAr-pAr-pCr-pCr-pCr-pCr-pUr-pGr-pGr-pUr-pGr-pGr-p	3'c.p	2.83	100	1.2	47.66	834.099	-13	10852.4	10857.3	10852.4	641849
702-735	Cr-pCr-pUr-pCr-pAr-pGr-pGr-pGr-pCr-pUr-pUr-pCr-pUr-pCr-pUr-pGr-pCr-pUr-pCr-pUr-pGr-pGr-pAr-pAr-pCr-pCr-pCr-pCr-pUr-pGr-pGr-pUr-pGr-pGr-p	3'c.p	4.63	100	1	47.66	774.52	-14	10852.4	10857.2	10852.4	1369329
702-735	Cr-pCr-pUr-pCr-pAr-pGr-pGr-pGr-pCr-pUr-pUr-pCr-pUr-pCr-pUr-pGr-pCr-pUr-pCr-pUr-pGr-pGr-pAr-pAr-pCr-pCr-pCr-pCr-pUr-pGr-pGr-pUr-pGr-pGr-p	3'c.p	2.74	100	1.2	47.68	722.752	-15	10852.4	10857.2	10852.4	515088
2824-2852	Cr-pCr-pAr-pAr-pCr-pCr-pAr-pGr-pUr-pUr-pCr-pAr-pAr-pCr-pAr-pGr-pCr-pGr-pCr-pCr-pAr-pUr-pCr-pGr-pGr-pCr-pAr-pAr-pGr-p	3'c.p	0.19	100	1.1	47.89	774.769	-12	9305.29	9309.3	9305.29	387995
4120-4149	Cr-pUr-pAr-pUr-pAr-pCr-pUr-pAr-pAr-pCr-pCr-pCr-pCr-pAr-pGr-pGr-pGr-pUr-pUr-pGr-pGr-pUr-pCr-pAr-pAr-pUr-pUr-pUr-pCr-pGr-p	3'c.p	2.01	100	1.2	48.06	682.724	-14	9568.23	9572.66	9568.21	1.27724e+06
4120-4149	Cr-pUr-pAr-pUr-pAr-pCr-pUr-pAr-pAr-pCr-pCr-pCr-pCr-pAr-pGr-pGr-pGr-pUr-pUr-pGr-pGr-pUr-pCr-pAr-pAr-pUr-pUr-pUr-pCr-pGr-p	3'c.p	2.42	100	1.2	48.06	735.318	-13	9568.23	9572.6	9568.21	3.11278e+06
4120-4149	Cr-pUr-pAr-pUr-pAr-pCr-pUr-pAr-pAr-pCr-pCr-pCr-pCr-pAr-pGr-pGr-pGr-pUr-pUr-pGr-pGr-pUr-pCr-pAr-pAr-pUr-pUr-pUr-pCr-pGr-p	3'c.p	2.42	100	1	48.06	869.196	-11	9568.23	9572.4	9568.21	516853
4120-4149	Cr-pUr-pAr-pUr-pAr-pCr-pUr-pAr-pAr-pCr-pCr-pCr-pCr-pAr-pGr-pGr-pGr-pUr-pUr-pGr-pGr-pUr-pCr-pAr-pAr-pUr-pUr-pUr-pCr-pGr-p	3'c.p	2.01	100	2	48.06	1913.44	-5	9568.23	9572.46	9568.21	439701
4120-4149	Cr-pUr-pAr-pUr-pAr-pCr-pUr-pAr-pAr-pCr-pCr-pCr-pCr-pAr-pGr-pGr-pGr-pUr-pUr-pGr-pGr-pUr-pCr-pAr-pAr-pUr-pUr-pUr-pCr-pGr-p	3'c.p	2.32	100	1	48.06	796.679	-12	9568.23	9572.71	9568.21	2.09638e+06
3273-3303	Ar-pAr-pUr-pUr-pUr-pCr-pAr-pCr-pCr-pAr-pCr-pCr-pGr-pCr-pUr-pCr-pCr-pAr-pGr-pCr-pCr-pAr-pUr-pCr-pUr-pGr-pCr-pCr-pAr-pCr-pGr-p	3'c.p	1.99	100	1.8	48.2	752.479	-13	9790.31	9794.87	9790.29	428550
3273-3303	Ar-pAr-pUr-pUr-pUr-pCr-pAr-pCr-pCr-pAr-pCr-pCr-pGr-pCr-pUr-pCr-pCr-pAr-pGr-pCr-pCr-pAr-pUr-pCr-pUr-pGr-pCr-pCr-pAr-pCr-pGr-p	3'c.p	2.09	100	1.8	48.2	815.186	-12	9790.31	9794.79	9790.29	188996
2946-2979	Cr-pAr-pGr-pCr-pUr-pGr-pUr-pCr-pCr-pUr-pCr-pCr-pAr-pAr-pCr-pUr-pUr-pCr-pGr-pGr-pCr-pGr-pCr-pCr-pAr-pUr-pCr-pAr-pGr-pCr-pUr-pCr-pUr-pGr-p	3'c.p	1.99	100	1.6	48.27	718.02	-15	10779.4	10784.2	10779.4	248926
2946-2979	Cr-pAr-pGr-pCr-pUr-pGr-pUr-pCr-pCr-pUr-pCr-pCr-pAr-pAr-pCr-pUr-pUr-pCr-pGr-pGr-pCr-pGr-pCr-pCr-pAr-pUr-pCr-pAr-pGr-pCr-pUr-pCr-pUr-pGr-p	3'c.p	4.07	100	1.4	48.27	769.236	-14	10779.4	10784.2	10779.4	268273
1921-1951	Cr-pCr-pAr-pUr-pUr-pCr-pAr-pCr-pGr-pCr-pCr-pGr-pAr-pUr-pCr-pAr-pGr-pCr-pUr-pGr-pAr-pCr-pAr-pCr-pCr-pUr-pAr-pCr-pAr-pUr-pGr-p	3'c.p	3.48	100	1.1	48.48	757.326	-13	9854.34	9858.84	9854.3	1252735
1921-1951	Cr-pCr-pAr-pUr-pUr-pCr-pAr-pCr-pGr-pCr-pCr-pGr-pAr-pUr-pCr-pAr-pGr-pCr-pUr-pGr-pAr-pCr-pAr-pCr-pCr-pUr-pAr-pCr-pAr-pUr-pGr-p	3'c.p	3.78	100	1.4	48.48	820.604	-12	9854.34	9858.98	9854.3	276590
1921-1951	Cr-pCr-pAr-pUr-pUr-pCr-pAr-pCr-pGr-pCr-pCr-pGr-pAr-pUr-pCr-pAr-pGr-pCr-pUr-pGr-pAr-pCr-pAr-pCr-pCr-pUr-pAr-pCr-pAr-pUr-pGr-p	3'c.p	3.28	100	1.6	48.48	703.16	-14	9854.34	9858.78	9854.3	280353
1001-1032	Cr-pAr-pAr-pCr-pUr-pUr-pCr-pCr-pGr-pGr-pGr-pUr-pGr-pCr-pAr-pGr-pCr-pCr-pCr-pAr-pCr-pCr-pGr-pAr-pAr-pUr-pCr-pCr-pAr-pUr-pCr-pGr-p	3'c.p	0.61	100	1.3	48.52	785.023	-13	10214.4	10219	10214.4	328579
4120-4149	Cr-pUr-pAr-pUr-pAr-pCr-pUr-pAr-pAr-pCr-pCr-pCr-pCr-pAr-pGr-pGr-pGr-pUr-pUr-pGr-pGr-pUr-pCr-pAr-pAr-pUr-pUr-pUr-pCr-pGr-p	3'c.p,18.0146	1.81	98.3	1.9	48.69	1064.58	-9	9586.24	9590.42	9586.22	219337
4120-4149	Cr-pUr-pAr-pUr-pAr-pCr-pUr-pAr-pAr-pCr-pCr-pCr-pCr-pAr-pGr-pGr-pGr-pUr-pUr-pGr-pGr-pUr-pCr-pAr-pAr-pUr-pUr-pUr-pCr-pGr-p	3'c.p,18.0146	2.01	98.3	1	48.69	736.627	-13	9586.24	9590.85	9586.22	834194
4120-4149	Cr-pUr-pAr-pUr-pAr-pCr-pUr-pAr-pAr-pCr-pCr-pCr-pCr-pAr-pGr-pGr-pGr-pUr-pUr-pGr-pGr-pUr-pCr-pAr-pAr-pUr-pUr-pUr-pCr-pGr-p	3'c.p,18.0146	1.5	98.3	1	48.69	870.833	-11	9586.24	9590.52	9586.22	1.0707e+06
4120-4149	Cr-pUr-pAr-pUr-pAr-pCr-pUr-pAr-pAr-pCr-pCr-pCr-pCr-pAr-pGr-pGr-pGr-pUr-pUr-pGr-pGr-pUr-pCr-pAr-pAr-pUr-pUr-pUr-pCr-pGr-p	3'c.p,18.0146	2.42	98.3	1	48.69	798.18	-12	9586.25	9590.52	9586.22	3283303
4120-4149	Cr-pUr-pAr-pUr-pAr-pCr-pUr-pAr-pAr-pCr-pCr-pCr-pCr-pAr-pGr-pGr-pGr-pUr-pUr-pGr-pGr-pUr-pCr-pAr-pAr-pUr-pUr-pUr-pCr-pGr-p	3'c.p,18.0146	1.1	98.3	1.3	48.69	958.018	-10	9586.24	9590.38	9586.22	281509
1743-1773	Cr-pAr-pGr-pUr-pUr-pUr-pGr-pGr-pCr-pCr-pGr-pGr-pGr-pAr-pUr-pAr-pUr-pCr-pGr-pCr-pCr-pGr-pAr-pUr-pAr-pCr-pCr-pAr-pCr-pAr-pGr-p	3'c.p	2.29	100	1.3	48.79	767.789	-13	9990.34	9994.83	9990.32	394275
1743-1773	Cr-pAr-pGr-pUr-pUr-pUr-pGr-pGr-pCr-pCr-pGr-pGr-pGr-pAr-pUr-pAr-pUr-pCr-pGr-pCr-pCr-pGr-pAr-pUr-pAr-pCr-pCr-pAr-pCr-pAr-pGr-p	3'c.p	1.51	100	1.1	48.79	831.855	-12	9990.33	9994.78	9990.32	340862
2120-2150	Cr-pCr-pAr-pGr-pAr-pGr-pCr-pAr-pUr-pCr-pAr-pUr-pUr-pGr-pCr-pCr-pUr-pAr-pCr-pAr-pCr-pAr-pAr-pUr-pGr-pUr-pCr-pUr-pCr-pUr-pGr-p	3'c.p	4.05	99.9	1.1	48.83	757.478	-13	9856.31	9860.44	9856.27	360344
3387-3417	Cr-pCr-pCr-pCr-pAr-pGr-pAr-pUr-pCr-pAr-pUr-pCr-pAr-pCr-pCr-pAr-pCr-pCr-pGr-pAr-pCr-pAr-pAr-pCr-pAr-pCr-pCr-pUr-pUr-pCr-pGr-p	3'c.p	2.14	100	1.9	48.85	752.944	-13	9796.36	9800.67	9796.34	291609
3387-3417	Cr-pCr-pCr-pCr-pAr-pGr-pAr-pUr-pCr-pAr-pUr-pCr-pAr-pCr-pCr-pAr-pCr-pCr-pGr-pAr-pCr-pAr-pAr-pCr-pAr-pCr-pCr-pUr-pUr-pCr-pGr-p	3'c.p	4.63	100	1.2	48.85	815.69	-12	9796.38	9800.83	9796.34	356130
2120-2150	Cr-pCr-pAr-pGr-pAr-pGr-pCr-pAr-pUr-pCr-pAr-pUr-pUr-pGr-pCr-pCr-pUr-pAr-pCr-pAr-pCr-pAr-pAr-pUr-pGr-pUr-pCr-pUr-pCr-pUr-pGr-p	3'c.p	3.75	99.9	1.1	48.86	820.684	-12	9856.31	9860.62	9856.27	226542
600-630	Cr-pAr-pGr-pGr-pGr-pCr-pAr-pAr-pCr-pUr-pUr-pCr-pAr-pAr-pGr-pAr-pAr-pCr-pCr-pUr-pGr-pCr-pGr-pCr-pGr-pAr-pGr-pUr-pUr-pCr-pGr-p	3'c.p	2.69	100	1.6	49.09	714.52	-14	10013.4	10018	10013.3	776164
600-630	Cr-pAr-pGr-pGr-pGr-pCr-pAr-pAr-pCr-pUr-pUr-pCr-pAr-pAr-pGr-pAr-pAr-pCr-pCr-pUr-pGr-pCr-pGr-pCr-pGr-pAr-pGr-pUr-pUr-pCr-pGr-p	3'c.p	2.1	100	1.2	49.1	769.56	-13	10013.4	10017.7	10013.3	808573
146-176	Cr-pUr-pUr-pUr-pAr-pCr-pCr-pAr-pGr-pAr-pGr-pGr-pCr-pGr-pUr-pGr-pUr-pAr-pCr-pUr-pAr-pCr-pCr-pCr-pCr-pGr-pAr-pCr-pAr-pAr-pGr-p	3'c.p	3.49	99.8	1.2	49.14	763.404	-13	9934.35	9938.82	9934.32	750928
2864-2894	Cr-pCr-pUr-pGr-pAr-pGr-pCr-pAr-pGr-pCr-pAr-pCr-pAr-pGr-pCr-pAr-pAr-pGr-pCr-pGr-pCr-pCr-pCr-pUr-pGr-pGr-pGr-pAr-pAr-pAr-pGr-p	3'c.p	0.16	99.8	1.3	49.14	718.881	-14	10074.4	10079	10074.4	466866
2864-2894	Cr-pCr-pUr-pGr-pAr-pGr-pCr-pAr-pGr-pCr-pAr-pCr-pAr-pGr-pCr-pAr-pAr-pGr-pCr-pGr-pCr-pCr-pCr-pUr-pGr-pGr-pGr-pAr-pAr-pAr-pGr-p	3'c.p	1.03	99.8	1	49.14	774.258	-13	10074.4	10079	10074.4	1134177
2864-2894	Cr-pCr-pUr-pGr-pAr-pGr-pCr-pAr-pGr-pCr-pAr-pCr-pAr-pGr-pCr-pAr-pAr-pGr-pCr-pGr-pCr-pCr-pCr-pUr-pGr-pGr-pGr-pAr-pAr-pAr-pGr-p	3'c.p	1.62	99.8	1	49.14	838.779	-12	10074.4	10078.6	10074.4	551962
2941-2974	Ur-pCr-pAr-pAr-pGr-pCr-pAr-pGr-pCr-pUr-pGr-pUr-pCr-pCr-pUr-pCr-pCr-pAr-pAr-pCr-pUr-pUr-pCr-pGr-pGr-pCr-pGr-pCr-pCr-pAr-pUr-pCr-pAr-pGr-p	3'c.p	1.4	99.9	1	49.26	772.596	-14	10826.4	10831.4	10826.4	801366
2941-2974	Ur-pCr-pAr-pAr-pGr-pCr-pAr-pGr-pCr-pUr-pGr-pUr-pCr-pCr-pUr-pCr-pCr-pAr-pAr-pCr-pUr-pUr-pCr-pGr-pGr-pCr-pGr-pCr-pCr-pAr-pUr-pCr-pAr-pGr-p	3'c.p	1.85	99.9	1.3	49.26	721.022	-15	10826.4	10831.2	10826.4	856385
2941-2974	Ur-pCr-pAr-pAr-pGr-pCr-pAr-pGr-pCr-pUr-pGr-pUr-pCr-pCr-pUr-pCr-pCr-pAr-pAr-pCr-pUr-pUr-pCr-pGr-pGr-pCr-pGr-pCr-pCr-pAr-pUr-pCr-pAr-pGr-p	3'c.p	0.95	99.9	1.2	49.26	832.104	-13	10826.4	10831.1	10826.4	406825
3453-3483	Ar-pAr-pCr-pAr-pAr-pUr-pAr-pCr-pCr-pGr-pUr-pGr-pUr-pAr-pCr-pGr-pAr-pCr-pCr-pCr-pUr-pCr-pUr-pGr-pCr-pAr-pGr-pCr-pCr-pCr-pGr-p	3'c.p	1.72	100	1	49.36	823.772	-12	9893.34	9897.83	9893.33	2.57506e+06
3453-3483	Ar-pAr-pCr-pAr-pAr-pUr-pAr-pCr-pCr-pGr-pUr-pGr-pUr-pAr-pCr-pGr-pAr-pCr-pCr-pCr-pUr-pCr-pUr-pGr-pCr-pAr-pGr-pCr-pCr-pCr-pGr-p	3'c.p	2.51	100	1.1	49.36	705.947	-14	9893.35	9897.84	9893.33	1.57162e+06
3453-3483	Ar-pAr-pCr-pAr-pAr-pUr-pAr-pCr-pCr-pGr-pUr-pGr-pUr-pAr-pCr-pGr-pAr-pCr-pCr-pCr-pUr-pCr-pUr-pGr-pCr-pAr-pGr-pCr-pCr-pCr-pGr-p	3'c.p	2.51	100	1	49.36	760.327	-13	9893.35	9897.85	9893.33	5301299
3453-3483	Ar-pAr-pCr-pAr-pAr-pUr-pAr-pCr-pCr-pGr-pUr-pGr-pUr-pAr-pCr-pGr-pAr-pCr-pCr-pCr-pUr-pCr-pUr-pGr-pCr-pAr-pGr-pCr-pCr-pCr-pGr-p	3'c.p	2.02	100	1	49.36	898.752	-11	9893.35	9897.88	9893.33	720061
2120-2151	Cr-pCr-pAr-pGr-pAr-pGr-pCr-pAr-pUr-pCr-pAr-pUr-pUr-pGr-pCr-pCr-pUr-pAr-pCr-pAr-pCr-pAr-pAr-pUr-pGr-pUr-pCr-pUr-pCr-pUr-pGr-pGr-p	3'c.p	2.23	100	1	49.5	784.019	-13	10201.3	10205.9	10201.3	2662627
2120-2151	Cr-pCr-pAr-pGr-pAr-pGr-pCr-pAr-pUr-pCr-pAr-pUr-pUr-pGr-pCr-pCr-pUr-pAr-pCr-pAr-pCr-pAr-pAr-pUr-pGr-pUr-pCr-pUr-pCr-pUr-pGr-pGr-p	3'c.p	2.04	100	1	49.5	727.946	-14	10201.3	10205.9	10201.3	3.1733e+06
2120-2151	Cr-pCr-pAr-pGr-pAr-pGr-pCr-pAr-pUr-pCr-pAr-pUr-pUr-pGr-pCr-pCr-pUr-pAr-pCr-pAr-pCr-pAr-pAr-pUr-pGr-pUr-pCr-pUr-pCr-pUr-pGr-pGr-p	3'c.p	0.7	100	1	49.5	849.521	-12	10201.3	10205.9	10201.3	1.32983e+06
2631-2664	Ur-pUr-pAr-pAr-pAr-pUr-pAr-pAr-pAr-pAr-pUr-pUr-pAr-pAr-pCr-pCr-pUr-pGr-pAr-pCr-pAr-pGr-pCr-pCr-pCr-pGr-pUr-pUr-pUr-pGr-pCr-pCr-pCr-pGr-p	3'c.p	4.85	99.6	1.1	49.61	833.489	-13	10844.5	10849.2	10844.4	1.47623e+06
2631-2664	Ur-pUr-pAr-pAr-pAr-pUr-pAr-pAr-pAr-pAr-pUr-pUr-pAr-pAr-pCr-pCr-pUr-pGr-pAr-pCr-pAr-pGr-pCr-pCr-pCr-pGr-pUr-pUr-pUr-pGr-pCr-pCr-pCr-pGr-p	3'c.p	1.61	99.6	1.1	49.61	903.03	-12	10844.4	10849.3	10844.4	1003358
2631-2664	Ur-pUr-pAr-pAr-pAr-pUr-pAr-pAr-pAr-pAr-pUr-pUr-pAr-pAr-pCr-pCr-pUr-pGr-pAr-pCr-pAr-pGr-pCr-pCr-pCr-pGr-pUr-pUr-pUr-pGr-pCr-pCr-pCr-pGr-p	3'c.p	2.78	99.6	1.1	49.61	773.882	-14	10844.4	10849.5	10844.4	442689
2160-2190	Ar-pAr-pCr-pAr-pGr-pCr-pGr-pUr-pGr-pGr-pCr-pCr-pUr-pAr-pCr-pUr-pCr-pCr-pAr-pAr-pCr-pAr-pAr-pCr-pUr-pCr-pUr-pAr-pUr-pCr-pGr-p	3'c.p	2.24	100	1	49.74	822.438	-12	9878.34	9882.88	9878.32	687005
2160-2190	Ar-pAr-pCr-pAr-pGr-pCr-pGr-pUr-pGr-pGr-pCr-pCr-pUr-pAr-pCr-pUr-pCr-pCr-pAr-pAr-pCr-pAr-pAr-pCr-pUr-pCr-pUr-pAr-pUr-pCr-pGr-p	3'c.p	2.83	100	1.3	49.74	759.173	-13	9878.34	9882.88	9878.32	729954
461-494	Cr-pAr-pAr-pCr-pGr-pAr-pCr-pCr-pCr-pCr-pUr-pUr-pCr-pCr-pUr-pGr-pGr-pGr-pCr-pGr-pUr-pCr-pUr-pAr-pCr-pUr-pAr-pCr-pCr-pAr-pCr-pAr-pAr-pGr-p	3'c.p	2.44	100	1	49.76	900.365	-12	10809.5	10814	10809.4	170950
461-494	Cr-pAr-pAr-pCr-pGr-pAr-pCr-pCr-pCr-pCr-pUr-pUr-pCr-pCr-pUr-pGr-pGr-pGr-pCr-pGr-pUr-pCr-pUr-pAr-pCr-pUr-pAr-pCr-pCr-pAr-pCr-pAr-pAr-pGr-p	3'c.p	3.07	100	1	49.78	771.383	-14	10809.5	10814.3	10809.4	3788932
461-494	Cr-pAr-pAr-pCr-pGr-pAr-pCr-pCr-pCr-pCr-pUr-pUr-pCr-pCr-pUr-pGr-pGr-pGr-pCr-pGr-pUr-pCr-pUr-pAr-pCr-pUr-pAr-pCr-pCr-pAr-pCr-pAr-pAr-pGr-p	3'c.p	1.26	100	1.3	49.78	719.891	-15	10809.4	10814.2	10809.4	643503
461-494	Cr-pAr-pAr-pCr-pGr-pAr-pCr-pCr-pCr-pCr-pUr-pUr-pCr-pCr-pUr-pGr-pGr-pGr-pCr-pGr-pUr-pCr-pUr-pAr-pCr-pUr-pAr-pCr-pCr-pAr-pCr-pAr-pAr-pGr-p	3'c.p	3.07	100	1	49.78	830.798	-13	10809.5	10814.2	10809.4	1.93232e+06
660-690	Ar-pUr-pCr-pUr-pAr-pCr-pAr-pGr-pCr-pAr-pAr-pGr-pCr-pAr-pCr-pAr-pCr-pCr-pCr-pCr-pUr-pAr-pUr-pCr-pAr-pAr-pCr-pCr-pUr-pCr-pGr-p	3'c.p	2.42	97.3	1.3	49.95	754.79	-13	9821.35	9825.79	9821.33	419789
3791-3825	Cr-pUr-pGr-pUr-pUr-pGr-pUr-pAr-pGr-pCr-pUr-pGr-pUr-pGr-pGr-pCr-pAr-pGr-pCr-pUr-pGr-pCr-pUr-pGr-pCr-pAr-pAr-pGr-pUr-pUr-pCr-pGr-pAr-pCr-pGr-p	3'c.p	3.19	90.2	1.2	50.07	751.69	-15	11286.5	11291	11286.4	198710
2120-2152	Cr-pCr-pAr-pGr-pAr-pGr-pCr-pAr-pUr-pCr-pAr-pUr-pUr-pGr-pCr-pCr-pUr-pAr-pCr-pAr-pCr-pAr-pAr-pUr-pGr-pUr-pCr-pUr-pCr-pUr-pGr-pGr-pGr-p	3'c.p	3.4	100	1	50.09	752.592	-14	10546.4	10551.1	10546.4	1.58301e+06
2160-2190	Ar-pAr-pCr-pAr-pGr-pCr-pGr-pUr-pGr-pGr-pCr-pCr-pUr-pAr-pCr-pUr-pCr-pCr-pAr-pAr-pCr-pAr-pAr-pCr-pUr-pCr-pUr-pAr-pUr-pCr-pGr-p	3'c.p,18.0137	2.82	95.4	1	50.21	824.023	-12	9896.36	9900.73	9896.33	780448
2952-2988	Ur-pCr-pCr-pUr-pCr-pCr-pAr-pAr-pCr-pUr-pUr-pCr-pGr-pGr-pCr-pGr-pCr-pCr-pAr-pUr-pCr-pAr-pGr-pCr-pUr-pCr-pUr-pGr-pUr-pGr-pCr-pUr-pGr-pAr-pAr-pCr-pGr-p	3'c.p	-2.02	99.9	1.5	50.35	734.277	-16	11759.5	11764.7	11759.5	231787
2952-2988	Ur-pCr-pCr-pUr-pCr-pCr-pAr-pAr-pCr-pUr-pUr-pCr-pGr-pGr-pCr-pGr-pCr-pCr-pAr-pUr-pCr-pAr-pGr-pCr-pUr-pCr-pUr-pGr-pUr-pGr-pCr-pUr-pGr-pAr-pAr-pCr-pGr-p	3'c.p	4.79	99.9	1.3	50.37	783.295	-15	11759.6	11765	11759.5	184598
3206-3246	Cr-pUr-pUr-pCr-pCr-pCr-pUr-pCr-pAr-pGr-pUr-pCr-pUr-pGr-pCr-pCr-pCr-pCr-pUr-pCr-pAr-pCr-pGr-pGr-pCr-pGr-pUr-pGr-pGr-pUr-pGr-pUr-pUr-pUr-pCr-pUr-pGr-pCr-pAr-pCr-pGr-p	3'c.p	1.4	100	1.5	50.86	763.502	-17	12990.6	12996.4	12990.6	302560
3206-3246	Cr-pUr-pUr-pCr-pCr-pCr-pUr-pCr-pAr-pGr-pUr-pCr-pUr-pGr-pCr-pCr-pCr-pCr-pUr-pCr-pAr-pCr-pGr-pGr-pCr-pGr-pUr-pGr-pGr-pUr-pGr-pUr-pUr-pUr-pCr-pUr-pGr-pCr-pAr-pCr-pGr-p	3'c.p	-1.01	100	1.4	50.86	721.029	-18	12990.6	12996.5	12990.6	375731
2158-2190	Ar-pGr-pAr-pAr-pCr-pAr-pGr-pCr-pGr-pUr-pGr-pGr-pCr-pCr-pUr-pAr-pCr-pUr-pCr-pCr-pAr-pAr-pCr-pAr-pAr-pCr-pUr-pCr-pUr-pAr-pUr-pCr-pGr-p	3'c.p	0.95	100	1	50.86	878.78	-12	10552.4	10557.1	10552.4	288234
2158-2190	Ar-pGr-pAr-pAr-pCr-pAr-pGr-pCr-pGr-pUr-pGr-pGr-pCr-pCr-pUr-pAr-pCr-pUr-pCr-pCr-pAr-pAr-pCr-pAr-pAr-pCr-pUr-pCr-pUr-pAr-pUr-pCr-pGr-p	3'c.p	4.74	100	1.1	50.86	811.028	-13	10552.5	10557.3	10552.4	313723
3925-3964	Ur-pCr-pCr-pUr-pGr-pGr-pGr-pUr-pAr-pCr-pCr-pCr-pCr-pGr-pAr-pGr-pUr-pCr-pUr-pCr-pCr-pCr-pCr-pCr-pGr-pAr-pCr-pCr-pUr-pCr-pGr-pGr-pGr-pUr-pCr-pCr-pCr-pAr-pGr-pGr-p	3'c.p	1.01	100	1.4	50.93	795.911	-16	12744.7	12750.2	12744.7	1.12688e+06
3925-3964	Ur-pCr-pCr-pUr-pGr-pGr-pGr-pUr-pAr-pCr-pCr-pCr-pCr-pGr-pAr-pGr-pUr-pCr-pUr-pCr-pCr-pCr-pCr-pCr-pGr-pAr-pCr-pCr-pUr-pCr-pGr-pGr-pGr-pUr-pCr-pCr-pCr-pAr-pGr-pGr-p	3'c.p	4.08	100	1.3	50.93	748.975	-17	12744.7	12750.4	12744.7	643116
1312-1344	Ar-pCr-pUr-pAr-pCr-pAr-pAr-pCr-pUr-pAr-pCr-pAr-pAr-pGr-pCr-pUr-pGr-pCr-pCr-pCr-pGr-pAr-pCr-pGr-pAr-pCr-pUr-pUr-pCr-pAr-pCr-pCr-pGr-p	3'c.p	2.34	100	1.9	50.93	875.197	-12	10511.5	10516.2	10511.4	326548
1312-1344	Ar-pCr-pUr-pAr-pCr-pAr-pAr-pCr-pUr-pAr-pCr-pAr-pAr-pGr-pCr-pUr-pGr-pCr-pCr-pCr-pGr-pAr-pCr-pGr-pAr-pCr-pUr-pUr-pCr-pAr-pCr-pCr-pGr-p	3'c.p	1.6	100	1.1	50.93	807.874	-13	10511.4	10516.2	10511.4	552521
3925-3964	Ur-pCr-pCr-pUr-pGr-pGr-pGr-pUr-pAr-pCr-pCr-pCr-pCr-pGr-pAr-pGr-pUr-pCr-pUr-pCr-pCr-pCr-pCr-pCr-pGr-pAr-pCr-pCr-pUr-pCr-pGr-pGr-pGr-pUr-pCr-pCr-pCr-pAr-pGr-pGr-p	3'c.p	3.31	100	1.1	50.93	848.972	-15	12744.7	12750.4	12744.7	679764
1296-1325	Ar-pCr-pAr-pGr-pGr-pCr-pAr-pAr-pGr-pAr-pUr-pCr-pGr-pCr-pCr-pGr-pAr-pCr-pUr-pAr-pCr-pAr-pAr-pCr-pUr-pAr-pCr-pAr-pAr-pGr-p	3'c.p	2.82	100	1.1	50.93	744.023	-13	9682.39	9686.95	9682.36	704253
1296-1325	Ar-pCr-pAr-pGr-pGr-pCr-pAr-pAr-pGr-pAr-pUr-pCr-pGr-pCr-pCr-pGr-pAr-pCr-pUr-pAr-pCr-pAr-pAr-pCr-pUr-pAr-pCr-pAr-pAr-pGr-p	3'c.p	2.02	100	1	50.93	806.109	-12	9682.38	9686.66	9682.36	399752
1378-1409	Ar-pCr-pUr-pCr-pCr-pAr-pAr-pAr-pGr-pUr-pCr-pGr-pGr-pCr-pGr-pGr-pCr-pAr-pAr-pCr-pUr-pAr-pCr-pAr-pAr-pUr-pUr-pAr-pCr-pCr-pUr-pGr-p	3'c.p	2.34	100	1.1	51.26	731.38	-14	10247.4	10252	10247.4	373949
1378-1409	Ar-pCr-pUr-pCr-pCr-pAr-pAr-pAr-pGr-pUr-pCr-pGr-pGr-pCr-pGr-pGr-pCr-pAr-pAr-pCr-pUr-pAr-pCr-pAr-pAr-pUr-pUr-pAr-pCr-pCr-pUr-pGr-p	3'c.p	2.05	100	1.4	51.27	853.36	-12	10247.4	10252	10247.4	293406
1378-1409	Ar-pCr-pUr-pCr-pCr-pAr-pAr-pAr-pGr-pUr-pCr-pGr-pGr-pCr-pGr-pGr-pCr-pAr-pAr-pCr-pUr-pAr-pCr-pAr-pAr-pUr-pUr-pAr-pCr-pCr-pUr-pGr-p	3'c.p	1.96	100	1	51.28	787.562	-13	10247.4	10251.8	10247.4	990301
728-757	Ar-pCr-pAr-pCr-pGr-pAr-pGr-pAr-pAr-pAr-pUr-pCr-pUr-pAr-pAr-pAr-pGr-pAr-pCr-pUr-pGr-pAr-pGr-pUr-pCr-pUr-pGr-pCr-pCr-pGr-p	3'c.p	7.54	95.1	1.9	51.28	745.409	-13	9700.4	9704.66	9700.33	152341
728-757	Ar-pCr-pAr-pCr-pGr-pAr-pGr-pAr-pAr-pAr-pUr-pCr-pUr-pAr-pAr-pAr-pGr-pAr-pCr-pUr-pGr-pAr-pGr-pUr-pCr-pUr-pGr-pCr-pCr-pGr-p	3'c.p	6.03	95.1	1.1	51.28	881.211	-11	9700.38	9704.8	9700.33	128536
1387-1423	Ur-pCr-pGr-pGr-pCr-pGr-pGr-pCr-pAr-pAr-pCr-pUr-pAr-pCr-pAr-pAr-pUr-pUr-pAr-pCr-pCr-pUr-pGr-pUr-pAr-pCr-pCr-pGr-pGr-pCr-pUr-pGr-pUr-pUr-pCr-pCr-pGr-p	3'c.p	4.12	97.6	1.2	51.48	787.697	-15	11823.6	11828.8	11823.5	540309
2191-2226	Cr-pUr-pAr-pUr-pCr-pCr-pCr-pCr-pAr-pCr-pCr-pAr-pAr-pCr-pUr-pUr-pCr-pAr-pCr-pCr-pAr-pUr-pCr-pAr-pGr-pCr-pGr-pUr-pGr-pAr-pCr-pCr-pAr-pCr-pAr-pGr-p	3'c.p	3.09	100	1.1	51.52	812.747	-14	11387.6	11392.5	11387.5	220081
2191-2226	Cr-pUr-pAr-pUr-pCr-pCr-pCr-pCr-pAr-pCr-pCr-pAr-pAr-pCr-pUr-pUr-pCr-pAr-pCr-pCr-pAr-pUr-pCr-pAr-pGr-pCr-pGr-pUr-pGr-pAr-pCr-pCr-pAr-pCr-pAr-pGr-p	3'c.p	3.6	100	1.9	51.52	758.563	-15	11387.6	11392.7	11387.5	304528
749-785	Cr-pAr-pUr-pCr-pAr-pAr-pCr-pAr-pUr-pCr-pAr-pCr-pCr-pCr-pGr-pGr-pUr-pUr-pUr-pCr-pAr-pGr-pAr-pCr-pAr-pCr-pUr-pGr-pCr-pUr-pGr-pGr-pCr-pCr-pCr-pUr-pGr-p	3'c.p	3.87	100	1.5	51.59	734.779	-16	11766.6	11771.9	11766.5	463459
1378-1409	Ar-pCr-pUr-pCr-pCr-pAr-pAr-pAr-pGr-pUr-pCr-pGr-pGr-pCr-pGr-pGr-pCr-pAr-pAr-pCr-pUr-pAr-pCr-pAr-pAr-pUr-pUr-pAr-pCr-pCr-pUr-pGr-p	3'c.p,17.9785	1.96	92.8	1	51.64	788.871	-13	10265.4	10270.1	10265.4	229424
49-91	Cr-pCr-pAr-pCr-pCr-pAr-pUr-pGr-pUr-pUr-pCr-pGr-pUr-pGr-pUr-pUr-pCr-pCr-pUr-pGr-pGr-pUr-pGr-pCr-pUr-pGr-pCr-pUr-pGr-pCr-pCr-pUr-pCr-pUr-pGr-pGr-pUr-pGr-pUr-pCr-pCr-pAr-pGr-p	3'c.p	-0.2	100	1.3	51.76	854.536	-16	13682.7	13688.8	13682.7	475877
49-91	Cr-pCr-pAr-pCr-pCr-pAr-pUr-pGr-pUr-pUr-pCr-pGr-pUr-pGr-pUr-pUr-pCr-pCr-pUr-pGr-pGr-pUr-pGr-pCr-pUr-pGr-pCr-pUr-pGr-pCr-pCr-pUr-pCr-pUr-pGr-pGr-pUr-pGr-pUr-pCr-pCr-pAr-pGr-p	3'c.p	2.37	100	1.3	51.76	804.21	-17	13682.7	13688.8	13682.7	841467
1378-1409	Ar-pCr-pUr-pCr-pCr-pAr-pAr-pAr-pGr-pUr-pCr-pGr-pGr-pCr-pGr-pGr-pCr-pAr-pAr-pCr-pUr-pAr-pCr-pAr-pAr-pUr-pUr-pAr-pCr-pCr-pUr-pGr-p	3'c.p,17.9785	4.9	92.8	1.1	51.78	855.028	-12	10265.4	10269.4	10265.4	4627.86
1024-1058	Ar-pAr-pUr-pCr-pCr-pAr-pUr-pCr-pGr-pUr-pGr-pCr-pGr-pGr-pUr-pUr-pCr-pCr-pCr-pCr-pAr-pAr-pUr-pAr-pUr-pCr-pAr-pCr-pCr-pAr-pAr-pUr-pCr-pUr-pGr-p	3'c.p	1.55	100	1.2	51.91	739.358	-15	11101.5	11106.8	11101.4	386047
1024-1058	Ar-pAr-pUr-pCr-pCr-pAr-pUr-pCr-pGr-pUr-pGr-pCr-pGr-pGr-pUr-pUr-pCr-pCr-pCr-pCr-pAr-pAr-pUr-pAr-pUr-pCr-pAr-pCr-pCr-pAr-pAr-pUr-pCr-pUr-pGr-p	3'c.p	1.99	100	1.3	51.92	792.241	-14	11101.5	11106.5	11101.4	313898
1667-1702	Cr-pGr-pUr-pGr-pAr-pAr-pCr-pUr-pUr-pCr-pAr-pAr-pCr-pUr-pUr-pCr-pAr-pAr-pCr-pGr-pGr-pCr-pCr-pUr-pGr-pAr-pCr-pCr-pGr-pGr-pCr-pAr-pCr-pCr-pGr-pGr-p	3'c.p	2.42	97.6	1.1	52.01	768.63	-15	11539.6	11544.8	11539.5	1.91562e+06
3985-4024	Cr-pCr-pCr-pCr-pAr-pCr-pUr-pCr-pAr-pCr-pCr-pAr-pCr-pCr-pUr-pCr-pUr-pGr-pCr-pUr-pAr-pGr-pUr-pUr-pCr-pCr-pAr-pGr-pAr-pCr-pAr-pCr-pCr-pUr-pCr-pCr-pCr-pAr-pAr-pGr-p	3'c.p	2.85	100	1	52.08	838.372	-15	12584.7	12590.2	12584.7	1.56494e+06
3985-4024	Cr-pCr-pCr-pCr-pAr-pCr-pUr-pCr-pAr-pCr-pCr-pAr-pCr-pCr-pUr-pCr-pUr-pGr-pCr-pUr-pAr-pGr-pUr-pUr-pCr-pCr-pAr-pGr-pAr-pCr-pAr-pCr-pCr-pUr-pCr-pCr-pCr-pAr-pAr-pGr-p	3'c.p	1.85	100	1.2	52.09	785.849	-16	12584.7	12590.5	12584.7	1.59487e+06
3985-4024	Cr-pCr-pCr-pCr-pAr-pCr-pUr-pCr-pAr-pCr-pCr-pAr-pCr-pCr-pUr-pCr-pUr-pGr-pCr-pUr-pAr-pGr-pUr-pUr-pCr-pCr-pAr-pGr-pAr-pCr-pAr-pCr-pCr-pUr-pCr-pCr-pCr-pAr-pAr-pGr-p	3'c.p	2.47	100	1.1	52.09	898.257	-14	12584.7	12590.5	12584.7	571473
1024-1058	Ar-pAr-pUr-pCr-pCr-pAr-pUr-pCr-pGr-pUr-pGr-pCr-pGr-pGr-pUr-pUr-pCr-pCr-pCr-pCr-pAr-pAr-pUr-pAr-pUr-pCr-pAr-pCr-pCr-pAr-pAr-pUr-pCr-pUr-pGr-p	3'c.p,18.0186	-1.18	95.1	1	52.28	854.721	-13	11119.4	11124.6	11119.5	1.01907e+06
1024-1058	Ar-pAr-pUr-pCr-pCr-pAr-pUr-pCr-pGr-pUr-pGr-pCr-pGr-pGr-pUr-pUr-pCr-pCr-pCr-pCr-pAr-pAr-pUr-pAr-pUr-pCr-pAr-pCr-pCr-pAr-pAr-pUr-pCr-pUr-pGr-p	3'c.p,18.0186	1.54	95.1	1	52.28	793.598	-14	11119.5	11124.5	11119.5	1.37638e+06
3985-4024	Cr-pCr-pCr-pCr-pAr-pCr-pUr-pCr-pAr-pCr-pCr-pAr-pCr-pCr-pUr-pCr-pUr-pGr-pCr-pUr-pAr-pGr-pUr-pUr-pCr-pCr-pAr-pGr-pAr-pCr-pAr-pCr-pCr-pUr-pCr-pCr-pCr-pAr-pAr-pGr-p	3'c.p,18.0068	2.78	96.6	1.1	52.32	786.912	-16	12602.7	12608.3	12602.7	577537
3985-4024	Cr-pCr-pCr-pCr-pAr-pCr-pUr-pCr-pAr-pCr-pCr-pAr-pCr-pCr-pUr-pCr-pUr-pGr-pCr-pUr-pAr-pGr-pUr-pUr-pCr-pCr-pAr-pGr-pAr-pCr-pAr-pCr-pCr-pUr-pCr-pCr-pCr-pAr-pAr-pGr-p	3'c.p,18.0068	3.24	96.6	1	52.32	839.506	-15	12602.7	12608.4	12602.7	5560258
3985-4024	Cr-pCr-pCr-pCr-pAr-pCr-pUr-pCr-pAr-pCr-pCr-pAr-pCr-pCr-pUr-pCr-pUr-pGr-pCr-pUr-pAr-pGr-pUr-pUr-pCr-pCr-pAr-pGr-pAr-pCr-pAr-pCr-pCr-pUr-pCr-pCr-pCr-pAr-pAr-pGr-p	3'c.p,18.0068	1.85	96.6	1	52.32	899.543	-14	12602.7	12608.4	12602.7	4.40544e+06
3985-4024	Cr-pCr-pCr-pCr-pAr-pCr-pUr-pCr-pAr-pCr-pCr-pAr-pCr-pCr-pUr-pCr-pUr-pGr-pCr-pUr-pAr-pGr-pUr-pUr-pCr-pCr-pAr-pGr-pAr-pCr-pAr-pCr-pCr-pUr-pCr-pCr-pCr-pAr-pAr-pGr-p	3'c.p,18.0068	1.69	96.6	1	52.32	968.816	-13	12602.7	12608.2	12602.7	1.49179e+06
3985-4024	Cr-pCr-pCr-pCr-pAr-pCr-pUr-pCr-pAr-pCr-pCr-pAr-pCr-pCr-pUr-pCr-pUr-pGr-pCr-pUr-pAr-pGr-pUr-pUr-pCr-pCr-pAr-pGr-pAr-pCr-pAr-pCr-pCr-pUr-pCr-pCr-pCr-pAr-pAr-pGr-p	3'c.p,18.0068	1.77	96.6	1.1	52.32	1049.72	-12	12602.7	12608.4	12602.7	473010
3925-3968	Ur-pCr-pCr-pUr-pGr-pGr-pGr-pUr-pAr-pCr-pCr-pCr-pCr-pGr-pAr-pGr-pUr-pCr-pUr-pCr-pCr-pCr-pCr-pCr-pGr-pAr-pCr-pCr-pUr-pCr-pGr-pGr-pGr-pUr-pCr-pCr-pCr-pAr-pGr-pGr-pUr-pAr-pUr-pGr-p	3'c.p	3.14	100	1.3	52.73	737.774	-19	14030.8	14037.1	14030.8	4.02619e+06
3925-3968	Ur-pCr-pCr-pUr-pGr-pGr-pGr-pUr-pAr-pCr-pCr-pCr-pCr-pGr-pAr-pGr-pUr-pCr-pUr-pCr-pCr-pCr-pCr-pCr-pGr-pAr-pCr-pCr-pUr-pCr-pGr-pGr-pGr-pUr-pCr-pCr-pCr-pAr-pGr-pGr-pUr-pAr-pUr-pGr-p	3'c.p	-0.83	100	1.5	52.73	824.689	-17	14030.8	14037.2	14030.8	1.50754e+06
3925-3968	Ur-pCr-pCr-pUr-pGr-pGr-pGr-pUr-pAr-pCr-pCr-pCr-pCr-pGr-pAr-pGr-pUr-pCr-pUr-pCr-pCr-pCr-pCr-pCr-pGr-pAr-pCr-pCr-pUr-pCr-pGr-pGr-pGr-pUr-pCr-pCr-pCr-pAr-pGr-pGr-pUr-pAr-pUr-pGr-p	3'c.p	1.12	100	1.3	52.73	876.233	-16	14030.8	14037	14030.8	719587
3925-3968	Ur-pCr-pCr-pUr-pGr-pGr-pGr-pUr-pAr-pCr-pCr-pCr-pCr-pGr-pAr-pGr-pUr-pCr-pUr-pCr-pCr-pCr-pCr-pCr-pGr-pAr-pCr-pCr-pUr-pCr-pGr-pGr-pGr-pUr-pCr-pCr-pCr-pAr-pGr-pGr-pUr-pAr-pUr-pGr-p	3'c.p	3.34	100	1.4	52.73	778.817	-18	14030.8	14037.1	14030.8	3.74471e+06
3206-3246	Cr-pUr-pUr-pCr-pCr-pCr-pUr-pCr-pAr-pGr-pUr-pCr-pUr-pGr-pCr-pCr-pCr-pCr-pUr-pCr-pAr-pCr-pGr-pGr-pCr-pGr-pUr-pGr-pGr-pUr-pGr-pUr-pUr-pUr-pCr-pUr-pGr-pCr-pAr-pCr-pGr-p	3'c.p	8.24	95.6	1.5	53.03	865.375	-15	12990.7	12996.1	12990.6	251418
2016-2052	Cr-pAr-pCr-pGr-pUr-pGr-pAr-pAr-pCr-pAr-pAr-pUr-pAr-pGr-pCr-pUr-pAr-pCr-pGr-pAr-pGr-pUr-pGr-pCr-pGr-pAr-pCr-pAr-pUr-pCr-pCr-pCr-pCr-pAr-pUr-pCr-pGr-p	3'c.p	5.27	100	1.1	53.13	847.681	-14	11876.7	11881.9	11876.6	724094
2016-2052	Cr-pAr-pCr-pGr-pUr-pGr-pAr-pAr-pCr-pAr-pAr-pUr-pAr-pGr-pCr-pUr-pAr-pCr-pGr-pAr-pGr-pUr-pGr-pCr-pGr-pAr-pCr-pAr-pUr-pCr-pCr-pCr-pCr-pAr-pUr-pCr-pGr-p	3'c.p	1.9	100	1.1	53.13	791.102	-15	11876.6	11881.8	11876.6	699376
374-411	Cr-pAr-pCr-pCr-pAr-pCr-pAr-pCr-pUr-pGr-pGr-pAr-pCr-pAr-pGr-pCr-pAr-pAr-pGr-pAr-pCr-pCr-pCr-pAr-pGr-pAr-pGr-pCr-pCr-pUr-pGr-pCr-pUr-pGr-pAr-pUr-pCr-pGr-p	3'c.p	0.7	100	1.4	53.15	813.974	-15	12219.7	12225.4	12219.7	522391
1559-1599	Cr-pGr-pUr-pGr-pGr-pGr-pCr-pUr-pAr-pUr-pCr-pAr-pGr-pCr-pCr-pCr-pUr-pAr-pCr-pAr-pGr-pAr-pGr-pUr-pGr-pGr-pUr-pGr-pGr-pUr-pGr-pCr-pUr-pGr-pAr-pGr-pCr-pUr-pUr-pCr-pGr-p	3'c.p	8.16	100	1.1	53.22	883.375	-15	13260.8	13266.6	13260.7	753407
1559-1599	Cr-pGr-pUr-pGr-pGr-pGr-pCr-pUr-pAr-pUr-pCr-pAr-pGr-pCr-pCr-pCr-pUr-pAr-pCr-pAr-pGr-pAr-pGr-pUr-pGr-pGr-pUr-pGr-pGr-pUr-pGr-pCr-pUr-pGr-pAr-pGr-pCr-pUr-pUr-pCr-pGr-p	3'c.p	5.07	100	1.3	53.22	779.33	-17	13260.8	13266.6	13260.7	774982
1559-1599	Cr-pGr-pUr-pGr-pGr-pGr-pCr-pUr-pAr-pUr-pCr-pAr-pGr-pCr-pCr-pCr-pUr-pAr-pCr-pAr-pGr-pAr-pGr-pUr-pGr-pGr-pUr-pGr-pGr-pUr-pGr-pCr-pUr-pGr-pAr-pGr-pCr-pUr-pUr-pCr-pGr-p	3'c.p	7.5	100	1.1	53.22	828.101	-16	13260.8	13266.7	13260.7	2.00362e+06
1453-1492	Ar-pCr-pAr-pUr-pCr-pUr-pCr-pCr-pAr-pCr-pCr-pGr-pAr-pGr-pAr-pUr-pCr-pUr-pAr-pUr-pCr-pAr-pGr-pGr-pCr-pCr-pGr-pGr-pCr-pAr-pGr-pCr-pAr-pCr-pCr-pCr-pCr-pUr-pUr-pGr-p	3'c.p	7.71	95.9	1.5	53.29	748.918	-17	12744.8	12750.5	12744.7	837816
520-558	Ar-pGr-pUr-pUr-pCr-pCr-pGr-pGr-pGr-pUr-pGr-pUr-pAr-pCr-pAr-pGr-pCr-pAr-pGr-pCr-pGr-pCr-pCr-pAr-pAr-pCr-pAr-pAr-pCr-pUr-pGr-pCr-pAr-pCr-pCr-pUr-pUr-pCr-pGr-p	3'c.p	2.99	100	1.3	53.29	834.106	-15	12519.7	12525.3	12519.7	367329
520-558	Ar-pGr-pUr-pUr-pCr-pCr-pGr-pGr-pGr-pUr-pGr-pUr-pAr-pCr-pAr-pGr-pCr-pAr-pGr-pCr-pGr-pCr-pCr-pAr-pAr-pCr-pAr-pAr-pCr-pUr-pGr-pCr-pAr-pCr-pCr-pUr-pUr-pCr-pGr-p	3'c.p	-2.63	100	1.3	53.3	893.614	-14	12519.6	12525.6	12519.7	290374
108-145	Ar-pCr-pCr-pAr-pCr-pCr-pAr-pGr-pAr-pAr-pCr-pAr-pCr-pAr-pGr-pCr-pUr-pGr-pCr-pCr-pUr-pCr-pCr-pAr-pGr-pCr-pCr-pUr-pAr-pCr-pAr-pCr-pCr-pAr-pAr-pCr-pAr-pGr-p	3'c.p	2.46	100	1.3	53.62	756.039	-16	12106.7	12112.2	12106.7	2044190
108-145	Ar-pCr-pCr-pAr-pCr-pCr-pAr-pGr-pAr-pAr-pCr-pAr-pCr-pAr-pGr-pCr-pUr-pGr-pCr-pCr-pUr-pCr-pCr-pAr-pGr-pCr-pCr-pUr-pAr-pCr-pAr-pCr-pCr-pAr-pAr-pCr-pAr-pGr-p	3'c.p	1.58	100	1.1	53.62	864.116	-14	12106.7	12112.1	12106.7	848413
108-145	Ar-pCr-pCr-pAr-pCr-pCr-pAr-pGr-pAr-pAr-pCr-pAr-pCr-pAr-pGr-pCr-pUr-pGr-pCr-pCr-pUr-pCr-pCr-pAr-pGr-pCr-pCr-pUr-pAr-pCr-pAr-pCr-pCr-pAr-pAr-pCr-pAr-pGr-p	3'c.p	3.19	100	1.1	53.62	806.375	-15	12106.7	12112.1	12106.7	1.68038e+06
108-145	Ar-pCr-pCr-pAr-pCr-pCr-pAr-pGr-pAr-pAr-pCr-pAr-pCr-pAr-pGr-pCr-pUr-pGr-pCr-pCr-pUr-pCr-pCr-pAr-pGr-pCr-pCr-pUr-pAr-pCr-pAr-pCr-pCr-pAr-pAr-pCr-pAr-pGr-p	3'c.p	3.03	100	1.2	53.62	930.664	-13	12106.7	12112.3	12106.7	354520
2289-2327	Cr-pCr-pGr-pGr-pGr-pGr-pAr-pAr-pGr-pGr-pCr-pCr-pGr-pCr-pAr-pUr-pUr-pAr-pCr-pCr-pGr-pGr-pUr-pUr-pCr-pUr-pCr-pCr-pCr-pCr-pCr-pAr-pCr-pAr-pGr-pGr-pCr-pCr-pGr-p	3'c.p	0.5	90.6	1.4	53.65	782.164	-16	12525.7	12531.5	12525.7	293447
1378-1414	Ar-pCr-pUr-pCr-pCr-pAr-pAr-pAr-pGr-pUr-pCr-pGr-pGr-pCr-pGr-pGr-pCr-pAr-pAr-pCr-pUr-pAr-pCr-pAr-pAr-pUr-pUr-pAr-pCr-pCr-pUr-pGr-pUr-pAr-pCr-pCr-pGr-p	3'c.p	-2.66	100	1.5	53.69	788.501	-15	11837.6	11843.1	11837.6	536527
1305-1344	Ar-pUr-pCr-pGr-pCr-pCr-pGr-pAr-pCr-pUr-pAr-pCr-pAr-pAr-pCr-pUr-pAr-pCr-pAr-pAr-pGr-pCr-pUr-pGr-pCr-pCr-pCr-pGr-pAr-pCr-pGr-pAr-pCr-pUr-pUr-pCr-pAr-pCr-pCr-pGr-p	3'c.p	2.57	100	1.5	54.03	749.449	-17	12751.8	12757.6	12751.7	1.20348e+06
1305-1344	Ar-pUr-pCr-pGr-pCr-pCr-pGr-pAr-pCr-pUr-pAr-pCr-pAr-pAr-pCr-pUr-pAr-pCr-pAr-pAr-pGr-pCr-pUr-pGr-pCr-pCr-pCr-pGr-pAr-pCr-pGr-pAr-pCr-pUr-pUr-pCr-pAr-pCr-pCr-pGr-p	3'c.p	3.33	100	1.1	54.03	796.353	-16	12751.8	12757.4	12751.7	2.36866e+06
1305-1344	Ar-pUr-pCr-pGr-pCr-pCr-pGr-pAr-pCr-pUr-pAr-pCr-pAr-pAr-pCr-pUr-pAr-pCr-pAr-pAr-pGr-pCr-pUr-pGr-pCr-pCr-pCr-pGr-pAr-pCr-pGr-pAr-pCr-pUr-pUr-pCr-pAr-pCr-pCr-pGr-p	3'c.p	-0.42	100	1.1	54.05	849.443	-15	12751.7	12757.6	12751.7	2.2821e+06
687-726	Cr-pGr-pGr-pCr-pGr-pCr-pAr-pUr-pCr-pAr-pUr-pCr-pUr-pGr-pAr-pCr-pAr-pCr-pAr-pAr-pGr-pCr-pCr-pUr-pUr-pAr-pGr-pCr-pGr-pCr-pAr-pUr-pAr-pCr-pCr-pUr-pAr-pCr-pUr-pGr-p	3'c.p	5.24	90.1	1.1	54.36	850.644	-15	12769.8	12775.7	12769.7	1.38042e+06
736-776	Ar-pUr-pCr-pUr-pGr-pCr-pCr-pCr-pAr-pUr-pCr-pGr-pGr-pCr-pAr-pUr-pCr-pAr-pAr-pCr-pAr-pUr-pCr-pAr-pCr-pCr-pCr-pGr-pGr-pUr-pUr-pUr-pCr-pAr-pGr-pAr-pCr-pAr-pCr-pUr-pGr-p	3'c.p	2.31	100	1.1	54.4	868.308	-15	13035.7	13041.6	13035.7	467669
736-776	Ar-pUr-pCr-pUr-pGr-pCr-pCr-pCr-pAr-pUr-pCr-pGr-pGr-pCr-pAr-pUr-pCr-pAr-pAr-pCr-pAr-pUr-pCr-pAr-pCr-pCr-pCr-pGr-pGr-pUr-pUr-pUr-pCr-pAr-pGr-pAr-pCr-pAr-pCr-pUr-pGr-p	3'c.p	-2.93	100	1.5	54.4	930.546	-14	13035.7	13041.6	13035.7	213403
736-776	Ar-pUr-pCr-pUr-pGr-pCr-pCr-pCr-pAr-pUr-pCr-pGr-pGr-pCr-pAr-pUr-pCr-pAr-pAr-pCr-pAr-pUr-pCr-pAr-pCr-pCr-pCr-pGr-pGr-pUr-pUr-pUr-pCr-pAr-pGr-pAr-pCr-pAr-pCr-pUr-pGr-p	3'c.p	3.81	100	1.2	54.4	766.096	-17	13035.8	13041.8	13035.7	1.33469e+06
1219-1262	Ar-pCr-pCr-pUr-pGr-pUr-pGr-pCr-pUr-pUr-pCr-pAr-pCr-pAr-pAr-pAr-pCr-pGr-pUr-pGr-pUr-pAr-pCr-pGr-pCr-pCr-pGr-pAr-pCr-pAr-pGr-pCr-pUr-pUr-pCr-pGr-pUr-pGr-pAr-pUr-pCr-pCr-pGr-pGr-p	3'c.p	2.27	96.6	1.4	54.71	827.987	-17	14087.9	14094.3	14087.8	347060
2914-2960	Gr-pCr-pCr-pAr-pAr-pCr-pGr-pCr-pAr-pUr-pGr-pGr-pCr-pAr-pAr-pCr-pAr-pCr-pAr-pUr-pGr-pCr-pUr-pAr-pCr-pCr-pAr-pCr-pGr-pGr-pUr-pGr-pGr-pGr-pAr-pCr-pGr-pAr-pGr-pGr-pGr-pGr-pGr-pCr-pUr-pAr-pGr-p	3'c.p	-3.01	92.5	1.8	54.78	849.827	-18	15310.1	15316.2	15310.1	159422
3387-3430	Cr-pCr-pCr-pCr-pAr-pGr-pAr-pUr-pCr-pAr-pUr-pCr-pAr-pCr-pCr-pAr-pCr-pCr-pGr-pAr-pCr-pAr-pAr-pCr-pAr-pCr-pCr-pUr-pUr-pCr-pGr-pUr-pGr-pUr-pCr-pUr-pGr-pGr-pCr-pAr-pAr-pCr-pUr-pGr-p	3'c.p	0.99	92.2	1.2	54.79	821.517	-17	13973.9	13980.1	13973.9	296576
2355-2391	Ar-pCr-pAr-pGr-pGr-pGr-pAr-pUr-pCr-pGr-pCr-pCr-pGr-pUr-pGr-pGr-pAr-pAr-pCr-pAr-pGr-pGr-pAr-pCr-pAr-pAr-pGr-pAr-pAr-pCr-pAr-pCr-pCr-pCr-pAr-pAr-pGr-p	3'c.p	4.06	100	1.9	54.93	753.291	-16	12064.8	12070.3	12064.7	295227
2355-2391	Ar-pCr-pAr-pGr-pGr-pGr-pAr-pUr-pCr-pGr-pCr-pCr-pGr-pUr-pGr-pGr-pAr-pAr-pCr-pAr-pGr-pGr-pAr-pCr-pAr-pAr-pGr-pAr-pAr-pCr-pAr-pCr-pCr-pCr-pAr-pAr-pGr-p	3'c.p	3.09	100	1.2	54.93	861.118	-14	12064.8	12069.9	12064.7	401035
1301-1344	Cr-pAr-pAr-pGr-pAr-pUr-pCr-pGr-pCr-pCr-pGr-pAr-pCr-pUr-pAr-pCr-pAr-pAr-pCr-pUr-pAr-pCr-pAr-pAr-pGr-pCr-pUr-pGr-pCr-pCr-pCr-pGr-pAr-pCr-pGr-pAr-pCr-pUr-pUr-pCr-pAr-pCr-pCr-pGr-p	3'c.p	-1.1	95.3	1.8	55.38	780.435	-18	14059.9	14065.9	14059.9	601167
3406-3452	Ar-pCr-pAr-pAr-pCr-pAr-pCr-pCr-pUr-pUr-pCr-pGr-pUr-pGr-pUr-pCr-pUr-pGr-pGr-pCr-pAr-pAr-pCr-pUr-pGr-pCr-pGr-pAr-pCr-pGr-pUr-pCr-pGr-pUr-pGr-pAr-pUr-pCr-pGr-pGr-pCr-pAr-pUr-pUr-pGr-pUr-pGr-p	3'c.p	-5.11	90.8	1.8	55.66	753.542	-20	15084.9	15091.6	15084.9	567877
3406-3452	Ar-pCr-pAr-pAr-pCr-pAr-pCr-pCr-pUr-pUr-pCr-pGr-pUr-pGr-pUr-pCr-pUr-pGr-pGr-pCr-pAr-pAr-pCr-pUr-pGr-pCr-pGr-pAr-pCr-pGr-pUr-pCr-pGr-pUr-pGr-pAr-pUr-pCr-pGr-pGr-pCr-pAr-pUr-pUr-pGr-pUr-pGr-p	3'c.p	-5.11	90.8	1.2	55.66	793.308	-19	15084.9	15091.8	15084.9	698552
1921-1968	Cr-pCr-pAr-pUr-pUr-pCr-pAr-pCr-pGr-pCr-pCr-pGr-pAr-pUr-pCr-pAr-pGr-pCr-pUr-pGr-pAr-pCr-pAr-pCr-pCr-pUr-pAr-pCr-pAr-pUr-pGr-pGr-pCr-pGr-pGr-pGr-pUr-pGr-pUr-pAr-pCr-pUr-pCr-pCr-pAr-pCr-pCr-pGr-p	3'c.p	6.8	100	1.2	55.74	806.207	-19	15331.1	15337.7	15331	757999
1921-1968	Cr-pCr-pAr-pUr-pUr-pCr-pAr-pCr-pGr-pCr-pCr-pGr-pAr-pUr-pCr-pAr-pGr-pCr-pUr-pGr-pAr-pCr-pAr-pCr-pCr-pUr-pAr-pCr-pAr-pUr-pGr-pGr-pCr-pGr-pGr-pGr-pUr-pGr-pUr-pAr-pCr-pUr-pCr-pCr-pAr-pCr-pCr-pGr-p	3'c.p	0.43	100	1.3	55.76	851.108	-18	15331	15337.7	15331	702187
102-145	Ar-pAr-pCr-pCr-pUr-pGr-pAr-pCr-pCr-pAr-pCr-pCr-pAr-pGr-pAr-pAr-pCr-pAr-pCr-pAr-pGr-pCr-pUr-pGr-pCr-pCr-pUr-pCr-pCr-pAr-pGr-pCr-pCr-pUr-pAr-pCr-pAr-pCr-pCr-pAr-pAr-pCr-pAr-pGr-p	3'c.p	2.92	100	1.2	56.49	778.548	-18	14026	14032.2	14026	1.6925e+06
102-145	Ar-pAr-pCr-pCr-pUr-pGr-pAr-pCr-pCr-pAr-pCr-pCr-pAr-pGr-pAr-pAr-pCr-pAr-pCr-pAr-pGr-pCr-pUr-pGr-pCr-pCr-pUr-pCr-pCr-pAr-pGr-pCr-pCr-pUr-pAr-pCr-pAr-pCr-pCr-pAr-pAr-pCr-pAr-pGr-p	3'c.p	3.41	100	1.5	56.49	824.404	-17	14026	14032.3	14026	1.92411e+06
102-145	Ar-pAr-pCr-pCr-pUr-pGr-pAr-pCr-pCr-pAr-pCr-pCr-pAr-pGr-pAr-pAr-pCr-pAr-pCr-pAr-pGr-pCr-pUr-pGr-pCr-pCr-pUr-pCr-pCr-pAr-pGr-pCr-pCr-pUr-pAr-pCr-pAr-pCr-pCr-pAr-pAr-pCr-pAr-pGr-p	3'c.p	-5.43	100	1.2	56.49	876.055	-16	14025.9	14032.5	14026	999297
102-145	Ar-pAr-pCr-pCr-pUr-pGr-pAr-pCr-pCr-pAr-pCr-pCr-pAr-pGr-pAr-pAr-pCr-pAr-pCr-pAr-pGr-pCr-pUr-pGr-pCr-pCr-pUr-pCr-pCr-pAr-pGr-pCr-pCr-pUr-pAr-pCr-pAr-pCr-pCr-pAr-pAr-pCr-pAr-pGr-p	3'c.p	-1.67	100	1.2	56.49	934.392	-15	14025.9	14032.2	14026	459253
736-785	Ar-pUr-pCr-pUr-pGr-pCr-pCr-pCr-pAr-pUr-pCr-pGr-pGr-pCr-pAr-pUr-pCr-pAr-pAr-pCr-pAr-pUr-pCr-pAr-pCr-pCr-pCr-pGr-pGr-pUr-pUr-pUr-pCr-pAr-pGr-pAr-pCr-pAr-pCr-pUr-pGr-pCr-pUr-pGr-pGr-pCr-pCr-pCr-pUr-pGr-p	3'c.p	-6.8	100	1.1	56.8	836.419	-19	15903	15910.1	15903.1	1.64368e+06
736-785	Ar-pUr-pCr-pUr-pGr-pCr-pCr-pCr-pAr-pUr-pCr-pGr-pGr-pCr-pAr-pUr-pCr-pAr-pAr-pCr-pAr-pUr-pCr-pAr-pCr-pCr-pCr-pGr-pGr-pUr-pUr-pUr-pCr-pAr-pGr-pAr-pCr-pAr-pCr-pUr-pGr-pCr-pUr-pGr-pGr-pCr-pCr-pCr-pUr-pGr-p	3'c.p	-6.8	100	1.2	56.8	756.617	-21	15903	15910.3	15903.1	2913615
736-785	Ar-pUr-pCr-pUr-pGr-pCr-pCr-pCr-pAr-pUr-pCr-pGr-pGr-pCr-pAr-pUr-pCr-pAr-pAr-pCr-pAr-pUr-pCr-pAr-pCr-pCr-pCr-pGr-pGr-pUr-pUr-pUr-pCr-pAr-pGr-pAr-pCr-pAr-pCr-pUr-pGr-pCr-pUr-pGr-pGr-pCr-pCr-pCr-pUr-pGr-p	3'c.p	-6.8	100	1.2	56.8	882.831	-18	15903	15910	15903.1	704825
736-785	Ar-pUr-pCr-pUr-pGr-pCr-pCr-pCr-pAr-pUr-pCr-pGr-pGr-pCr-pAr-pUr-pCr-pAr-pAr-pCr-pAr-pUr-pCr-pAr-pCr-pCr-pCr-pGr-pGr-pUr-pUr-pUr-pCr-pAr-pGr-pAr-pCr-pAr-pCr-pUr-pGr-pCr-pUr-pGr-pGr-pCr-pCr-pCr-pUr-pGr-p	3'c.p	3.82	100	1.4	56.82	722.134	-22	15903.1	15910.4	15903.1	1.15111e+06
736-785	Ar-pUr-pCr-pUr-pGr-pCr-pCr-pCr-pAr-pUr-pCr-pGr-pGr-pCr-pAr-pUr-pCr-pAr-pAr-pCr-pAr-pUr-pCr-pAr-pCr-pCr-pCr-pGr-pGr-pUr-pUr-pUr-pCr-pAr-pGr-pAr-pCr-pAr-pCr-pUr-pGr-pCr-pUr-pGr-pGr-pCr-pCr-pCr-pUr-pGr-p	3'c.p	-6.8	100	1.1	56.82	794.498	-20	15903	15910.3	15903.1	2.78729e+06

## Sheet: CSP mRNA 35degC
Positions	Oligo Sequence	3' Termini	∆ ppm	Conf. Score	Best ASR	RT	M/Z	Charge St.	Mono Mass Exp.	Avg Mass Exp.	Mono Mass Theo.	MS Area
1226-1236	Cr-pUr-pUr-pCr-pAr-pCr-pAr-pAr-pAr-pCr-pGr-p	3'c.p	1.36	100	1	13.16	581.406	-6	3493.48	3494.94	3493.47	6585808
1226-1236	Cr-pUr-pUr-pCr-pAr-pCr-pAr-pAr-pAr-pCr-pGr-p	3'c.p	2.13	100	1	13.16	697.889	-5	3493.48	3494.97	3493.47	4.55137e+06
1226-1236	Cr-pUr-pUr-pCr-pAr-pCr-pAr-pAr-pAr-pCr-pGr-p	3'c.p	1.85	100	1	13.16	1746.23	-2	3493.48	3494.97	3493.47	3.45349e+06
4059-4071	Cr-pCr-pAr-pCr-pAr-pCr-pCr-pCr-pCr-pCr-pAr-pCr-pGr-p	3'c.p	2.12	100	1.2	13.4	581.648	-7	4077.59	4079.22	4077.58	2.37816e+06
4059-4071	Cr-pCr-pAr-pCr-pAr-pCr-pCr-pCr-pCr-pCr-pAr-pCr-pGr-p	3'c.p	1.52	100	1	13.4	1358.52	-3	4077.58	4079.28	4077.58	3.67402e+06
4059-4071	Cr-pCr-pAr-pCr-pAr-pCr-pCr-pCr-pCr-pCr-pAr-pCr-pGr-p	3'c.p	1.7	100	1	13.4	678.757	-6	4077.58	4079.21	4077.58	5.38181e+06
2952-2964	Ur-pCr-pCr-pUr-pCr-pCr-pAr-pAr-pCr-pUr-pUr-pCr-pGr-p	3'c.p	1.4	100	1	13.6	1351.83	-3	4057.51	4059.17	4057.5	5.33784e+06
2952-2964	Ur-pCr-pCr-pUr-pCr-pCr-pAr-pAr-pCr-pUr-pUr-pCr-pGr-p	3'c.p	1.64	100	1	13.6	675.411	-6	4057.51	4059.19	4057.5	7.49656e+06
2952-2964	Ur-pCr-pCr-pUr-pCr-pCr-pAr-pAr-pCr-pUr-pUr-pCr-pGr-p	3'c.p	2.12	100	1	13.6	578.78	-7	4057.51	4059.16	4057.5	4664291
1453-1464	Ar-pCr-pAr-pUr-pCr-pUr-pCr-pCr-pAr-pCr-pCr-pGr-p	3'c.p	1.58	99.9	1	13.67	1257.5	-3	3774.51	3776.07	3774.5	6397244
1453-1464	Ar-pCr-pAr-pUr-pCr-pUr-pCr-pCr-pAr-pCr-pCr-pGr-p	3'c.p	1.71	99.9	1	13.67	628.245	-6	3774.51	3776.05	3774.5	12769866
1453-1464	Ar-pCr-pAr-pUr-pCr-pUr-pCr-pCr-pAr-pCr-pCr-pGr-p	3'c.p	1.71	99.9	1	13.67	754.095	-5	3774.51	3776.04	3774.5	4313617
3453-3462	Ar-pAr-pCr-pAr-pAr-pUr-pAr-pCr-pCr-pGr-p	3'c.p	1.76	99.1	1	13.92	641.486	-5	3211.46	3212.87	3211.46	4651045
4059-4071	Cr-pCr-pAr-pCr-pAr-pCr-pCr-pCr-pCr-pCr-pAr-pCr-pGr-p	3'c.p,18.0095	1.88	96.7	1.1	13.97	818.312	-5	4095.59	4097.28	4095.59	7773557
4059-4071	Cr-pCr-pAr-pCr-pAr-pCr-pCr-pCr-pCr-pCr-pAr-pCr-pGr-p	3'c.p,18.0095	1.7	96.7	1	13.99	681.758	-6	4095.59	4097.24	4095.59	15453747
4059-4071	Cr-pCr-pAr-pCr-pAr-pCr-pCr-pCr-pCr-pCr-pAr-pCr-pGr-p	3'c.p,18.0095	1.7	96.7	1	13.99	1364.52	-3	4095.59	4097.28	4095.59	10188456
3406-3417	Ar-pCr-pAr-pAr-pCr-pAr-pCr-pCr-pUr-pUr-pCr-pGr-p	3'c.p	2.34	100	1	15.83	632.247	-6	3798.52	3800.09	3798.51	4536811
3406-3417	Ar-pCr-pAr-pAr-pCr-pAr-pCr-pCr-pUr-pUr-pCr-pGr-p	3'c.p	1.95	100	1	15.84	1265.5	-3	3798.52	3800.07	3798.51	2462008
1810-1822	Ar-pCr-pAr-pUr-pCr-pAr-pCr-pCr-pCr-pCr-pUr-pUr-pGr-p	3'c.p	2.14	100	1	16.64	679.249	-6	4080.54	4082.19	4080.53	1.22847e+06
1810-1822	Ar-pCr-pAr-pUr-pCr-pAr-pCr-pCr-pCr-pCr-pUr-pUr-pGr-p	3'c.p	2.44	100	1	16.65	582.07	-7	4080.54	4082.2	4080.53	1.09876e+06
1810-1822	Ar-pCr-pAr-pUr-pCr-pAr-pCr-pCr-pCr-pCr-pUr-pUr-pGr-p	3'c.p	1.78	100	1	16.65	1359.51	-3	4080.54	4082.22	4080.53	1.14767e+06
1559-1571	Cr-pGr-pUr-pGr-pGr-pGr-pCr-pUr-pAr-pUr-pCr-pAr-pGr-p	3'c.p	2.09	98.9	1	16.72	701.918	-6	4216.55	4218.27	4216.54	430838
3925-3938	Ur-pCr-pCr-pUr-pGr-pGr-pGr-pUr-pAr-pCr-pCr-pCr-pCr-pGr-p	3'c.p	2.2	100	1	16.77	890.708	-5	4457.58	4459.5	4457.57	695088
3925-3938	Ur-pCr-pCr-pUr-pGr-pGr-pGr-pUr-pAr-pCr-pCr-pCr-pCr-pGr-p	3'c.p	2.09	100	1	16.77	1485.18	-3	4457.58	4459.51	4457.57	4.54542e+06
3925-3938	Ur-pCr-pCr-pUr-pGr-pGr-pGr-pUr-pAr-pCr-pCr-pCr-pCr-pGr-p	3'c.p	1.98	100	1	16.77	635.932	-7	4457.57	4459.47	4457.57	5.75401e+06
3925-3938	Ur-pCr-pCr-pUr-pGr-pGr-pGr-pUr-pAr-pCr-pCr-pCr-pCr-pGr-p	3'c.p	2.31	100	1	16.77	742.089	-6	4457.58	4459.51	4457.57	2469614
3925-3938	Ur-pCr-pCr-pUr-pGr-pGr-pGr-pUr-pAr-pCr-pCr-pCr-pCr-pGr-p	3'c.p	2.42	100	1	16.77	1113.64	-4	4457.58	4459.5	4457.57	766209
2282-2295	Cr-pGr-pGr-pCr-pGr-pAr-pUr-pUr-pCr-pCr-pAr-pCr-pCr-pGr-p	3'c.p	1.67	100	1	17.06	895.313	-5	4480.6	4482.54	4480.59	1.51236e+06
2282-2295	Cr-pGr-pGr-pCr-pGr-pAr-pUr-pUr-pCr-pCr-pAr-pCr-pCr-pGr-p	3'c.p	1.89	100	1	17.06	745.927	-6	4480.6	4482.54	4480.59	5.30883e+06
2282-2295	Cr-pGr-pGr-pCr-pGr-pAr-pUr-pUr-pCr-pCr-pAr-pCr-pCr-pGr-p	3'c.p	1.45	100	1	17.06	1492.86	-3	4480.6	4482.55	4480.59	6.01168e+06
2282-2295	Cr-pGr-pGr-pCr-pGr-pAr-pUr-pUr-pCr-pCr-pAr-pCr-pCr-pGr-p	3'c.p	1.78	100	1	17.06	1119.64	-4	4480.6	4482.57	4480.59	1.082e+06
2282-2295	Cr-pGr-pGr-pCr-pGr-pAr-pUr-pUr-pCr-pCr-pAr-pCr-pCr-pGr-p	3'c.p	2.11	100	1	17.06	639.222	-7	4480.6	4482.54	4480.59	4.9362e+06
63-77	Ur-pUr-pCr-pCr-pUr-pGr-pGr-pUr-pGr-pCr-pUr-pGr-pCr-pUr-pGr-p	3'c.p	1.65	100	1	17.97	1593.18	-3	4781.56	4783.56	4781.55	1623912
63-77	Ur-pUr-pCr-pCr-pUr-pGr-pGr-pUr-pGr-pCr-pUr-pGr-pCr-pUr-pGr-p	3'c.p	2.26	100	1	17.97	596.939	-8	4781.56	4783.61	4781.55	1.32393e+06
3393-3405	Ar-pUr-pCr-pAr-pUr-pCr-pAr-pCr-pCr-pAr-pCr-pCr-pGr-p	3'c.p	1.86	100	1	18.45	819.906	-5	4103.56	4105.23	4103.56	987835
3393-3405	Ar-pUr-pCr-pAr-pUr-pCr-pAr-pCr-pCr-pAr-pCr-pCr-pGr-p	3'c.p	1.39	100	1	18.45	683.087	-6	4103.56	4105.24	4103.56	5338588
3393-3405	Ar-pUr-pCr-pAr-pUr-pCr-pAr-pCr-pCr-pAr-pCr-pCr-pGr-p	3'c.p	1.51	100	1	18.45	1367.18	-3	4103.56	4105.24	4103.56	4.7978e+06
3393-3405	Ar-pUr-pCr-pAr-pUr-pCr-pAr-pCr-pCr-pAr-pCr-pCr-pGr-p	3'c.p	1.98	100	1	18.45	1025.13	-4	4103.56	4105.24	4103.56	740351
3393-3405	Ar-pUr-pCr-pAr-pUr-pCr-pAr-pCr-pCr-pAr-pCr-pCr-pGr-p	3'c.p	2.1	100	1	18.45	585.359	-7	4103.56	4105.25	4103.56	4059442
3393-3405	Ar-pUr-pCr-pAr-pUr-pCr-pAr-pCr-pCr-pAr-pCr-pCr-pGr-p	3'c.p	2.46	100	1	18.45	2051.28	-2	4103.57	4105.25	4103.56	1.22407e+06
3273-3285	Ar-pAr-pUr-pUr-pUr-pCr-pAr-pCr-pCr-pAr-pCr-pCr-pGr-p	3'c.p	1.47	100	1	19.02	1367.51	-3	4104.55	4106.2	4104.54	4895206
3273-3285	Ar-pAr-pUr-pUr-pUr-pCr-pAr-pCr-pCr-pAr-pCr-pCr-pGr-p	3'c.p	2.19	100	1	19.02	585.5	-7	4104.55	4106.2	4104.54	4.01922e+06
3273-3285	Ar-pAr-pUr-pUr-pUr-pCr-pAr-pCr-pCr-pAr-pCr-pCr-pGr-p	3'c.p	1.71	100	1	19.03	683.251	-6	4104.55	4106.24	4104.54	6141256
466-480	Ar-pCr-pCr-pCr-pCr-pUr-pUr-pCr-pCr-pUr-pGr-pGr-pGr-pCr-pGr-p	3'c.p	3.13	99.8	1	19.48	679.654	-7	4762.62	4764.66	4762.61	311720
466-480	Ar-pCr-pCr-pCr-pCr-pUr-pUr-pCr-pCr-pUr-pGr-pGr-pGr-pCr-pGr-p	3'c.p	2.41	99.8	1.7	19.48	1586.87	-3	4762.62	4764.69	4762.61	230606
466-480	Ar-pCr-pCr-pCr-pCr-pUr-pUr-pCr-pCr-pUr-pGr-pGr-pGr-pCr-pGr-p	3'c.p	3.13	99.8	1.9	19.49	594.446	-8	4762.62	4764.43	4762.61	143854
3797-3811	Ur-pAr-pGr-pCr-pUr-pGr-pUr-pGr-pGr-pCr-pAr-pGr-pCr-pUr-pGr-p	3'c.p	1.91	100	1	19.9	694.654	-7	4867.62	4869.71	4867.61	999674
3797-3811	Ur-pAr-pGr-pCr-pUr-pGr-pUr-pGr-pGr-pCr-pAr-pGr-pCr-pUr-pGr-p	3'c.p	2.82	100	1	19.9	607.697	-8	4867.63	4869.73	4867.61	1.11872e+06
3797-3811	Ur-pAr-pGr-pCr-pUr-pGr-pUr-pGr-pGr-pCr-pAr-pGr-pCr-pUr-pGr-p	3'c.p	2.01	100	1.1	19.9	1622.2	-3	4867.62	4869.71	4867.61	1071223
3770-3785	Cr-pUr-pGr-pCr-pUr-pGr-pUr-pAr-pGr-pCr-pUr-pGr-pCr-pCr-pUr-pGr-p	3'c.p	2.57	100	1	20.16	637.822	-8	5109.64	5111.78	5109.62	573594
3770-3785	Cr-pUr-pGr-pCr-pUr-pGr-pUr-pAr-pGr-pCr-pUr-pGr-pCr-pCr-pUr-pGr-p	3'c.p	2.66	100	1.3	20.18	1702.54	-3	5109.64	5111.83	5109.62	410470
3770-3785	Cr-pUr-pGr-pCr-pUr-pGr-pUr-pAr-pGr-pCr-pUr-pGr-pCr-pCr-pUr-pGr-p	3'c.p	2.09	100	1.1	20.18	729.084	-7	5109.63	5111.75	5109.62	222999
3950-3964	Ar-pCr-pCr-pUr-pCr-pGr-pGr-pGr-pUr-pCr-pCr-pCr-pAr-pGr-pGr-p	3'c.p	3.26	100	1	21.4	602.325	-8	4825.66	4827.75	4825.64	560346
3950-3964	Ar-pCr-pCr-pUr-pCr-pGr-pGr-pGr-pUr-pCr-pCr-pCr-pAr-pGr-pGr-p	3'c.p	2.45	100	1	21.4	688.514	-7	4825.65	4827.69	4825.64	3.7117e+06
3950-3964	Ar-pCr-pCr-pUr-pCr-pGr-pGr-pGr-pUr-pCr-pCr-pCr-pAr-pGr-pGr-p	3'c.p	2.65	100	1	21.42	1205.66	-4	4825.65	4827.7	4825.64	490879
3950-3964	Ar-pCr-pCr-pUr-pCr-pGr-pGr-pGr-pUr-pCr-pCr-pCr-pAr-pGr-pGr-p	3'c.p	2.55	100	1	21.42	1608.21	-3	4825.65	4827.72	4825.64	2.63354e+06
3950-3964	Ar-pCr-pCr-pUr-pCr-pGr-pGr-pGr-pUr-pCr-pCr-pCr-pAr-pGr-pGr-p	3'c.p	2.55	100	1	21.42	803.602	-6	4825.65	4827.72	4825.64	1.08626e+06
3950-3964	Ar-pCr-pCr-pUr-pCr-pGr-pGr-pGr-pUr-pCr-pCr-pCr-pAr-pGr-pGr-p	3'c.p	2.85	100	1	21.42	964.524	-5	4825.65	4827.77	4825.64	366171
3925-3940	Ur-pCr-pCr-pUr-pGr-pGr-pGr-pUr-pAr-pCr-pCr-pCr-pCr-pGr-pAr-pGr-p	3'c.p	2.7	100	1.1	21.66	732.376	-7	5131.68	5133.84	5131.67	1.20091e+06
3925-3940	Ur-pCr-pCr-pUr-pGr-pGr-pGr-pUr-pAr-pCr-pCr-pCr-pCr-pGr-pAr-pGr-p	3'c.p	1.84	100	1.3	21.68	1710.22	-3	5131.68	5133.86	5131.67	1.32543e+06
3925-3940	Ur-pCr-pCr-pUr-pGr-pGr-pGr-pUr-pAr-pCr-pCr-pCr-pCr-pGr-pAr-pGr-p	3'c.p	1.94	100	1	21.68	640.577	-8	5131.68	5133.84	5131.67	1.54948e+06
749-763	Cr-pAr-pUr-pCr-pAr-pAr-pCr-pAr-pUr-pCr-pAr-pCr-pCr-pCr-pGr-p	3'c.p	1.91	100	1	21.83	591.451	-8	4737.66	4739.68	4737.65	3.50289e+06
749-763	Cr-pAr-pUr-pCr-pAr-pAr-pCr-pAr-pUr-pCr-pAr-pCr-pCr-pCr-pGr-p	3'c.p	1.6	100	1	21.85	1183.91	-4	4737.66	4739.76	4737.65	1.58679e+06
749-763	Cr-pAr-pUr-pCr-pAr-pAr-pCr-pAr-pUr-pCr-pAr-pCr-pCr-pCr-pGr-p	3'c.p	1.6	100	1	21.85	788.769	-6	4737.66	4739.77	4737.65	3.71608e+06
749-763	Cr-pAr-pUr-pCr-pAr-pAr-pCr-pAr-pUr-pCr-pAr-pCr-pCr-pCr-pGr-p	3'c.p	2.01	100	1	21.85	675.944	-7	4737.66	4739.74	4737.65	13242599
749-763	Cr-pAr-pUr-pCr-pAr-pAr-pCr-pAr-pUr-pCr-pAr-pCr-pCr-pCr-pGr-p	3'c.p	1.4	100	1	21.86	1578.88	-3	4737.66	4739.75	4737.65	10055656
2355-2369	Ar-pCr-pAr-pGr-pGr-pGr-pAr-pUr-pCr-pGr-pCr-pCr-pGr-pUr-pGr-p	3'c.p	1.76	100	1	22.1	697.803	-7	4889.67	4891.75	4889.66	1.59765e+06
2355-2369	Ar-pCr-pAr-pGr-pGr-pGr-pAr-pUr-pCr-pGr-pCr-pCr-pGr-pUr-pGr-p	3'c.p	1.76	100	1	22.1	1629.55	-3	4889.67	4891.78	4889.66	1.74802e+06
2355-2369	Ar-pCr-pAr-pGr-pGr-pGr-pAr-pUr-pCr-pGr-pCr-pCr-pGr-pUr-pGr-p	3'c.p	2.26	100	1	22.1	610.452	-8	4889.67	4891.81	4889.66	1731140
1102-1117	Ur-pGr-pUr-pAr-pCr-pGr-pCr-pCr-pUr-pGr-pGr-pAr-pAr-pCr-pCr-pGr-p	3'c.p	3.16	98	1.1	22.32	735.807	-7	5155.69	5157.87	5155.68	98060
948-962	Ar-pCr-pAr-pAr-pAr-pGr-pUr-pGr-pCr-pAr-pCr-pCr-pCr-pUr-pGr-p	3'c.p	2.16	99.4	1	22.8	1605.55	-3	4817.67	4819.77	4817.66	482084
948-962	Ar-pCr-pAr-pAr-pAr-pGr-pUr-pGr-pCr-pAr-pCr-pCr-pCr-pUr-pGr-p	3'c.p	2.98	99.4	1.2	22.8	601.327	-8	4817.68	4819.71	4817.66	328228
948-962	Ar-pCr-pAr-pAr-pAr-pGr-pUr-pGr-pCr-pAr-pCr-pCr-pCr-pUr-pGr-p	3'c.p	2.47	99.4	1	22.8	687.375	-7	4817.67	4819.77	4817.66	454021
1001-1016	Cr-pAr-pAr-pCr-pUr-pUr-pCr-pCr-pGr-pGr-pGr-pUr-pGr-pCr-pAr-pGr-p	3'c.p	2.4	100	1	22.84	1718.22	-3	5155.69	5157.86	5155.68	6.11958e+06
1001-1016	Cr-pAr-pAr-pCr-pUr-pUr-pCr-pCr-pGr-pGr-pGr-pUr-pGr-pCr-pAr-pGr-p	3'c.p	2.21	100	1	22.84	1030.53	-5	5155.69	5158.01	5155.68	758235
1001-1016	Cr-pAr-pAr-pCr-pUr-pUr-pCr-pCr-pGr-pGr-pGr-pUr-pGr-pCr-pAr-pGr-p	3'c.p	2.31	100	1	22.84	735.805	-7	5155.69	5157.84	5155.68	5236542
1001-1016	Cr-pAr-pAr-pCr-pUr-pUr-pCr-pCr-pGr-pGr-pGr-pUr-pGr-pCr-pAr-pGr-p	3'c.p	2.31	100	1	22.84	858.608	-6	5155.69	5157.83	5155.68	1.05731e+06
1001-1016	Cr-pAr-pAr-pCr-pUr-pUr-pCr-pCr-pGr-pGr-pGr-pUr-pGr-pCr-pAr-pGr-p	3'c.p	2.31	100	1	22.84	1288.42	-4	5155.69	5157.88	5155.68	1.36416e+06
1001-1016	Cr-pAr-pAr-pCr-pUr-pUr-pCr-pCr-pGr-pGr-pGr-pUr-pGr-pCr-pAr-pGr-p	3'c.p	2.4	100	1	22.84	643.704	-8	5155.69	5157.87	5155.68	7.13039e+06
1378-1392	Ar-pCr-pUr-pCr-pCr-pAr-pAr-pAr-pGr-pUr-pCr-pGr-pGr-pCr-pGr-p	3'c.p	1.9	100	1	22.96	689.803	-7	4833.67	4835.76	4833.66	1.43434e+06
1378-1392	Ar-pCr-pUr-pCr-pCr-pAr-pAr-pAr-pGr-pUr-pCr-pGr-pGr-pCr-pGr-p	3'c.p	1.19	100	1	22.96	1610.88	-3	4833.66	4835.75	4833.66	1416390
3985-4002	Cr-pCr-pCr-pCr-pAr-pCr-pUr-pCr-pAr-pCr-pCr-pAr-pCr-pCr-pUr-pCr-pUr-pGr-p	3'c.p	1.97	100	1	23.57	1400.93	-4	5605.75	5608.27	5605.73	476015
3985-4002	Cr-pCr-pCr-pCr-pAr-pCr-pUr-pCr-pAr-pCr-pCr-pAr-pCr-pCr-pUr-pCr-pUr-pGr-p	3'c.p	2.41	100	1	23.57	699.961	-8	5605.75	5608.21	5605.73	2852992
3985-4002	Cr-pCr-pCr-pCr-pAr-pCr-pUr-pCr-pAr-pCr-pCr-pAr-pCr-pCr-pUr-pCr-pUr-pGr-p	3'c.p	1.62	100	1	23.57	800.1	-7	5605.74	5608.22	5605.73	987987
3985-4002	Cr-pCr-pCr-pCr-pAr-pCr-pUr-pCr-pAr-pCr-pCr-pAr-pCr-pCr-pUr-pCr-pUr-pGr-p	3'c.p	2.58	100	1.1	23.59	622.077	-9	5605.75	5608.23	5605.73	818160
3985-4002	Cr-pCr-pCr-pCr-pAr-pCr-pUr-pCr-pAr-pCr-pCr-pAr-pCr-pCr-pUr-pCr-pUr-pGr-p	3'c.p	2.67	100	1.1	23.59	1868.24	-3	5605.75	5608.23	5605.73	1.84833e+06
1001-1016	Cr-pAr-pAr-pCr-pUr-pUr-pCr-pCr-pGr-pGr-pGr-pUr-pGr-pCr-pAr-pGr-p	3'c.p,18.0103	2.01	98.8	1	24.11	861.61	-6	5173.7	5175.94	5173.69	1.93826e+06
1001-1016	Cr-pAr-pAr-pCr-pUr-pUr-pCr-pCr-pGr-pGr-pGr-pUr-pGr-pCr-pAr-pGr-p	3'c.p,18.0103	2.1	98.8	1	24.11	738.378	-7	5173.7	5175.88	5173.69	5735023
1001-1016	Cr-pAr-pAr-pCr-pUr-pUr-pCr-pCr-pGr-pGr-pGr-pUr-pGr-pCr-pAr-pGr-p	3'c.p,18.0103	2.1	98.8	1	24.11	1724.23	-3	5173.7	5175.89	5173.69	4.11661e+06
1001-1016	Cr-pAr-pAr-pCr-pUr-pUr-pCr-pCr-pGr-pGr-pGr-pUr-pGr-pCr-pAr-pGr-p	3'c.p,18.0103	2.39	98.8	1	24.11	645.956	-8	5173.7	5175.87	5173.69	748905
3607-3623	Cr-pCr-pGr-pCr-pCr-pGr-pCr-pAr-pGr-pAr-pUr-pUr-pAr-pCr-pCr-pAr-pGr-p	3'c.p	2.48	100	1.1	24.42	679.712	-8	5443.75	5446.02	5443.74	1271797
3607-3623	Cr-pCr-pGr-pCr-pCr-pGr-pCr-pAr-pGr-pAr-pUr-pUr-pAr-pCr-pCr-pAr-pGr-p	3'c.p	2.3	100	1.4	24.44	1814.24	-3	5443.75	5446.06	5443.74	928702
3027-3041	Cr-pAr-pGr-pAr-pUr-pCr-pGr-pAr-pCr-pAr-pGr-pAr-pCr-pUr-pGr-p	3'c.p	2.09	99.7	1	24.44	693.233	-7	4857.68	4859.76	4857.67	1.53445e+06
3027-3041	Cr-pAr-pGr-pAr-pUr-pCr-pGr-pAr-pCr-pAr-pGr-pAr-pCr-pUr-pGr-p	3'c.p	2.09	99.7	1	24.46	1618.89	-3	4857.68	4859.77	4857.67	1.21987e+06
3027-3041	Cr-pAr-pGr-pAr-pUr-pCr-pGr-pAr-pCr-pAr-pGr-pAr-pCr-pUr-pGr-p	3'c.p	2.59	99.7	1.2	24.46	606.453	-8	4857.68	4859.79	4857.67	736686
615-630	Ar-pAr-pCr-pCr-pUr-pGr-pCr-pGr-pCr-pGr-pAr-pGr-pUr-pUr-pCr-pGr-p	3'c.p	2.69	99.9	1.1	24.7	643.705	-8	5155.69	5157.9	5155.68	499469
615-630	Ar-pAr-pCr-pCr-pUr-pGr-pCr-pGr-pCr-pGr-pAr-pGr-pUr-pUr-pCr-pGr-p	3'c.p	2.31	99.9	1.5	24.7	1718.22	-3	5155.69	5157.91	5155.68	448874
3985-4002	Cr-pCr-pCr-pCr-pAr-pCr-pUr-pCr-pAr-pCr-pCr-pAr-pCr-pCr-pUr-pCr-pUr-pGr-p	3'c.p,18.0112	2.49	98.2	1	24.84	1874.24	-3	5623.76	5626.22	5623.75	18145136
3985-4002	Cr-pCr-pCr-pCr-pAr-pCr-pUr-pCr-pAr-pCr-pCr-pAr-pCr-pCr-pUr-pCr-pUr-pGr-p	3'c.p,18.0112	1.71	98.2	1	24.84	1405.43	-4	5623.76	5626.23	5623.75	4431792
3985-4002	Cr-pCr-pCr-pCr-pAr-pCr-pUr-pCr-pAr-pCr-pCr-pAr-pCr-pCr-pUr-pCr-pUr-pGr-p	3'c.p,18.0112	2.4	98.2	1	24.84	702.212	-8	5623.76	5626.09	5623.75	17523788
3985-4002	Cr-pCr-pCr-pCr-pAr-pCr-pUr-pCr-pAr-pCr-pCr-pAr-pCr-pCr-pUr-pCr-pUr-pGr-p	3'c.p,18.0112	2.06	98.2	1	24.84	936.619	-6	5623.76	5626.22	5623.75	5.82783e+06
3985-4002	Cr-pCr-pCr-pCr-pAr-pCr-pUr-pCr-pAr-pCr-pCr-pAr-pCr-pCr-pUr-pCr-pUr-pGr-p	3'c.p,18.0112	2.14	98.2	1	24.84	802.672	-7	5623.76	5626.06	5623.75	20995442
3985-4002	Cr-pCr-pCr-pCr-pAr-pCr-pUr-pCr-pAr-pCr-pCr-pAr-pCr-pCr-pUr-pCr-pUr-pGr-p	3'c.p,18.0112	2.06	98.2	1	24.84	1124.14	-5	5623.76	5626.22	5623.75	2.46612e+06
2712-2727	Ar-pCr-pAr-pUr-pUr-pUr-pGr-pGr-pAr-pGr-pCr-pAr-pGr-pGr-pCr-pGr-p	3'c.p	3.35	99.9	1.2	25.08	651.707	-8	5219.71	5221.96	5219.69	456993
2712-2727	Ar-pCr-pAr-pUr-pUr-pUr-pGr-pGr-pAr-pGr-pCr-pAr-pGr-pGr-pCr-pGr-p	3'c.p	3.07	99.9	1.8	25.1	1739.56	-3	5219.71	5221.86	5219.69	345598
3797-3814	Ur-pAr-pGr-pCr-pUr-pGr-pUr-pGr-pGr-pCr-pAr-pGr-pCr-pUr-pGr-pCr-pUr-pGr-p	3'c.p	2.39	98	1	25.15	646.298	-9	5823.74	5826.29	5823.73	540954
3797-3814	Ur-pAr-pGr-pCr-pUr-pGr-pUr-pGr-pGr-pCr-pAr-pGr-pCr-pUr-pGr-pCr-pUr-pGr-p	3'c.p	3.23	98	1.1	25.15	727.212	-8	5823.75	5826.31	5823.73	449517
3765-3781	Ar-pCr-pCr-pAr-pGr-pCr-pUr-pGr-pCr-pUr-pGr-pUr-pAr-pGr-pCr-pUr-pGr-p	3'c.p	2.91	100	1	25.22	1820.23	-3	5461.72	5463.95	5461.7	1.14118e+06
3765-3781	Ar-pCr-pCr-pAr-pGr-pCr-pUr-pGr-pCr-pUr-pGr-pUr-pAr-pGr-pCr-pUr-pGr-p	3'c.p	2.73	100	1	25.22	681.958	-8	5461.72	5464.15	5461.7	1.97805e+06
3765-3781	Ar-pCr-pCr-pAr-pGr-pCr-pUr-pGr-pCr-pUr-pGr-pUr-pAr-pGr-pCr-pUr-pGr-p	3'c.p	2.02	100	1	25.22	779.524	-7	5461.71	5464.16	5461.7	656869
1541-1557	Cr-pUr-pUr-pUr-pCr-pAr-pGr-pCr-pCr-pCr-pAr-pCr-pAr-pAr-pAr-pUr-pGr-p	3'c.p	2.56	98.7	1.1	25.25	672.959	-8	5389.72	5391.97	5389.71	606208
3985-4002	Cr-pCr-pCr-pCr-pAr-pCr-pUr-pCr-pAr-pCr-pCr-pAr-pCr-pCr-pUr-pCr-pUr-pGr-p	3'c.p,76.9624	2.37	98.1	1.1	25.41	709.582	-8	5682.71	5685.43	5682.7	485424
3985-4002	Cr-pCr-pCr-pCr-pAr-pCr-pUr-pCr-pAr-pCr-pCr-pAr-pCr-pCr-pUr-pCr-pUr-pGr-p	3'c.p,76.9624	2.03	98.1	2	25.42	810.951	-7	5682.71	5685.13	5682.7	383995
897-912	Ar-pAr-pCr-pGr-pGr-pCr-pAr-pCr-pCr-pAr-pUr-pCr-pAr-pCr-pCr-pGr-p	3'c.p	2.29	100	1	25.61	730.955	-7	5121.73	5123.88	5121.72	1.09899e+06
897-912	Ar-pAr-pCr-pGr-pGr-pCr-pAr-pCr-pCr-pAr-pUr-pCr-pAr-pCr-pCr-pGr-p	3'c.p	2.39	100	1	25.62	1706.9	-3	5121.73	5123.92	5121.72	960357
1394-1409	Cr-pAr-pAr-pCr-pUr-pAr-pCr-pAr-pAr-pUr-pUr-pAr-pCr-pCr-pUr-pGr-p	3'c.p	2.93	100	1	25.62	723.377	-7	5068.69	5070.84	5068.67	1.88497e+06
1394-1409	Cr-pAr-pAr-pCr-pUr-pAr-pCr-pAr-pAr-pUr-pUr-pAr-pCr-pCr-pUr-pGr-p	3'c.p	2.26	100	2	25.62	844.107	-6	5068.68	5070.81	5068.67	294349
897-912	Ar-pAr-pCr-pGr-pGr-pCr-pAr-pCr-pCr-pAr-pUr-pCr-pAr-pCr-pCr-pGr-p	3'c.p	2.87	100	1.6	25.63	639.46	-8	5121.73	5123.87	5121.72	611137
1394-1409	Cr-pAr-pAr-pCr-pUr-pAr-pCr-pAr-pAr-pUr-pUr-pAr-pCr-pCr-pUr-pGr-p	3'c.p	2.93	100	1	25.63	632.829	-8	5068.69	5070.83	5068.67	1.50472e+06
1394-1409	Cr-pAr-pAr-pCr-pUr-pAr-pCr-pAr-pAr-pUr-pUr-pAr-pCr-pCr-pUr-pGr-p	3'c.p	2.55	100	1	25.63	1689.22	-3	5068.68	5070.81	5068.67	1.86104e+06
4156-4172	Cr-pCr-pAr-pCr-pAr-pCr-pCr-pCr-pUr-pGr-pGr-pAr-pGr-pCr-pUr-pAr-pGr	Phosphorylation	2.68	100	1.1	25.7	779.531	-7	5461.76	5464.28	5461.75	191988
1605-1623	Cr-pUr-pGr-pCr-pAr-pUr-pGr-pCr-pCr-pCr-pCr-pUr-pGr-pCr-pCr-pAr-pCr-pAr-pGr-p	3'c.p	4.64	98.1	1.9	25.85	669.307	-9	6030.82	6033.39	6030.79	214136
1605-1623	Cr-pUr-pGr-pCr-pAr-pUr-pGr-pCr-pCr-pCr-pCr-pUr-pGr-pCr-pCr-pAr-pCr-pAr-pGr-p	3'c.p	3.59	98.1	1.6	25.85	753.095	-8	6030.82	6033.52	6030.79	149057
1692-1709	Ar-pCr-pCr-pGr-pGr-pCr-pAr-pCr-pCr-pGr-pGr-pCr-pGr-pUr-pGr-pCr-pUr-pGr-p	3'c.p	3.8	100	1	26.12	645.971	-9	5820.8	5823.34	5820.78	1050742
1692-1709	Ar-pCr-pCr-pGr-pGr-pCr-pAr-pCr-pCr-pGr-pGr-pCr-pGr-pUr-pGr-pCr-pUr-pGr-p	3'c.p	2.8	100	1.1	26.12	1454.69	-4	5820.79	5823.35	5820.78	397369
1692-1709	Ar-pCr-pCr-pGr-pGr-pCr-pAr-pCr-pCr-pGr-pGr-pCr-pGr-pUr-pGr-pCr-pUr-pGr-p	3'c.p	3.05	100	1	26.12	830.821	-7	5820.79	5823.35	5820.78	332961
1692-1709	Ar-pCr-pCr-pGr-pGr-pCr-pAr-pCr-pCr-pGr-pGr-pCr-pGr-pUr-pGr-pCr-pUr-pGr-p	3'c.p	3.38	100	1.1	26.12	1163.55	-5	5820.8	5823.35	5820.78	191514
1692-1709	Ar-pCr-pCr-pGr-pGr-pCr-pAr-pCr-pCr-pGr-pGr-pCr-pGr-pUr-pGr-pCr-pUr-pGr-p	3'c.p	3.64	100	1.2	26.13	1939.93	-3	5820.8	5823.35	5820.78	1052702
1692-1709	Ar-pCr-pCr-pGr-pGr-pCr-pAr-pCr-pCr-pGr-pGr-pCr-pGr-pUr-pGr-pCr-pUr-pGr-p	3'c.p	3.64	100	1	26.13	726.842	-8	5820.8	5823.32	5820.78	1.57207e+06
1692-1709	Ar-pCr-pCr-pGr-pGr-pCr-pAr-pCr-pCr-pGr-pGr-pCr-pGr-pUr-pGr-pCr-pUr-pGr-p	3'c.p	3.13	100	1.1	26.13	969.459	-6	5820.79	5823.27	5820.78	188521
2946-2964	Cr-pAr-pGr-pCr-pUr-pGr-pUr-pCr-pCr-pUr-pCr-pCr-pAr-pAr-pCr-pUr-pUr-pCr-pGr-p	3'c.p	4.02	97.9	1.4	26.17	665.08	-9	5992.78	5995.39	5992.76	199516
2542-2558	Ar-pCr-pGr-pCr-pCr-pGr-pGr-pCr-pUr-pUr-pCr-pAr-pUr-pCr-pAr-pAr-pGr-p	3'c.p	3.89	97	1.1	26.22	679.836	-8	5444.74	5447.06	5444.72	383304
1541-1557	Cr-pUr-pUr-pUr-pCr-pAr-pGr-pCr-pCr-pCr-pAr-pCr-pAr-pAr-pAr-pUr-pGr-p	3'c.p,18.0054	3.36	94.1	1	26.52	771.811	-7	5407.73	5409.97	5407.71	2.03952e+06
1541-1557	Cr-pUr-pUr-pUr-pCr-pAr-pGr-pCr-pCr-pCr-pAr-pCr-pAr-pAr-pAr-pUr-pGr-p	3'c.p,18.0054	3.18	94.1	1.1	26.52	900.615	-6	5407.73	5410.03	5407.71	800247
1541-1557	Cr-pUr-pUr-pUr-pCr-pAr-pGr-pCr-pCr-pCr-pAr-pCr-pAr-pAr-pAr-pUr-pGr-p	3'c.p,18.0054	2.91	94.1	1	26.52	1802.24	-3	5407.73	5409.97	5407.71	1.74628e+06
1541-1557	Cr-pUr-pUr-pUr-pCr-pAr-pGr-pCr-pCr-pCr-pAr-pCr-pAr-pAr-pAr-pUr-pGr-p	3'c.p,18.0054	2.55	94.1	1	26.54	675.209	-8	5407.73	5409.86	5407.71	684473
1671-1686	Ar-pAr-pCr-pUr-pUr-pCr-pAr-pAr-pCr-pUr-pUr-pCr-pAr-pAr-pCr-pGr-p	3'c.p	2.16	100	1	26.73	632.828	-8	5068.68	5070.86	5068.67	5.50963e+06
1671-1686	Ar-pAr-pCr-pUr-pUr-pCr-pAr-pAr-pCr-pUr-pUr-pCr-pAr-pAr-pCr-pGr-p	3'c.p	1.58	100	1	26.73	1266.66	-4	5068.68	5070.8	5068.67	1.49443e+06
1671-1686	Ar-pAr-pCr-pUr-pUr-pCr-pAr-pAr-pCr-pUr-pUr-pCr-pAr-pAr-pCr-pGr-p	3'c.p	2.07	100	1	26.73	723.376	-7	5068.68	5070.83	5068.67	11853427
1671-1686	Ar-pAr-pCr-pUr-pUr-pCr-pAr-pAr-pCr-pUr-pUr-pCr-pAr-pAr-pCr-pGr-p	3'c.p	1.97	100	1	26.73	1689.22	-3	5068.68	5070.83	5068.67	9081782
1671-1686	Ar-pAr-pCr-pUr-pUr-pCr-pAr-pAr-pCr-pUr-pUr-pCr-pAr-pAr-pCr-pGr-p	3'c.p	1.39	100	1	26.75	1012.93	-5	5068.68	5070.89	5068.67	999233
1671-1686	Ar-pAr-pCr-pUr-pUr-pCr-pAr-pAr-pCr-pUr-pUr-pCr-pAr-pAr-pCr-pGr-p	3'c.p	1.58	100	1	26.75	844.107	-6	5068.68	5070.81	5068.67	2446780
63-83	Ur-pUr-pCr-pCr-pUr-pGr-pGr-pUr-pGr-pCr-pUr-pGr-pCr-pUr-pGr-pCr-pCr-pUr-pCr-pUr-pGr-p	3'c.p	4.01	100	1.2	27.25	664.673	-10	6653.8	6656.66	6653.78	669650
63-83	Ur-pUr-pCr-pCr-pUr-pGr-pGr-pUr-pGr-pCr-pUr-pGr-pCr-pUr-pGr-pCr-pCr-pUr-pCr-pUr-pGr-p	3'c.p	3.87	100	1	27.25	738.526	-9	6653.8	6656.63	6653.78	423235
1692-1709	Ar-pCr-pCr-pGr-pGr-pCr-pAr-pCr-pCr-pGr-pGr-pCr-pGr-pUr-pGr-pCr-pUr-pGr-p	3'c.p,18.0107	3.13	92.4	1.1	27.36	833.394	-7	5838.81	5841.34	5838.79	438486
1692-1709	Ar-pCr-pCr-pGr-pGr-pCr-pAr-pCr-pCr-pGr-pGr-pCr-pGr-pUr-pGr-pCr-pUr-pGr-p	3'c.p,18.0107	3.38	92.4	1.6	27.36	1945.93	-3	5838.81	5841.35	5838.79	565557
1692-1709	Ar-pCr-pCr-pGr-pGr-pCr-pAr-pCr-pCr-pGr-pGr-pCr-pGr-pUr-pGr-pCr-pUr-pGr-p	3'c.p,18.0107	3.63	92.4	1	27.37	729.094	-8	5838.81	5841.32	5838.79	840146
672-690	Cr-pAr-pCr-pAr-pCr-pCr-pCr-pCr-pUr-pAr-pUr-pCr-pAr-pAr-pCr-pCr-pUr-pCr-pGr-p	3'c.p	1.81	100	1	27.62	850.538	-7	5958.81	5961.42	5958.8	2.31854e+06
672-690	Cr-pAr-pCr-pAr-pCr-pCr-pCr-pCr-pUr-pAr-pUr-pCr-pAr-pAr-pCr-pCr-pUr-pCr-pGr-p	3'c.p	2.05	100	1	27.62	1489.2	-4	5958.81	5961.4	5958.8	2.14477e+06
672-690	Cr-pAr-pCr-pAr-pCr-pCr-pCr-pCr-pUr-pAr-pUr-pCr-pAr-pAr-pCr-pCr-pUr-pCr-pGr-p	3'c.p	2.63	100	1	27.63	1985.93	-3	5958.81	5961.4	5958.8	6681055
672-690	Cr-pAr-pCr-pAr-pCr-pCr-pCr-pCr-pUr-pAr-pUr-pCr-pAr-pAr-pCr-pCr-pUr-pCr-pGr-p	3'c.p	1.89	100	1	27.63	1191.16	-5	5958.81	5961.43	5958.8	911038
672-690	Cr-pAr-pCr-pAr-pCr-pCr-pCr-pCr-pUr-pAr-pUr-pCr-pAr-pAr-pCr-pCr-pUr-pCr-pGr-p	3'c.p	2.46	100	1	27.63	744.094	-8	5958.81	5961.4	5958.8	8513300
672-690	Cr-pAr-pCr-pAr-pCr-pCr-pCr-pCr-pUr-pAr-pUr-pCr-pAr-pAr-pCr-pCr-pUr-pCr-pGr-p	3'c.p	2.05	100	1	27.63	992.462	-6	5958.81	5961.43	5958.8	831124
672-690	Cr-pAr-pCr-pAr-pCr-pCr-pCr-pCr-pUr-pAr-pUr-pCr-pAr-pAr-pCr-pCr-pUr-pCr-pGr-p	3'c.p	2.71	100	1	27.63	661.305	-9	5958.81	5961.4	5958.8	7577071
702-722	Cr-pCr-pUr-pCr-pAr-pGr-pGr-pGr-pCr-pUr-pUr-pCr-pUr-pCr-pUr-pGr-pCr-pUr-pCr-pUr-pGr-p	3'c.p	2.47	100	1	27.7	736.751	-9	6636.81	6639.84	6636.8	380061
1671-1686	Ar-pAr-pCr-pUr-pUr-pCr-pAr-pAr-pCr-pUr-pUr-pCr-pAr-pAr-pCr-pGr-p	3'c.p,18.0107	2.07	97.9	1	28.03	634.954	-8	5086.69	5088.8	5086.68	981208
1671-1686	Ar-pAr-pCr-pUr-pUr-pCr-pAr-pAr-pCr-pUr-pUr-pCr-pAr-pAr-pCr-pGr-p	3'c.p,18.0107	1.88	97.9	1.1	28.05	1016.73	-5	5086.69	5088.89	5086.68	2.0819e+06
1671-1686	Ar-pAr-pCr-pUr-pUr-pCr-pAr-pAr-pCr-pUr-pUr-pCr-pAr-pAr-pCr-pGr-p	3'c.p,18.0107	1.97	97.9	1	28.05	1695.22	-3	5086.69	5088.84	5086.68	18484488
1671-1686	Ar-pAr-pCr-pUr-pUr-pCr-pAr-pAr-pCr-pUr-pUr-pCr-pAr-pAr-pCr-pGr-p	3'c.p,18.0107	1.97	97.9	1	28.05	847.108	-6	5086.69	5088.84	5086.68	8401054
1671-1686	Ar-pAr-pCr-pUr-pUr-pCr-pAr-pAr-pCr-pUr-pUr-pCr-pAr-pAr-pCr-pGr-p	3'c.p,18.0107	1.78	97.9	1	28.05	1271.17	-4	5086.69	5088.85	5086.68	2.71277e+06
1671-1686	Ar-pAr-pCr-pUr-pUr-pCr-pAr-pAr-pCr-pUr-pUr-pCr-pAr-pAr-pCr-pGr-p	3'c.p,18.0107	1.88	97.9	1	28.05	725.948	-7	5086.69	5088.84	5086.68	29213730
1941-1958	Ar-pCr-pAr-pCr-pCr-pUr-pAr-pCr-pAr-pUr-pGr-pGr-pCr-pGr-pGr-pGr-pUr-pGr-p	3'c.p	3.99	99.8	1.2	28.54	727.968	-8	5829.8	5832.32	5829.78	189690
672-690	Cr-pAr-pCr-pAr-pCr-pCr-pCr-pCr-pUr-pAr-pUr-pCr-pAr-pAr-pCr-pCr-pUr-pCr-pGr-p	3'c.p,18.0117	1.81	99	1	28.89	853.11	-7	5976.82	5979.42	5976.81	9893858
672-690	Cr-pAr-pCr-pAr-pCr-pCr-pCr-pCr-pUr-pAr-pUr-pCr-pAr-pAr-pCr-pCr-pUr-pCr-pGr-p	3'c.p,18.0117	1.64	99	1.1	28.89	1194.76	-5	5976.82	5979.47	5976.81	2.2853e+06
672-690	Cr-pAr-pCr-pAr-pCr-pCr-pCr-pCr-pUr-pAr-pUr-pCr-pAr-pAr-pCr-pCr-pUr-pCr-pGr-p	3'c.p,18.0117	2.3	99	1.1	28.89	1991.93	-3	5976.82	5979.42	5976.81	16678469
672-690	Cr-pAr-pCr-pAr-pCr-pCr-pCr-pCr-pUr-pAr-pUr-pCr-pAr-pAr-pCr-pCr-pUr-pCr-pGr-p	3'c.p,18.0117	1.64	99	1	28.89	995.463	-6	5976.82	5979.44	5976.81	2.71884e+06
672-690	Cr-pAr-pCr-pAr-pCr-pCr-pCr-pCr-pUr-pAr-pUr-pCr-pAr-pAr-pCr-pCr-pUr-pCr-pGr-p	3'c.p,18.0117	1.56	99	1	28.89	1493.7	-4	5976.82	5979.44	5976.81	5.01068e+06
672-690	Cr-pAr-pCr-pAr-pCr-pCr-pCr-pCr-pUr-pAr-pUr-pCr-pAr-pAr-pCr-pCr-pUr-pCr-pGr-p	3'c.p,18.0117	2.13	99	1	28.89	746.345	-8	5976.82	5979.4	5976.81	25614796
672-690	Cr-pAr-pCr-pAr-pCr-pCr-pCr-pCr-pUr-pAr-pUr-pCr-pAr-pAr-pCr-pCr-pUr-pCr-pGr-p	3'c.p,18.0117	2.46	99	1	28.89	663.306	-9	5976.83	5979.42	5976.81	10930763
3950-3968	Ar-pCr-pCr-pUr-pCr-pGr-pGr-pGr-pUr-pCr-pCr-pCr-pAr-pGr-pGr-pUr-pAr-pUr-pGr-p	3'c.p	2.94	100	1.1	29.43	763.344	-8	6111.81	6114.95	6111.79	1.36835e+06
3950-3968	Ar-pCr-pCr-pUr-pCr-pGr-pGr-pGr-pUr-pCr-pCr-pCr-pAr-pGr-pGr-pUr-pAr-pUr-pGr-p	3'c.p	2.3	100	1.1	29.45	1017.96	-6	6111.81	6114.6	6111.79	207943
3950-3968	Ar-pCr-pCr-pUr-pCr-pGr-pGr-pGr-pUr-pCr-pCr-pCr-pAr-pGr-pGr-pUr-pAr-pUr-pGr-p	3'c.p	2.7	100	1.1	29.45	1527.45	-4	6111.81	6114.62	6111.79	781050
3950-3968	Ar-pCr-pCr-pUr-pCr-pGr-pGr-pGr-pUr-pCr-pCr-pCr-pAr-pGr-pGr-pUr-pAr-pUr-pGr-p	3'c.p	3.26	100	1.2	29.45	610.374	-10	6111.81	6114.46	6111.79	679200
3950-3968	Ar-pCr-pCr-pUr-pCr-pGr-pGr-pGr-pUr-pCr-pCr-pCr-pAr-pGr-pGr-pUr-pAr-pUr-pGr-p	3'c.p	3.34	100	1.3	29.45	2036.93	-3	6111.81	6114.64	6111.79	1.43406e+06
3950-3968	Ar-pCr-pCr-pUr-pCr-pGr-pGr-pGr-pUr-pCr-pCr-pCr-pAr-pGr-pGr-pUr-pAr-pUr-pGr-p	3'c.p	2.46	100	1	29.45	872.538	-7	6111.81	6114.93	6111.79	362951
3950-3968	Ar-pCr-pCr-pUr-pCr-pGr-pGr-pGr-pUr-pCr-pCr-pCr-pAr-pGr-pGr-pUr-pAr-pUr-pGr-p	3'c.p	2.38	100	1.1	29.45	1221.76	-5	6111.81	6114.59	6111.79	265878
3950-3968	Ar-pCr-pCr-pUr-pCr-pGr-pGr-pGr-pUr-pCr-pCr-pCr-pAr-pGr-pGr-pUr-pAr-pUr-pGr-p	3'c.p	3.34	100	1	29.45	678.305	-9	6111.81	6114.48	6111.79	3.19206e+06
3206-3228	Cr-pUr-pUr-pCr-pCr-pCr-pUr-pCr-pAr-pGr-pUr-pCr-pUr-pGr-pCr-pCr-pCr-pCr-pUr-pCr-pAr-pCr-pGr-p	3'c.p	3.39	100	1.4	30.01	718.185	-10	7189.92	7193.1	7189.89	750562
3206-3228	Cr-pUr-pUr-pCr-pCr-pCr-pUr-pCr-pAr-pGr-pUr-pCr-pUr-pGr-pCr-pCr-pCr-pCr-pUr-pCr-pAr-pCr-pGr-p	3'c.p	3.93	100	1.8	30.01	652.895	-11	7189.92	7193.07	7189.89	679166
3206-3228	Cr-pUr-pUr-pCr-pCr-pCr-pUr-pCr-pAr-pGr-pUr-pCr-pUr-pGr-pCr-pCr-pCr-pCr-pUr-pCr-pAr-pCr-pGr-p	3'c.p	3.52	100	1.3	30.01	798.095	-9	7189.92	7193.11	7189.89	196301
3141-3161	Ur-pCr-pUr-pGr-pAr-pGr-pUr-pGr-pUr-pGr-pUr-pGr-pCr-pUr-pGr-pGr-pGr-pCr-pCr-pAr-pGr-p	3'c.p	3.4	99.9	1	30.22	756.979	-9	6819.87	6822.77	6819.85	277103
3141-3161	Ur-pCr-pUr-pGr-pAr-pGr-pUr-pGr-pUr-pGr-pUr-pGr-pCr-pUr-pGr-pGr-pGr-pCr-pCr-pAr-pGr-p	3'c.p	4.04	99.9	1.6	30.24	681.281	-10	6819.88	6822.74	6819.85	293552
2661-2679	Ar-pUr-pCr-pGr-pCr-pCr-pCr-pAr-pGr-pUr-pAr-pCr-pAr-pCr-pAr-pUr-pCr-pUr-pGr-p	3'c.p	3.12	100	1	30.34	754.22	-8	6039.81	6042.44	6039.8	607273
2661-2679	Ar-pUr-pCr-pGr-pCr-pCr-pCr-pAr-pGr-pUr-pAr-pCr-pAr-pCr-pAr-pUr-pCr-pUr-pGr-p	3'c.p	3.04	100	1.5	30.34	2012.93	-3	6039.81	6042.44	6039.8	698990
2661-2679	Ar-pUr-pCr-pGr-pCr-pCr-pCr-pAr-pGr-pUr-pAr-pCr-pAr-pCr-pAr-pUr-pCr-pUr-pGr-p	3'c.p	3.28	100	1	30.34	670.306	-9	6039.81	6042.4	6039.8	1.22299e+06
108-125	Ar-pCr-pCr-pAr-pCr-pCr-pAr-pGr-pAr-pAr-pCr-pAr-pCr-pAr-pGr-pCr-pUr-pGr-p	3'c.p	2.36	100	1.8	30.38	1926.27	-3	5779.84	5782.39	5779.82	423615
108-125	Ar-pCr-pCr-pAr-pCr-pCr-pAr-pGr-pAr-pAr-pCr-pAr-pCr-pAr-pGr-pCr-pUr-pGr-p	3'c.p	2.53	100	1	30.38	721.723	-8	5779.84	5782.36	5779.82	642089
3950-3968	Ar-pCr-pCr-pUr-pCr-pGr-pGr-pGr-pUr-pCr-pCr-pCr-pAr-pGr-pGr-pUr-pAr-pUr-pGr-p	3'c.p,18.0059	3.57	95.5	1.1	30.52	2042.93	-3	6129.82	6132.47	6129.8	3.8902e+06
3950-3968	Ar-pCr-pCr-pUr-pCr-pGr-pGr-pGr-pUr-pCr-pCr-pCr-pAr-pGr-pGr-pUr-pAr-pUr-pGr-p	3'c.p,18.0059	2.77	95.5	1	30.52	874.966	-7	6129.81	6132.46	6129.8	2.45622e+06
3950-3968	Ar-pCr-pCr-pUr-pCr-pGr-pGr-pGr-pUr-pCr-pCr-pCr-pAr-pGr-pGr-pUr-pAr-pUr-pGr-p	3'c.p,18.0059	3.01	95.5	1	30.52	680.417	-9	6129.82	6132.45	6129.8	1568403
3950-3968	Ar-pCr-pCr-pUr-pCr-pGr-pGr-pGr-pUr-pCr-pCr-pCr-pAr-pGr-pGr-pUr-pAr-pUr-pGr-p	3'c.p,18.0059	2.53	95.5	1.1	30.52	1020.96	-6	6129.81	6132.48	6129.8	783882
3950-3968	Ar-pCr-pCr-pUr-pCr-pGr-pGr-pGr-pUr-pCr-pCr-pCr-pAr-pGr-pGr-pUr-pAr-pUr-pGr-p	3'c.p,18.0059	3.33	95.5	1	30.52	765.469	-8	6129.82	6132.44	6129.8	7974056
3950-3968	Ar-pCr-pCr-pUr-pCr-pGr-pGr-pGr-pUr-pCr-pCr-pCr-pAr-pGr-pGr-pUr-pAr-pUr-pGr-p	3'c.p,18.0059	2.61	95.5	1.1	30.52	1225.36	-5	6129.81	6132.44	6129.8	703266
3950-3968	Ar-pCr-pCr-pUr-pCr-pGr-pGr-pGr-pUr-pCr-pCr-pCr-pAr-pGr-pGr-pUr-pAr-pUr-pGr-p	3'c.p,18.0059	2.85	95.5	1	30.52	1531.95	-4	6129.81	6132.49	6129.8	1.78062e+06
4120-4139	Cr-pUr-pAr-pUr-pAr-pCr-pUr-pAr-pAr-pCr-pCr-pCr-pCr-pAr-pGr-pGr-pGr-pUr-pUr-pGr-p	3'c.p	2.69	100	1	30.56	708.753	-9	6385.84	6388.6	6385.83	2.78285e+06
4120-4139	Cr-pUr-pAr-pUr-pAr-pCr-pUr-pAr-pAr-pCr-pCr-pCr-pCr-pAr-pGr-pGr-pGr-pUr-pUr-pGr-p	3'c.p	2.84	100	1.5	30.56	2128.28	-3	6385.84	6388.6	6385.83	1190524
4120-4139	Cr-pUr-pAr-pUr-pAr-pCr-pUr-pAr-pAr-pCr-pCr-pCr-pCr-pAr-pGr-pGr-pGr-pUr-pUr-pGr-p	3'c.p	2.39	100	1.1	30.56	1596.2	-4	6385.84	6388.63	6385.83	697034
1559-1579	Cr-pGr-pUr-pGr-pGr-pGr-pCr-pUr-pAr-pUr-pCr-pAr-pGr-pCr-pCr-pCr-pUr-pAr-pCr-pAr-pGr-p	3'c.p	2.37	100	1	30.56	748.76	-9	6745.9	6748.78	6745.88	695185
4120-4139	Cr-pUr-pAr-pUr-pAr-pCr-pUr-pAr-pAr-pCr-pCr-pCr-pCr-pAr-pGr-pGr-pGr-pUr-pUr-pGr-p	3'c.p	2.84	100	1.1	30.57	637.778	-10	6385.84	6388.56	6385.83	1.39344e+06
4120-4139	Cr-pUr-pAr-pUr-pAr-pCr-pUr-pAr-pAr-pCr-pCr-pCr-pCr-pAr-pGr-pGr-pGr-pUr-pUr-pGr-p	3'c.p	2.16	100	1.2	30.59	797.473	-8	6385.84	6388.61	6385.83	624901
2670-2691	Ur-pAr-pCr-pAr-pCr-pAr-pUr-pCr-pUr-pGr-pCr-pCr-pCr-pUr-pGr-pCr-pUr-pGr-pGr-pCr-pCr-pGr-p	3'c.p	3.04	99.9	1.2	30.83	775.762	-9	6987.91	6990.91	6987.89	164468
2670-2691	Ur-pAr-pCr-pAr-pCr-pAr-pUr-pCr-pUr-pGr-pCr-pCr-pCr-pUr-pGr-pCr-pUr-pGr-pGr-pCr-pCr-pGr-p	3'c.p	3.81	99.9	1.3	30.83	697.985	-10	6987.92	6991.06	6987.89	263695
3206-3228	Cr-pUr-pUr-pCr-pCr-pCr-pUr-pCr-pAr-pGr-pUr-pCr-pUr-pGr-pCr-pCr-pCr-pCr-pUr-pCr-pAr-pCr-pGr-p	3'c.p,18.0132	2.63	91.8	1	31.05	720.086	-10	7207.93	7211.13	7207.91	889790
3206-3228	Cr-pUr-pUr-pCr-pCr-pCr-pUr-pCr-pAr-pGr-pUr-pCr-pUr-pGr-pCr-pCr-pCr-pCr-pUr-pCr-pAr-pCr-pGr-p	3'c.p,18.0132	1.28	91.8	1.5	31.07	900.359	-8	7207.92	7211.05	7207.91	182222
3206-3228	Cr-pUr-pUr-pCr-pCr-pCr-pUr-pCr-pAr-pGr-pUr-pCr-pUr-pGr-pCr-pCr-pCr-pCr-pUr-pCr-pAr-pCr-pGr-p	3'c.p,18.0132	3.38	91.8	1	31.07	800.207	-9	7207.93	7211.11	7207.91	678109
954-975	Ur-pGr-pCr-pAr-pCr-pCr-pCr-pUr-pGr-pAr-pAr-pGr-pUr-pCr-pCr-pUr-pUr-pCr-pAr-pCr-pCr-pGr-p	3'c.p	2.04	100	1	31.24	870.732	-8	6971.91	6974.99	6971.9	1.71631e+06
954-975	Ur-pGr-pCr-pAr-pCr-pCr-pCr-pUr-pGr-pAr-pAr-pGr-pUr-pCr-pCr-pUr-pUr-pCr-pAr-pCr-pCr-pGr-p	3'c.p	2.46	100	1.1	31.24	1742.72	-4	6971.91	6975	6971.9	2.1709e+06
954-975	Ur-pGr-pCr-pAr-pCr-pCr-pCr-pUr-pGr-pAr-pAr-pGr-pUr-pCr-pCr-pUr-pUr-pCr-pAr-pCr-pCr-pGr-p	3'c.p	2.6	100	1	31.24	773.983	-9	6971.92	6975.01	6971.9	4949296
954-975	Ur-pGr-pCr-pAr-pCr-pCr-pCr-pUr-pGr-pAr-pAr-pGr-pUr-pCr-pCr-pUr-pUr-pCr-pAr-pCr-pCr-pGr-p	3'c.p	2.25	100	1	31.24	995.41	-7	6971.91	6974.98	6971.9	531650
954-975	Ur-pGr-pCr-pAr-pCr-pCr-pCr-pUr-pGr-pAr-pAr-pGr-pUr-pCr-pCr-pUr-pUr-pCr-pAr-pCr-pCr-pGr-p	3'c.p	1.48	100	1.1	31.24	1393.78	-5	6971.91	6974.99	6971.9	580194
954-975	Ur-pGr-pCr-pAr-pCr-pCr-pCr-pUr-pGr-pAr-pAr-pGr-pUr-pCr-pCr-pUr-pUr-pCr-pAr-pCr-pCr-pGr-p	3'c.p	2.88	100	1	31.24	696.384	-10	6971.92	6974.97	6971.9	3.56163e+06
61-84	Ur-pGr-pUr-pUr-pCr-pCr-pUr-pGr-pGr-pUr-pGr-pCr-pUr-pGr-pCr-pUr-pGr-pCr-pCr-pUr-pCr-pUr-pGr-pGr-p	3'c.p	2.97	99.9	1.5	31.43	694.713	-11	7649.92	7653.21	7649.9	834168
2170-2190	Cr-pCr-pUr-pAr-pCr-pUr-pCr-pCr-pAr-pAr-pCr-pAr-pAr-pCr-pUr-pCr-pUr-pAr-pUr-pCr-pGr-p	3'c.p	2.25	100	1	31.64	823.603	-8	6594.88	6597.67	6594.86	1.89686e+06
2170-2190	Cr-pCr-pUr-pAr-pCr-pUr-pCr-pCr-pAr-pAr-pCr-pAr-pAr-pCr-pUr-pCr-pUr-pAr-pUr-pCr-pGr-p	3'c.p	2.33	100	1	31.64	731.979	-9	6594.88	6597.7	6594.86	5.1005e+06
2170-2190	Cr-pCr-pUr-pAr-pCr-pUr-pCr-pCr-pAr-pAr-pCr-pAr-pAr-pCr-pUr-pCr-pUr-pAr-pUr-pCr-pGr-p	3'c.p	2.55	100	1.2	31.64	2197.95	-3	6594.88	6597.7	6594.86	3.25134e+06
2170-2190	Cr-pCr-pUr-pAr-pCr-pUr-pCr-pCr-pAr-pAr-pCr-pAr-pAr-pCr-pUr-pCr-pUr-pAr-pUr-pCr-pGr-p	3'c.p	1.88	100	1	31.64	1648.21	-4	6594.87	6597.71	6594.86	2118620
2170-2190	Cr-pCr-pUr-pAr-pCr-pUr-pCr-pCr-pAr-pAr-pCr-pAr-pAr-pCr-pUr-pCr-pUr-pAr-pUr-pCr-pGr-p	3'c.p	2.77	100	1	31.64	658.68	-10	6594.88	6597.69	6594.86	7272015
4120-4139	Cr-pUr-pAr-pUr-pAr-pCr-pUr-pAr-pAr-pCr-pCr-pCr-pCr-pAr-pGr-pGr-pGr-pUr-pUr-pGr-p	3'c.p,18.0103	2.22	99.4	1	31.76	799.85	-8	6403.85	6406.62	6403.84	2.3829e+06
4120-4139	Cr-pUr-pAr-pUr-pAr-pCr-pUr-pAr-pAr-pCr-pCr-pCr-pCr-pAr-pGr-pGr-pGr-pUr-pUr-pGr-p	3'c.p,18.0103	2.6	99.4	1.8	31.76	2134.28	-3	6403.85	6406.64	6403.84	1.16043e+06
4120-4139	Cr-pUr-pAr-pUr-pAr-pCr-pUr-pAr-pAr-pCr-pCr-pCr-pCr-pAr-pGr-pGr-pGr-pUr-pUr-pGr-p	3'c.p,18.0103	2.68	99.4	1	31.76	710.755	-9	6403.85	6406.68	6403.84	1.46636e+06
1743-1764	Cr-pAr-pGr-pUr-pUr-pUr-pGr-pGr-pCr-pCr-pGr-pGr-pGr-pAr-pUr-pAr-pUr-pCr-pGr-pCr-pCr-pGr-p	3'c.p	3.28	100	1.1	32.18	710.086	-10	7107.93	7111	7107.91	612830
1743-1764	Cr-pAr-pGr-pUr-pUr-pUr-pGr-pGr-pCr-pCr-pGr-pGr-pGr-pAr-pUr-pAr-pUr-pCr-pGr-pCr-pCr-pGr-p	3'c.p	2.18	100	1	32.18	789.096	-9	7107.93	7110.96	7107.91	315538
3696-3717	Ur-pAr-pCr-pAr-pUr-pCr-pUr-pGr-pGr-pCr-pUr-pGr-pGr-pGr-pCr-pUr-pUr-pUr-pAr-pUr-pCr-pGr-p	3'c.p	2.3	100	1.3	32.23	780.535	-9	7030.87	7034.07	7030.85	387829
1038-1058	Ur-pUr-pCr-pCr-pCr-pCr-pAr-pAr-pUr-pAr-pUr-pCr-pAr-pCr-pCr-pAr-pAr-pUr-pCr-pUr-pGr-p	3'c.p	2.6	100	1	32.44	732.089	-9	6595.86	6598.65	6595.84	3.03725e+06
1038-1058	Ur-pUr-pCr-pCr-pCr-pCr-pAr-pAr-pUr-pAr-pUr-pCr-pAr-pCr-pCr-pAr-pAr-pUr-pCr-pUr-pGr-p	3'c.p	2.38	100	1.2	32.44	1648.46	-4	6595.86	6598.67	6595.84	830437
1038-1058	Ur-pUr-pCr-pCr-pCr-pCr-pAr-pAr-pUr-pAr-pUr-pCr-pAr-pCr-pCr-pAr-pAr-pUr-pCr-pUr-pGr-p	3'c.p	2.6	100	1.2	32.44	2198.28	-3	6595.86	6598.7	6595.84	1.34951e+06
1038-1058	Ur-pUr-pCr-pCr-pCr-pCr-pAr-pAr-pUr-pAr-pUr-pCr-pAr-pCr-pCr-pAr-pAr-pUr-pCr-pUr-pGr-p	3'c.p	2.75	100	1.1	32.45	658.88	-10	6595.86	6598.76	6595.84	1.47786e+06
4049-4071	Cr-pUr-pUr-pAr-pGr-pCr-pCr-pUr-pAr-pGr-pCr-pCr-pAr-pCr-pAr-pCr-pCr-pCr-pCr-pCr-pAr-pCr-pGr-p	3'c.p	2.4	100	1.2	32.53	659.266	-11	7258.99	7262.27	7258.98	15731.8
4049-4071	Cr-pUr-pUr-pAr-pGr-pCr-pCr-pUr-pAr-pGr-pCr-pCr-pAr-pCr-pAr-pCr-pCr-pCr-pCr-pCr-pAr-pCr-pGr-p	3'c.p	2.53	100	1.1	32.58	659.083	-11	7258.99	7262.13	7258.98	595936
4049-4071	Cr-pUr-pUr-pAr-pGr-pCr-pCr-pUr-pAr-pGr-pCr-pCr-pAr-pCr-pAr-pCr-pCr-pCr-pCr-pCr-pAr-pCr-pGr-p	3'c.p	2.94	100	1	32.59	725.193	-10	7259	7262.13	7258.98	1.03612e+06
4049-4071	Cr-pUr-pUr-pAr-pGr-pCr-pCr-pUr-pAr-pGr-pCr-pCr-pAr-pCr-pAr-pCr-pCr-pCr-pCr-pCr-pAr-pCr-pGr-p	3'c.p	2.94	100	1.3	32.61	805.882	-9	7259	7262.25	7258.98	305206
2170-2190	Cr-pCr-pUr-pAr-pCr-pUr-pCr-pCr-pAr-pAr-pCr-pAr-pAr-pCr-pUr-pCr-pUr-pAr-pUr-pCr-pGr-p	3'c.p,18.0107	2.33	98.2	1	32.82	660.482	-10	6612.89	6615.67	6612.87	3.32447e+06
2170-2190	Cr-pCr-pUr-pAr-pCr-pUr-pCr-pCr-pAr-pAr-pCr-pAr-pAr-pCr-pUr-pCr-pUr-pAr-pUr-pCr-pGr-p	3'c.p,18.0107	2.77	98.2	1	32.82	733.98	-9	6612.89	6615.7	6612.87	19480460
2170-2190	Cr-pCr-pUr-pAr-pCr-pUr-pCr-pCr-pAr-pAr-pCr-pAr-pAr-pCr-pUr-pCr-pUr-pAr-pUr-pCr-pGr-p	3'c.p,18.0107	2.18	98.2	1	32.82	1652.71	-4	6612.89	6615.71	6612.87	5.22795e+06
2170-2190	Cr-pCr-pUr-pAr-pCr-pUr-pCr-pCr-pAr-pAr-pCr-pAr-pAr-pCr-pUr-pCr-pUr-pAr-pUr-pCr-pGr-p	3'c.p,18.0107	2.03	98.2	1	32.82	1322.17	-5	6612.88	6615.85	6612.87	1.67571e+06
2170-2190	Cr-pCr-pUr-pAr-pCr-pUr-pCr-pCr-pAr-pAr-pCr-pAr-pAr-pCr-pUr-pCr-pUr-pAr-pUr-pCr-pGr-p	3'c.p,18.0107	1.96	98.2	1	32.82	943.977	-7	6612.88	6615.84	6612.87	2175648
2170-2190	Cr-pCr-pUr-pAr-pCr-pUr-pCr-pCr-pAr-pAr-pCr-pAr-pAr-pCr-pUr-pCr-pUr-pAr-pUr-pCr-pGr-p	3'c.p,18.0107	2.1	98.2	1.2	32.82	1101.47	-6	6612.89	6615.74	6612.87	1430773
2170-2190	Cr-pCr-pUr-pAr-pCr-pUr-pCr-pCr-pAr-pAr-pCr-pAr-pAr-pCr-pUr-pCr-pUr-pAr-pUr-pCr-pGr-p	3'c.p,18.0107	2.4	98.2	1	32.82	825.978	-8	6612.89	6615.69	6612.87	15277876
2170-2190	Cr-pCr-pUr-pAr-pCr-pUr-pCr-pCr-pAr-pAr-pCr-pAr-pAr-pCr-pUr-pCr-pUr-pAr-pUr-pCr-pGr-p	3'c.p,18.0107	2.47	98.2	1	32.82	2203.96	-3	6612.89	6615.7	6612.87	9376475
3925-3949	Ur-pCr-pCr-pUr-pGr-pGr-pGr-pUr-pAr-pCr-pCr-pCr-pCr-pGr-pAr-pGr-pUr-pCr-pUr-pCr-pCr-pCr-pCr-pCr-pGr-p	3'c.p	1.74	100	1.7	33.61	879.107	-9	7919.03	7922.37	7919.01	592247
3925-3949	Ur-pCr-pCr-pUr-pGr-pGr-pGr-pUr-pAr-pCr-pCr-pCr-pCr-pGr-pAr-pGr-pUr-pCr-pUr-pCr-pCr-pCr-pCr-pCr-pGr-p	3'c.p	2.85	100	1	33.63	719.178	-11	7919.03	7922.42	7919.01	4.04907e+06
3925-3949	Ur-pCr-pCr-pUr-pGr-pGr-pGr-pUr-pAr-pCr-pCr-pCr-pCr-pGr-pAr-pGr-pUr-pCr-pUr-pCr-pCr-pCr-pCr-pCr-pGr-p	3'c.p	2.98	100	1.9	33.63	1979.5	-4	7919.04	7922.61	7919.01	1.94452e+06
3925-3949	Ur-pCr-pCr-pUr-pGr-pGr-pGr-pUr-pAr-pCr-pCr-pCr-pCr-pGr-pAr-pGr-pUr-pCr-pUr-pCr-pCr-pCr-pCr-pCr-pGr-p	3'c.p	1.93	100	1	33.63	791.196	-10	7919.03	7922.6	7919.01	2791565
3925-3949	Ur-pCr-pCr-pUr-pGr-pGr-pGr-pUr-pAr-pCr-pCr-pCr-pCr-pGr-pAr-pGr-pUr-pCr-pUr-pCr-pCr-pCr-pCr-pCr-pGr-p	3'c.p	3.1	100	1.1	33.63	659.163	-12	7919.04	7922.62	7919.01	1.55066e+06
618-640	Cr-pUr-pGr-pUr-pAr-pCr-pCr-pUr-pAr-pCr-pCr-pGr-pCr-pUr-pCr-pUr-pAr-pAr-pCr-pGr-pCr-pCr-pGr-p	3'c.p	9.16	99.2	1.3	33.8	807.771	-9	7277.01	7280.2	7276.94	701898
618-640	Cr-pUr-pGr-pUr-pAr-pCr-pCr-pUr-pAr-pCr-pCr-pGr-pCr-pUr-pCr-pUr-pAr-pAr-pCr-pGr-pCr-pCr-pGr-p	3'c.p	9.9	99.2	1.2	33.8	660.721	-11	7277.01	7280.47	7276.94	381080
618-640	Cr-pUr-pGr-pUr-pAr-pCr-pCr-pUr-pAr-pCr-pCr-pGr-pCr-pUr-pCr-pUr-pAr-pAr-pCr-pGr-pCr-pCr-pGr-p	3'c.p	9.43	99.2	1.1	33.8	726.994	-10	7277.01	7280.19	7276.94	1.03634e+06
2355-2375	Ar-pCr-pAr-pGr-pGr-pGr-pAr-pUr-pCr-pGr-pCr-pCr-pGr-pUr-pGr-pGr-pAr-pAr-pCr-pAr-pGr-p	3'c.p	3.91	100	1.2	34.7	762.88	-9	6871.98	6875.03	6871.95	433951
3925-3949	Ur-pCr-pCr-pUr-pGr-pGr-pGr-pUr-pAr-pCr-pCr-pCr-pCr-pGr-pAr-pGr-pUr-pCr-pUr-pCr-pCr-pCr-pCr-pCr-pGr-p	3'c.p,18.0171	1.98	98.5	1	34.96	881.221	-9	7937.04	7940.41	7937.03	882625
3925-3949	Ur-pCr-pCr-pUr-pGr-pGr-pGr-pUr-pAr-pCr-pCr-pCr-pCr-pGr-pAr-pGr-pUr-pCr-pUr-pCr-pCr-pCr-pCr-pCr-pGr-p	3'c.p,18.0171	1.92	98.5	1.8	34.98	991.499	-8	7937.04	7940.61	7937.03	301157
3925-3949	Ur-pCr-pCr-pUr-pGr-pGr-pGr-pUr-pAr-pCr-pCr-pCr-pCr-pGr-pAr-pGr-pUr-pCr-pUr-pCr-pCr-pCr-pCr-pCr-pGr-p	3'c.p,18.0171	2.84	98.5	1	34.98	720.816	-11	7937.05	7940.46	7937.03	1.26571e+06
3925-3949	Ur-pCr-pCr-pUr-pGr-pGr-pGr-pUr-pAr-pCr-pCr-pCr-pCr-pGr-pAr-pGr-pUr-pCr-pUr-pCr-pCr-pCr-pCr-pCr-pGr-p	3'c.p,18.0171	2.91	98.5	1	34.98	792.997	-10	7937.05	7940.45	7937.03	3.14763e+06
2355-2375	Ar-pCr-pAr-pGr-pGr-pGr-pAr-pUr-pCr-pGr-pCr-pCr-pGr-pUr-pGr-pGr-pAr-pAr-pCr-pAr-pGr-p	3'c.p,18.0073	3.62	96.5	1.2	36.14	860.616	-8	6889.98	6892.92	6889.96	650517
2355-2375	Ar-pCr-pAr-pGr-pGr-pGr-pAr-pUr-pCr-pGr-pCr-pCr-pGr-pUr-pGr-pGr-pAr-pAr-pCr-pAr-pGr-p	3'c.p,18.0073	3.91	96.5	1	36.14	764.88	-9	6889.99	6893.05	6889.96	1191597
1190-1214	Cr-pUr-pAr-pCr-pGr-pGr-pCr-pGr-pUr-pGr-pUr-pCr-pCr-pCr-pCr-pUr-pAr-pCr-pCr-pAr-pAr-pGr-pCr-pUr-pGr-p	3'c.p	4.24	100	1.5	36.28	723.544	-11	7967.07	7970.52	7967.03	851023
1190-1214	Cr-pUr-pAr-pCr-pGr-pGr-pCr-pGr-pUr-pGr-pUr-pCr-pCr-pCr-pCr-pUr-pAr-pCr-pCr-pAr-pAr-pGr-pCr-pUr-pGr-p	3'c.p	3.51	100	1.1	36.28	795.999	-10	7967.06	7970.43	7967.03	489362
1190-1214	Cr-pUr-pAr-pCr-pGr-pGr-pCr-pGr-pUr-pGr-pUr-pCr-pCr-pCr-pCr-pUr-pAr-pCr-pCr-pAr-pAr-pGr-pCr-pUr-pGr-p	3'c.p	4.12	100	1.7	36.28	663.249	-12	7967.07	7970.55	7967.03	362638
2661-2684	Ar-pUr-pCr-pGr-pCr-pCr-pCr-pAr-pGr-pUr-pAr-pCr-pAr-pCr-pAr-pUr-pCr-pUr-pGr-pCr-pCr-pCr-pUr-pGr-p	3'c.p	3.79	97.1	1.5	37.71	759.995	-10	7606.02	7610.11	7605.99	275194
1533-1557	Ur-pCr-pCr-pUr-pAr-pCr-pGr-pGr-pCr-pUr-pUr-pUr-pCr-pAr-pGr-pCr-pCr-pCr-pAr-pCr-pAr-pAr-pAr-pUr-pGr-p	3'c.p	3.52	100	1.7	38.34	660.581	-12	7936.06	7939.46	7936.03	723780
1533-1557	Ur-pCr-pCr-pUr-pAr-pCr-pGr-pGr-pCr-pUr-pUr-pUr-pCr-pAr-pGr-pCr-pCr-pCr-pAr-pCr-pAr-pAr-pAr-pUr-pGr-p	3'c.p	3.39	100	1.4	38.34	720.725	-11	7936.06	7939.48	7936.03	1.63791e+06
2191-2215	Cr-pUr-pAr-pUr-pCr-pCr-pCr-pCr-pAr-pCr-pCr-pAr-pAr-pCr-pUr-pUr-pCr-pAr-pCr-pCr-pAr-pUr-pCr-pAr-pGr-p	3'c.p	3.06	100	1.9	38.96	783.1	-10	7839.06	7842.47	7839.04	281234
2191-2215	Cr-pUr-pAr-pUr-pCr-pCr-pCr-pCr-pAr-pCr-pCr-pAr-pAr-pCr-pUr-pUr-pCr-pAr-pCr-pCr-pAr-pUr-pCr-pAr-pGr-p	3'c.p	3.94	100	1.4	38.98	711.908	-11	7839.07	7842.45	7839.04	805945
2191-2215	Cr-pUr-pAr-pUr-pCr-pCr-pCr-pCr-pAr-pCr-pCr-pAr-pAr-pCr-pUr-pUr-pCr-pAr-pCr-pCr-pAr-pUr-pCr-pAr-pGr-p	3'c.p,17.9961	3.37	94.2	1	40.1	1121.86	-7	7857.06	7860.52	7857.03	2.58662e+06
2191-2215	Cr-pUr-pAr-pUr-pCr-pCr-pCr-pCr-pAr-pCr-pCr-pAr-pAr-pCr-pUr-pUr-pCr-pAr-pCr-pCr-pAr-pUr-pCr-pAr-pGr-p	3'c.p,17.9961	3.55	94.2	1	40.1	981.501	-8	7857.06	7860.46	7857.03	7.53183e+06
2191-2215	Cr-pUr-pAr-pUr-pCr-pCr-pCr-pCr-pAr-pCr-pCr-pAr-pAr-pCr-pUr-pUr-pCr-pAr-pCr-pCr-pAr-pUr-pCr-pAr-pGr-p	3'c.p,17.9961	4.24	94.2	1	40.1	872.333	-9	7857.07	7860.45	7857.03	30152184
2191-2215	Cr-pUr-pAr-pUr-pCr-pCr-pCr-pCr-pAr-pCr-pCr-pAr-pAr-pCr-pUr-pUr-pCr-pAr-pCr-pCr-pAr-pUr-pCr-pAr-pGr-p	3'c.p,17.9961	3.37	94.2	1.1	40.1	1571.01	-5	7857.06	7860.46	7857.03	3.17302e+06
2191-2215	Cr-pUr-pAr-pUr-pCr-pCr-pCr-pCr-pAr-pCr-pCr-pAr-pAr-pCr-pUr-pUr-pCr-pAr-pCr-pCr-pAr-pUr-pCr-pAr-pGr-p	3'c.p,17.9961	3.93	94.2	1	40.1	784.999	-10	7857.06	7860.47	7857.03	21847908
2191-2215	Cr-pUr-pAr-pUr-pCr-pCr-pCr-pCr-pAr-pCr-pCr-pAr-pAr-pCr-pUr-pUr-pCr-pAr-pCr-pCr-pAr-pUr-pCr-pAr-pGr-p	3'c.p,17.9961	4.55	94.2	1	40.1	1964.01	-4	7857.07	7860.46	7857.03	16054030
2191-2215	Cr-pUr-pAr-pUr-pCr-pCr-pCr-pCr-pAr-pCr-pCr-pAr-pAr-pCr-pUr-pUr-pCr-pAr-pCr-pCr-pAr-pUr-pCr-pAr-pGr-p	3'c.p,17.9961	3.49	94.2	1	40.11	1309	-6	7857.06	7860.47	7857.03	2.42421e+06
2191-2215	Cr-pUr-pAr-pUr-pCr-pCr-pCr-pCr-pAr-pCr-pCr-pAr-pAr-pCr-pUr-pUr-pCr-pAr-pCr-pCr-pAr-pUr-pCr-pAr-pGr-p	3'c.p,17.9961	4.3	94.2	1	40.12	713.545	-11	7857.07	7860.46	7857.03	6.66154e+06
3985-4012	Cr-pCr-pCr-pCr-pAr-pCr-pUr-pCr-pAr-pCr-pCr-pAr-pCr-pCr-pUr-pCr-pUr-pGr-pCr-pUr-pAr-pGr-pUr-pUr-pCr-pCr-pAr-pGr-p	3'c.p	4.34	100	1	41.37	731.506	-12	8787.17	8791.12	8787.13	2.53628e+06
3985-4012	Cr-pCr-pCr-pCr-pAr-pCr-pUr-pCr-pAr-pCr-pCr-pAr-pCr-pCr-pUr-pCr-pUr-pGr-pCr-pUr-pAr-pGr-pUr-pUr-pCr-pCr-pAr-pGr-p	3'c.p	3.01	100	1.1	41.37	798.098	-11	8787.16	8791.07	8787.13	1.31768e+06
3985-4012	Cr-pCr-pCr-pCr-pAr-pCr-pUr-pCr-pAr-pCr-pCr-pAr-pCr-pCr-pUr-pCr-pUr-pGr-pCr-pUr-pAr-pGr-pUr-pUr-pCr-pCr-pAr-pGr-p	3'c.p	3.12	100	1.3	41.37	878.009	-10	8787.16	8791.11	8787.13	353237
702-731	Cr-pCr-pUr-pCr-pAr-pGr-pGr-pGr-pCr-pUr-pUr-pCr-pUr-pCr-pUr-pGr-pCr-pUr-pCr-pUr-pGr-pGr-pAr-pAr-pCr-pCr-pCr-pCr-pUr-pGr-p	3'c.p	2.78	100	1.1	42.84	791.928	-12	9511.21	9515.56	9511.19	710525
702-731	Cr-pCr-pUr-pCr-pAr-pGr-pGr-pGr-pCr-pUr-pUr-pCr-pUr-pCr-pUr-pGr-pCr-pUr-pCr-pUr-pGr-pGr-pAr-pAr-pCr-pCr-pCr-pCr-pUr-pGr-p	3'c.p	3.29	100	1.5	42.84	730.933	-13	9511.22	9515.39	9511.19	777979
736-763	Ar-pUr-pCr-pUr-pGr-pCr-pCr-pCr-pAr-pUr-pCr-pGr-pGr-pCr-pAr-pUr-pCr-pAr-pAr-pCr-pAr-pUr-pCr-pAr-pCr-pCr-pCr-pGr-p	3'c.p	2.24	100	1.9	46.37	681.932	-13	8874.2	8878.2	8874.18	901599
736-763	Ar-pUr-pCr-pUr-pGr-pCr-pCr-pCr-pAr-pUr-pCr-pGr-pGr-pCr-pAr-pUr-pCr-pAr-pAr-pCr-pAr-pUr-pCr-pAr-pCr-pCr-pCr-pGr-p	3'c.p	0.81	100	2	46.37	1267.16	-7	8874.19	8878.27	8874.18	182469
736-763	Ar-pUr-pCr-pUr-pGr-pCr-pCr-pCr-pAr-pUr-pCr-pGr-pGr-pCr-pAr-pUr-pCr-pAr-pAr-pCr-pAr-pUr-pCr-pAr-pCr-pCr-pCr-pGr-p	3'c.p	2.13	100	1	46.39	738.842	-12	8874.2	8878.18	8874.18	3.32429e+06
736-763	Ar-pUr-pCr-pUr-pGr-pCr-pCr-pCr-pAr-pUr-pCr-pGr-pGr-pCr-pAr-pUr-pCr-pAr-pAr-pCr-pAr-pUr-pCr-pAr-pCr-pCr-pCr-pGr-p	3'c.p	0.7	100	1.4	46.39	886.813	-10	8874.19	8878.3	8874.18	411617
736-763	Ar-pUr-pCr-pUr-pGr-pCr-pCr-pCr-pAr-pUr-pCr-pGr-pGr-pCr-pAr-pUr-pCr-pAr-pAr-pCr-pAr-pUr-pCr-pAr-pCr-pCr-pCr-pGr-p	3'c.p	1.58	100	1	46.39	806.102	-11	8874.19	8878.24	8874.18	1.33118e+06
672-701	Cr-pAr-pCr-pAr-pCr-pCr-pCr-pCr-pUr-pAr-pUr-pCr-pAr-pAr-pCr-pCr-pUr-pCr-pGr-pUr-pGr-pCr-pGr-pGr-pGr-pAr-pUr-pCr-pUr-pGr-p	3'c.p	2.36	100	1.2	46.46	794.432	-12	9541.27	9545.52	9541.25	610924
3969-4002	Cr-pUr-pCr-pCr-pCr-pAr-pCr-pCr-pUr-pCr-pCr-pAr-pCr-pCr-pUr-pGr-pCr-pCr-pCr-pCr-pAr-pCr-pUr-pCr-pAr-pCr-pCr-pAr-pCr-pCr-pUr-pCr-pUr-pGr-p	3'c.p,354.8867	1.22	92.5	1.5	46.46	780.157	-14	10932.3	10937.3	10932.3	368908
3969-4002	Cr-pUr-pCr-pCr-pCr-pAr-pCr-pCr-pUr-pCr-pCr-pAr-pCr-pCr-pUr-pGr-pCr-pCr-pCr-pCr-pAr-pCr-pUr-pCr-pAr-pCr-pCr-pAr-pCr-pCr-pUr-pCr-pUr-pGr-p	3'c.p	1.26	99.6	1.8	46.55	754.808	-14	10577.4	10582.3	10577.4	283958
3969-4002	Cr-pUr-pCr-pCr-pCr-pAr-pCr-pCr-pUr-pCr-pCr-pAr-pCr-pCr-pUr-pGr-pCr-pCr-pCr-pCr-pAr-pCr-pUr-pCr-pAr-pCr-pCr-pAr-pCr-pCr-pUr-pCr-pUr-pGr-p	3'c.p,18.0176	1.26	96.8	1.2	47.18	882.277	-12	10595.4	10600.1	10595.4	964843
3969-4002	Cr-pUr-pCr-pCr-pCr-pAr-pCr-pCr-pUr-pCr-pCr-pAr-pCr-pCr-pUr-pGr-pCr-pCr-pCr-pCr-pAr-pCr-pUr-pCr-pAr-pCr-pCr-pAr-pCr-pCr-pUr-pCr-pUr-pGr-p	3'c.p,18.0176	1.26	96.8	1	47.18	814.332	-13	10595.4	10600.1	10595.4	2310530
3969-4002	Cr-pUr-pCr-pCr-pCr-pAr-pCr-pCr-pUr-pCr-pCr-pAr-pCr-pCr-pUr-pGr-pCr-pCr-pCr-pCr-pAr-pCr-pUr-pCr-pAr-pCr-pCr-pAr-pCr-pCr-pUr-pCr-pUr-pGr-p	3'c.p,18.0176	2.55	96.8	1.4	47.2	756.166	-14	10595.4	10600.2	10595.4	343583
736-763	Ar-pUr-pCr-pUr-pGr-pCr-pCr-pCr-pAr-pUr-pCr-pGr-pGr-pCr-pAr-pUr-pCr-pAr-pAr-pCr-pAr-pUr-pCr-pAr-pCr-pCr-pCr-pGr-p	3'c.p,18.0098	2.12	99.3	1	47.24	807.739	-11	8892.21	8896.21	8892.19	1240062
736-763	Ar-pUr-pCr-pUr-pGr-pCr-pCr-pCr-pAr-pUr-pCr-pGr-pGr-pCr-pAr-pUr-pCr-pAr-pAr-pCr-pAr-pUr-pCr-pAr-pCr-pCr-pCr-pGr-p	3'c.p,18.0098	1.47	99.3	1	47.24	888.514	-10	8892.2	8896.29	8892.19	570396
736-763	Ar-pUr-pCr-pUr-pGr-pCr-pCr-pCr-pAr-pUr-pCr-pGr-pGr-pCr-pAr-pUr-pCr-pAr-pAr-pCr-pAr-pUr-pCr-pAr-pCr-pCr-pCr-pGr-p	3'c.p,18.0098	2.34	99.3	1.2	47.25	740.344	-12	8892.21	8896.21	8892.19	681557
4120-4149	Cr-pUr-pAr-pUr-pAr-pCr-pUr-pAr-pAr-pCr-pCr-pCr-pCr-pAr-pGr-pGr-pGr-pUr-pUr-pGr-pGr-pUr-pCr-pAr-pAr-pUr-pUr-pUr-pCr-pGr-p	3'c.p	3.34	94.5	1.1	47.93	796.68	-12	9568.24	9572.91	9568.21	278029
2160-2190	Ar-pAr-pCr-pAr-pGr-pCr-pGr-pUr-pGr-pGr-pCr-pCr-pUr-pAr-pCr-pUr-pCr-pCr-pAr-pAr-pCr-pAr-pAr-pCr-pUr-pCr-pUr-pAr-pUr-pCr-pGr-p	3'c.p	3.72	99.9	1	49.61	822.522	-12	9878.35	9882.83	9878.32	318762
461-494	Cr-pAr-pAr-pCr-pGr-pAr-pCr-pCr-pCr-pCr-pUr-pUr-pCr-pCr-pUr-pGr-pGr-pGr-pCr-pGr-pUr-pCr-pUr-pAr-pCr-pUr-pAr-pCr-pCr-pAr-pCr-pAr-pAr-pGr-p	3'c.p	2.26	99.9	1.4	49.63	830.798	-13	10809.5	10814.3	10809.4	332177
461-494	Cr-pAr-pAr-pCr-pGr-pAr-pCr-pCr-pCr-pCr-pUr-pUr-pCr-pCr-pUr-pGr-pGr-pGr-pCr-pGr-pUr-pCr-pUr-pAr-pCr-pUr-pAr-pCr-pCr-pAr-pCr-pAr-pAr-pGr-p	3'c.p	3.25	99.9	1.1	49.64	771.455	-14	10809.5	10814.3	10809.4	662528
2160-2190	Ar-pAr-pCr-pAr-pGr-pCr-pGr-pUr-pGr-pGr-pCr-pCr-pUr-pAr-pCr-pUr-pCr-pCr-pAr-pAr-pCr-pAr-pAr-pCr-pUr-pCr-pUr-pAr-pUr-pCr-pGr-p	3'c.p,18.0068	1.45	95.8	1.7	50.04	898.934	-11	9896.34	9900.94	9896.32	191682
2160-2190	Ar-pAr-pCr-pAr-pGr-pCr-pGr-pUr-pGr-pGr-pCr-pCr-pUr-pAr-pCr-pUr-pCr-pCr-pAr-pAr-pCr-pAr-pAr-pCr-pUr-pCr-pUr-pAr-pUr-pCr-pGr-p	3'c.p,18.0068	3.22	95.8	1	50.04	824.023	-12	9896.35	9900.68	9896.32	696269
2415-2445	Ar-pUr-pCr-pUr-pAr-pCr-pAr-pAr-pGr-pAr-pCr-pCr-pCr-pCr-pUr-pCr-pCr-pUr-pAr-pUr-pCr-pAr-pAr-pGr-pGr-pAr-pCr-pUr-pUr-pCr-pGr-p	3'c.p	7.67	91.4	1.5	50.24	756.176	-13	9839.37	9843.64	9839.29	221908
3985-4024	Cr-pCr-pCr-pCr-pAr-pCr-pUr-pCr-pAr-pCr-pCr-pAr-pCr-pCr-pUr-pCr-pUr-pGr-pCr-pUr-pAr-pGr-pUr-pUr-pCr-pCr-pAr-pGr-pAr-pCr-pAr-pCr-pCr-pUr-pCr-pCr-pCr-pAr-pAr-pGr-p	3'c.p	2.93	100	1.7	51.98	838.307	-15	12584.7	12590.3	12584.7	289379
3985-4024	Cr-pCr-pCr-pCr-pAr-pCr-pUr-pCr-pAr-pCr-pCr-pAr-pCr-pCr-pUr-pCr-pUr-pGr-pCr-pUr-pAr-pGr-pUr-pUr-pCr-pCr-pAr-pGr-pAr-pCr-pAr-pCr-pCr-pUr-pCr-pCr-pCr-pAr-pAr-pGr-p	3'c.p,17.9971	1.76	96.9	1.3	52.17	787.038	-16	12602.7	12608.4	12602.7	294894
3985-4024	Cr-pCr-pCr-pCr-pAr-pCr-pUr-pCr-pAr-pCr-pCr-pAr-pCr-pCr-pUr-pCr-pUr-pGr-pCr-pUr-pAr-pGr-pUr-pUr-pCr-pCr-pAr-pGr-pAr-pCr-pAr-pCr-pCr-pUr-pCr-pCr-pCr-pAr-pAr-pGr-p	3'c.p,17.9971	5.95	96.9	1.3	52.19	1049.72	-12	12602.7	12608.2	12602.7	289304
3985-4024	Cr-pCr-pCr-pCr-pAr-pCr-pUr-pCr-pAr-pCr-pCr-pAr-pCr-pCr-pUr-pCr-pUr-pGr-pCr-pUr-pAr-pGr-pUr-pUr-pCr-pCr-pAr-pGr-pAr-pCr-pAr-pCr-pCr-pUr-pCr-pCr-pCr-pAr-pAr-pGr-p	3'c.p,17.9971	4.94	96.9	1	52.19	839.506	-15	12602.7	12608.3	12602.7	2892738
3985-4024	Cr-pCr-pCr-pCr-pAr-pCr-pUr-pCr-pAr-pCr-pCr-pAr-pCr-pCr-pUr-pCr-pUr-pGr-pCr-pUr-pAr-pGr-pUr-pUr-pCr-pCr-pAr-pGr-pAr-pCr-pAr-pCr-pCr-pUr-pCr-pCr-pCr-pAr-pAr-pGr-p	3'c.p,17.9971	3.55	96.9	1	52.19	899.471	-14	12602.7	12608.5	12602.7	2.32537e+06
3985-4024	Cr-pCr-pCr-pCr-pAr-pCr-pUr-pCr-pAr-pCr-pCr-pAr-pCr-pCr-pUr-pCr-pUr-pGr-pCr-pUr-pAr-pGr-pUr-pUr-pCr-pCr-pAr-pGr-pAr-pCr-pAr-pCr-pCr-pUr-pCr-pCr-pCr-pAr-pAr-pGr-p	3'c.p,17.9971	3.31	96.9	1	52.19	968.893	-13	12602.7	12608.3	12602.7	817635

## Sheet: CSP mRNA 45degC
Positions	Oligo Sequence	3' Termini	∆ ppm	Conf. Score	Best ASR	RT	M/Z	Charge St.	Mono Mass Exp.	Avg Mass Exp.	Mono Mass Theo.	MS Area
1226-1236	Cr-pUr-pUr-pCr-pAr-pCr-pAr-pAr-pAr-pCr-pGr-p	3'c.p	1.29	100	1	13.14	1163.82	-3	3493.48	3494.97	3493.47	2.28648e+06
1226-1236	Cr-pUr-pUr-pCr-pAr-pCr-pAr-pAr-pAr-pCr-pGr-p	3'c.p	1.15	100	1	13.14	581.406	-6	3493.48	3494.9	3493.47	4.90554e+06
1226-1236	Cr-pUr-pUr-pCr-pAr-pCr-pAr-pAr-pAr-pCr-pGr-p	3'c.p	1.64	100	1	13.14	1746.23	-2	3493.48	3494.94	3493.47	2.68008e+06
4059-4071	Cr-pCr-pAr-pCr-pAr-pCr-pCr-pCr-pCr-pCr-pAr-pCr-pGr-p	3'c.p	1.52	100	1	13.38	678.757	-6	4077.58	4079.22	4077.58	4.64484e+06
4059-4071	Cr-pCr-pAr-pCr-pAr-pCr-pCr-pCr-pCr-pCr-pAr-pCr-pGr-p	3'c.p	0.98	100	1	13.4	1358.52	-3	4077.58	4079.22	4077.58	3.27794e+06
4059-4071	Cr-pCr-pAr-pCr-pAr-pCr-pCr-pCr-pCr-pCr-pAr-pCr-pGr-p	3'c.p	1.88	100	1.2	13.4	581.648	-7	4077.58	4079.23	4077.58	1.94837e+06
2952-2964	Ur-pCr-pCr-pUr-pCr-pCr-pAr-pAr-pCr-pUr-pUr-pCr-pGr-p	3'c.p	1.58	100	1	13.59	675.411	-6	4057.51	4059.16	4057.5	4915397
2952-2964	Ur-pCr-pCr-pUr-pCr-pCr-pAr-pAr-pCr-pUr-pUr-pCr-pGr-p	3'c.p	1.22	100	1	13.6	1351.83	-3	4057.51	4059.18	4057.5	3.23949e+06
1453-1464	Ar-pCr-pAr-pUr-pCr-pUr-pCr-pCr-pAr-pCr-pCr-pGr-p	3'c.p	1.52	99.3	1	13.67	628.244	-6	3774.51	3776.09	3774.5	9588636
1453-1464	Ar-pCr-pAr-pUr-pCr-pUr-pCr-pCr-pAr-pCr-pCr-pGr-p	3'c.p	1.19	99.3	1	13.67	1257.5	-3	3774.51	3776.08	3774.5	5006957
3453-3462	Ar-pAr-pCr-pAr-pAr-pUr-pAr-pCr-pCr-pGr-p	3'c.p	1.68	99	1	13.97	641.486	-5	3211.46	3212.84	3211.46	3115008
3406-3417	Ar-pCr-pAr-pAr-pCr-pAr-pCr-pCr-pUr-pUr-pCr-pGr-p	3'c.p	1.95	100	1	15.89	632.247	-6	3798.52	3800.09	3798.51	3.53905e+06
3406-3417	Ar-pCr-pAr-pAr-pCr-pAr-pCr-pCr-pUr-pUr-pCr-pGr-p	3'c.p	1.89	100	1	15.89	1265.5	-3	3798.52	3800.09	3798.51	1.83719e+06
3406-3417	Ar-pCr-pAr-pAr-pCr-pAr-pCr-pCr-pUr-pUr-pCr-pGr-p	3'c.p	2.28	100	1	15.89	1898.76	-2	3798.52	3800.09	3798.51	798929
1810-1822	Ar-pCr-pAr-pUr-pCr-pAr-pCr-pCr-pCr-pCr-pUr-pUr-pGr-p	3'c.p	1.9	100	1	16.67	1359.51	-3	4080.54	4082.16	4080.53	434035
1810-1822	Ar-pCr-pAr-pUr-pCr-pAr-pCr-pCr-pCr-pCr-pUr-pUr-pGr-p	3'c.p	2.44	100	1	16.67	582.07	-7	4080.54	4082.23	4080.53	425691
1810-1822	Ar-pCr-pAr-pUr-pCr-pAr-pCr-pCr-pCr-pCr-pUr-pUr-pGr-p	3'c.p	2.5	100	1	16.67	679.25	-6	4080.54	4082.21	4080.53	503617
3925-3938	Ur-pCr-pCr-pUr-pGr-pGr-pGr-pUr-pAr-pCr-pCr-pCr-pCr-pGr-p	3'c.p	2.42	97.1	1.3	16.81	1485.52	-3	4457.58	4459.51	4457.57	397845
3925-3938	Ur-pCr-pCr-pUr-pGr-pGr-pGr-pUr-pAr-pCr-pCr-pCr-pCr-pGr-p	3'c.p	2.42	97.1	1	16.81	636.076	-7	4457.58	4459.51	4457.57	407632
2282-2295	Cr-pGr-pGr-pCr-pGr-pAr-pUr-pUr-pCr-pCr-pAr-pCr-pCr-pGr-p	3'c.p	1.24	100	1.1	17.08	1493.19	-3	4480.6	4482.6	4480.59	300347
2282-2295	Cr-pGr-pGr-pCr-pGr-pAr-pUr-pUr-pCr-pCr-pAr-pCr-pCr-pGr-p	3'c.p	2	100	1.2	17.1	639.222	-7	4480.6	4482.4	4480.59	236265
2282-2295	Cr-pGr-pGr-pCr-pGr-pAr-pUr-pUr-pCr-pCr-pAr-pCr-pCr-pGr-p	3'c.p	2	100	1	17.1	746.094	-6	4480.6	4482.62	4480.59	244338
63-77	Ur-pUr-pCr-pCr-pUr-pGr-pGr-pUr-pGr-pCr-pUr-pGr-pCr-pUr-pGr-p	3'c.p	2.16	100	1	18.01	1593.52	-3	4781.56	4783.59	4781.55	623769
63-77	Ur-pUr-pCr-pCr-pUr-pGr-pGr-pUr-pGr-pCr-pUr-pGr-pCr-pUr-pGr-p	3'c.p	1.96	100	1.2	18.01	596.939	-8	4781.56	4783.63	4781.55	485222
3393-3405	Ar-pUr-pCr-pAr-pUr-pCr-pAr-pCr-pCr-pAr-pCr-pCr-pGr-p	3'c.p	2.1	100	1	18.48	585.359	-7	4103.56	4105.23	4103.56	3.27633e+06
3393-3405	Ar-pUr-pCr-pAr-pUr-pCr-pAr-pCr-pCr-pAr-pCr-pCr-pGr-p	3'c.p	2.58	100	1	18.48	1025.13	-4	4103.57	4105.27	4103.56	625301
3393-3405	Ar-pUr-pCr-pAr-pUr-pCr-pAr-pCr-pCr-pAr-pCr-pCr-pGr-p	3'c.p	1.62	100	1	18.48	1367.18	-3	4103.56	4105.24	4103.56	3595688
3393-3405	Ar-pUr-pCr-pAr-pUr-pCr-pAr-pCr-pCr-pAr-pCr-pCr-pGr-p	3'c.p	2.81	100	1	18.48	2051.28	-2	4103.57	4105.25	4103.56	947840
3393-3405	Ar-pUr-pCr-pAr-pUr-pCr-pAr-pCr-pCr-pAr-pCr-pCr-pGr-p	3'c.p	1.62	100	1	18.48	683.087	-6	4103.56	4105.25	4103.56	4451255
3393-3405	Ar-pUr-pCr-pAr-pUr-pCr-pAr-pCr-pCr-pAr-pCr-pCr-pGr-p	3'c.p	2.22	100	1	18.48	819.906	-5	4103.56	4105.27	4103.56	825373
3273-3285	Ar-pAr-pUr-pUr-pUr-pCr-pAr-pCr-pCr-pAr-pCr-pCr-pGr-p	3'c.p	1.59	100	1	19.03	1367.51	-3	4104.55	4106.26	4104.54	4.04189e+06
3273-3285	Ar-pAr-pUr-pUr-pUr-pCr-pAr-pCr-pCr-pAr-pCr-pCr-pGr-p	3'c.p	2.19	100	1	19.04	683.251	-6	4104.55	4106.23	4104.54	5368999
749-763	Cr-pAr-pUr-pCr-pAr-pAr-pCr-pAr-pUr-pCr-pAr-pCr-pCr-pCr-pGr-p	3'c.p	1.5	100	1	21.83	591.325	-8	4737.66	4739.78	4737.65	2.56922e+06
749-763	Cr-pAr-pUr-pCr-pAr-pAr-pCr-pAr-pUr-pCr-pAr-pCr-pCr-pCr-pGr-p	3'c.p	1.29	100	1	21.84	1578.55	-3	4737.66	4739.72	4737.65	7766105
749-763	Cr-pAr-pUr-pCr-pAr-pAr-pCr-pAr-pUr-pCr-pAr-pCr-pCr-pCr-pGr-p	3'c.p	1.29	100	1	21.85	788.769	-6	4737.66	4739.75	4737.65	2.89468e+06
749-763	Cr-pAr-pUr-pCr-pAr-pAr-pCr-pAr-pUr-pCr-pAr-pCr-pCr-pCr-pGr-p	3'c.p	1.19	100	1	21.85	1183.66	-4	4737.66	4739.71	4737.65	1.16759e+06
749-763	Cr-pAr-pUr-pCr-pAr-pAr-pCr-pAr-pUr-pCr-pAr-pCr-pCr-pCr-pGr-p	3'c.p	1.6	100	1	21.85	675.944	-7	4737.66	4739.7	4737.65	10031708
1001-1016	Cr-pAr-pAr-pCr-pUr-pUr-pCr-pCr-pGr-pGr-pGr-pUr-pGr-pCr-pAr-pGr-p	3'c.p	3.16	100	1	22.87	1718.22	-3	5155.69	5157.9	5155.68	468777
1001-1016	Cr-pAr-pAr-pCr-pUr-pUr-pCr-pCr-pGr-pGr-pGr-pUr-pGr-pCr-pAr-pGr-p	3'c.p	3.44	100	1	22.87	735.807	-7	5155.69	5157.87	5155.68	398833
1001-1016	Cr-pAr-pAr-pCr-pUr-pUr-pCr-pCr-pGr-pGr-pGr-pUr-pGr-pCr-pAr-pGr-p	3'c.p	3.16	100	1.2	22.88	643.705	-8	5155.69	5157.88	5155.68	511520
749-763	Cr-pAr-pUr-pCr-pAr-pAr-pCr-pAr-pUr-pCr-pAr-pCr-pCr-pCr-pGr-p	3'c.p,18.0132	0.87	99.9	1	23.33	791.935	-6	4755.67	4758.05	4755.66	20862846
749-763	Cr-pAr-pUr-pCr-pAr-pAr-pCr-pAr-pUr-pCr-pAr-pCr-pCr-pCr-pGr-p	3'c.p,18.0132	1.59	99.9	1.4	23.41	593.577	-8	4755.67	4757.84	4755.66	245080
3985-4002	Cr-pCr-pCr-pCr-pAr-pCr-pUr-pCr-pAr-pCr-pCr-pAr-pCr-pCr-pUr-pCr-pUr-pGr-p	3'c.p	1.36	100	1	23.59	800.1	-7	5605.74	5608.05	5605.73	590023
3985-4002	Cr-pCr-pCr-pCr-pAr-pCr-pUr-pCr-pAr-pCr-pCr-pAr-pCr-pCr-pUr-pCr-pUr-pGr-p	3'c.p	2.06	100	1	23.59	699.961	-8	5605.75	5608.26	5605.73	1.54132e+06
3985-4002	Cr-pCr-pCr-pCr-pAr-pCr-pUr-pCr-pAr-pCr-pCr-pAr-pCr-pCr-pUr-pCr-pUr-pGr-p	3'c.p	1.8	100	1.4	23.59	622.077	-9	5605.75	5608.32	5605.73	412050
3985-4002	Cr-pCr-pCr-pCr-pAr-pCr-pUr-pCr-pAr-pCr-pCr-pAr-pCr-pCr-pUr-pCr-pUr-pGr-p	3'c.p	2.32	100	1.3	23.59	1868.24	-3	5605.75	5608.23	5605.73	1.01573e+06
3985-4002	Cr-pCr-pCr-pCr-pAr-pCr-pUr-pCr-pAr-pCr-pCr-pAr-pCr-pCr-pUr-pCr-pUr-pGr-p	3'c.p	1.71	100	1.8	23.6	1400.93	-4	5605.74	5608.05	5605.73	256420
3985-4002	Cr-pCr-pCr-pCr-pAr-pCr-pUr-pCr-pAr-pCr-pCr-pAr-pCr-pCr-pUr-pCr-pUr-pGr-p	3'c.p,18.0112	1.88	97.6	1	24.84	802.672	-7	5623.76	5626.06	5623.75	26884790
3985-4002	Cr-pCr-pCr-pCr-pAr-pCr-pUr-pCr-pAr-pCr-pCr-pAr-pCr-pCr-pUr-pCr-pUr-pGr-p	3'c.p,18.0112	1.45	97.6	1	24.84	1405.43	-4	5623.75	5626.24	5623.75	5624553
3985-4002	Cr-pCr-pCr-pCr-pAr-pCr-pUr-pCr-pAr-pCr-pCr-pAr-pCr-pCr-pUr-pCr-pUr-pGr-p	3'c.p,18.0112	1.8	97.6	1.1	24.84	1124.14	-5	5623.76	5626.27	5623.75	3.2302e+06
3985-4002	Cr-pCr-pCr-pCr-pAr-pCr-pUr-pCr-pAr-pCr-pCr-pAr-pCr-pCr-pUr-pCr-pUr-pGr-p	3'c.p,18.0112	1.54	97.6	1	24.84	936.619	-6	5623.75	5626.23	5623.75	7.41484e+06
3985-4002	Cr-pCr-pCr-pCr-pAr-pCr-pUr-pCr-pAr-pCr-pCr-pAr-pCr-pCr-pUr-pCr-pUr-pGr-p	3'c.p,18.0112	2.23	97.6	1.1	24.84	1874.24	-3	5623.76	5626.21	5623.75	22908732
3985-4002	Cr-pCr-pCr-pCr-pAr-pCr-pUr-pCr-pAr-pCr-pCr-pAr-pCr-pCr-pUr-pCr-pUr-pGr-p	3'c.p,18.0112	2.06	97.6	1	24.84	702.212	-8	5623.76	5626.21	5623.75	22060270
1394-1409	Cr-pAr-pAr-pCr-pUr-pAr-pCr-pAr-pAr-pUr-pUr-pAr-pCr-pCr-pUr-pGr-p	3'c.p	2.93	100	1	25.65	723.377	-7	5068.69	5070.81	5068.67	888302
1394-1409	Cr-pAr-pAr-pCr-pUr-pAr-pCr-pAr-pAr-pUr-pUr-pAr-pCr-pCr-pUr-pGr-p	3'c.p	3.51	100	1.1	25.67	632.829	-8	5068.69	5070.85	5068.67	676715
1394-1409	Cr-pAr-pAr-pCr-pUr-pAr-pCr-pAr-pAr-pUr-pUr-pAr-pCr-pCr-pUr-pGr-p	3'c.p	2.74	100	1	25.67	1689.22	-3	5068.68	5070.84	5068.67	859873
1671-1686	Ar-pAr-pCr-pUr-pUr-pCr-pAr-pAr-pCr-pUr-pUr-pCr-pAr-pAr-pCr-pGr-p	3'c.p	1.39	100	1	26.77	1013.13	-5	5068.68	5070.85	5068.67	740392
1671-1686	Ar-pAr-pCr-pUr-pUr-pCr-pAr-pAr-pCr-pUr-pUr-pCr-pAr-pAr-pCr-pGr-p	3'c.p	1.87	100	1	26.77	1689.22	-3	5068.68	5070.85	5068.67	7588489
1671-1686	Ar-pAr-pCr-pUr-pUr-pCr-pAr-pAr-pCr-pUr-pUr-pCr-pAr-pAr-pCr-pGr-p	3'c.p	1.97	100	1	26.77	723.375	-7	5068.68	5070.83	5068.67	9183180
1671-1686	Ar-pAr-pCr-pUr-pUr-pCr-pAr-pAr-pCr-pUr-pUr-pCr-pAr-pAr-pCr-pGr-p	3'c.p	1.58	100	1	26.77	844.107	-6	5068.68	5070.86	5068.67	1.83285e+06
1671-1686	Ar-pAr-pCr-pUr-pUr-pCr-pAr-pAr-pCr-pUr-pUr-pCr-pAr-pAr-pCr-pGr-p	3'c.p	1.58	100	1	26.77	1266.66	-4	5068.68	5070.81	5068.67	1.21105e+06
1671-1686	Ar-pAr-pCr-pUr-pUr-pCr-pAr-pAr-pCr-pUr-pUr-pCr-pAr-pAr-pCr-pGr-p	3'c.p	2.16	100	1	26.77	632.703	-8	5068.68	5070.81	5068.67	4.76812e+06
672-690	Cr-pAr-pCr-pAr-pCr-pCr-pCr-pCr-pUr-pAr-pUr-pCr-pAr-pAr-pCr-pCr-pUr-pCr-pGr-p	3'c.p	2.54	100	1	27.64	1985.93	-3	5958.81	5961.41	5958.8	5714795
672-690	Cr-pAr-pCr-pAr-pCr-pCr-pCr-pCr-pUr-pAr-pUr-pCr-pAr-pAr-pCr-pCr-pUr-pCr-pGr-p	3'c.p	1.97	100	1	27.64	1489.2	-4	5958.81	5961.4	5958.8	1.76846e+06
672-690	Cr-pAr-pCr-pAr-pCr-pCr-pCr-pCr-pUr-pAr-pUr-pCr-pAr-pAr-pCr-pCr-pUr-pCr-pGr-p	3'c.p	2.71	100	1	27.64	661.305	-9	5958.81	5961.41	5958.8	6.21842e+06
672-690	Cr-pAr-pCr-pAr-pCr-pCr-pCr-pCr-pUr-pAr-pUr-pCr-pAr-pAr-pCr-pCr-pUr-pCr-pGr-p	3'c.p	1.89	100	1	27.64	1191.16	-5	5958.81	5961.46	5958.8	733333
672-690	Cr-pAr-pCr-pAr-pCr-pCr-pCr-pCr-pUr-pAr-pUr-pCr-pAr-pAr-pCr-pCr-pUr-pCr-pGr-p	3'c.p	1.89	100	1.1	27.64	992.462	-6	5958.81	5961.39	5958.8	677731
672-690	Cr-pAr-pCr-pAr-pCr-pCr-pCr-pCr-pUr-pAr-pUr-pCr-pAr-pAr-pCr-pCr-pUr-pCr-pGr-p	3'c.p	2.46	100	1	27.64	744.094	-8	5958.81	5961.38	5958.8	7.13938e+06
672-690	Cr-pAr-pCr-pAr-pCr-pCr-pCr-pCr-pUr-pAr-pUr-pCr-pAr-pAr-pCr-pCr-pUr-pCr-pGr-p	3'c.p	1.81	100	1	27.64	850.537	-7	5958.81	5961.41	5958.8	1.89396e+06
1671-1686	Ar-pAr-pCr-pUr-pUr-pCr-pAr-pAr-pCr-pUr-pUr-pCr-pAr-pAr-pCr-pGr-p	3'c.p,18.0103	2.15	94.7	1	28.05	634.954	-8	5086.69	5088.8	5086.68	1.1586e+06
1671-1686	Ar-pAr-pCr-pUr-pUr-pCr-pAr-pAr-pCr-pUr-pUr-pCr-pAr-pAr-pCr-pGr-p	3'c.p,18.0103	1.95	94.7	1	28.05	1695.22	-3	5086.69	5088.84	5086.68	20867738
1671-1686	Ar-pAr-pCr-pUr-pUr-pCr-pAr-pAr-pCr-pUr-pUr-pCr-pAr-pAr-pCr-pGr-p	3'c.p,18.0103	1.67	94.7	1.1	28.05	1016.73	-5	5086.69	5088.82	5086.68	2.3138e+06
1671-1686	Ar-pAr-pCr-pUr-pUr-pCr-pAr-pAr-pCr-pUr-pUr-pCr-pAr-pAr-pCr-pGr-p	3'c.p,18.0103	1.57	94.7	1	28.05	725.948	-7	5086.69	5088.83	5086.68	31745882
1671-1686	Ar-pAr-pCr-pUr-pUr-pCr-pAr-pAr-pCr-pUr-pUr-pCr-pAr-pAr-pCr-pGr-p	3'c.p,18.0103	1.76	94.7	1	28.05	1271.17	-4	5086.69	5088.84	5086.68	3.03909e+06
1671-1686	Ar-pAr-pCr-pUr-pUr-pCr-pAr-pAr-pCr-pUr-pUr-pCr-pAr-pAr-pCr-pGr-p	3'c.p,18.0103	1.86	94.7	1.1	28.05	847.108	-6	5086.69	5088.84	5086.68	9215261
672-690	Cr-pAr-pCr-pAr-pCr-pCr-pCr-pCr-pUr-pAr-pUr-pCr-pAr-pAr-pCr-pCr-pUr-pCr-pGr-p	3'c.p,18.0103	2.45	99.2	1	28.86	663.306	-9	5976.82	5979.4	5976.81	12958967
672-690	Cr-pAr-pCr-pAr-pCr-pCr-pCr-pCr-pUr-pAr-pUr-pCr-pAr-pAr-pCr-pCr-pUr-pCr-pGr-p	3'c.p,18.0103	2.12	99.2	1.1	28.89	1991.93	-3	5976.82	5979.41	5976.81	20465600
672-690	Cr-pAr-pCr-pAr-pCr-pCr-pCr-pCr-pUr-pAr-pUr-pCr-pAr-pAr-pCr-pCr-pUr-pCr-pGr-p	3'c.p,18.0103	1.39	99.2	1	28.89	1194.76	-5	5976.82	5979.4	5976.81	2750020
672-690	Cr-pAr-pCr-pAr-pCr-pCr-pCr-pCr-pUr-pAr-pUr-pCr-pAr-pAr-pCr-pCr-pUr-pCr-pGr-p	3'c.p,18.0103	1.79	99.2	1	28.89	746.344	-8	5976.82	5979.4	5976.81	29382928
672-690	Cr-pAr-pCr-pAr-pCr-pCr-pCr-pCr-pUr-pAr-pUr-pCr-pAr-pAr-pCr-pCr-pUr-pCr-pGr-p	3'c.p,18.0103	1.63	99.2	1	28.89	1493.7	-4	5976.82	5979.44	5976.81	5983496
672-690	Cr-pAr-pCr-pAr-pCr-pCr-pCr-pCr-pUr-pAr-pUr-pCr-pAr-pAr-pCr-pCr-pUr-pCr-pGr-p	3'c.p,18.0103	1.55	99.2	1	28.89	853.109	-7	5976.82	5979.42	5976.81	12058724
672-690	Cr-pAr-pCr-pAr-pCr-pCr-pCr-pCr-pUr-pAr-pUr-pCr-pAr-pAr-pCr-pCr-pUr-pCr-pGr-p	3'c.p,18.0103	1.39	99.2	1	28.89	995.463	-6	5976.82	5979.43	5976.81	3.34711e+06
954-975	Ur-pGr-pCr-pAr-pCr-pCr-pCr-pUr-pGr-pAr-pAr-pGr-pUr-pCr-pCr-pUr-pUr-pCr-pAr-pCr-pCr-pGr-p	3'c.p	2.88	100	1.3	31.26	773.873	-9	6971.92	6975.03	6971.9	360705
3133-3151	Ar-pUr-pCr-pGr-pCr-pAr-pUr-pGr-pAr-pUr-pUr-pCr-pGr-pCr-pUr-pUr-pAr-pCr-pGr-p	3'c.p	9.79	100	1	31.46	756.47	-8	6057.82	6060.47	6057.76	729366
3133-3151	Ar-pUr-pCr-pGr-pCr-pAr-pUr-pGr-pAr-pUr-pUr-pCr-pGr-pCr-pUr-pUr-pAr-pCr-pGr-p	3'c.p	9.31	100	1.6	31.46	864.681	-7	6057.81	6060.46	6057.76	272290
2170-2190	Cr-pCr-pUr-pAr-pCr-pUr-pCr-pCr-pAr-pAr-pCr-pAr-pAr-pCr-pUr-pCr-pUr-pAr-pUr-pCr-pGr-p	3'c.p	1.14	100	1	31.6	1098.47	-6	6594.87	6597.83	6594.86	453759
2170-2190	Cr-pCr-pUr-pAr-pCr-pUr-pCr-pCr-pAr-pAr-pCr-pAr-pAr-pCr-pUr-pCr-pUr-pAr-pUr-pCr-pGr-p	3'c.p	1.88	100	1	31.6	732.089	-9	6594.87	6597.67	6594.86	4684919
2170-2190	Cr-pCr-pUr-pAr-pCr-pUr-pCr-pCr-pAr-pAr-pCr-pAr-pAr-pCr-pUr-pCr-pUr-pAr-pUr-pCr-pGr-p	3'c.p	2.4	100	1	31.6	658.78	-10	6594.88	6597.69	6594.86	6.4876e+06
2170-2190	Cr-pCr-pUr-pAr-pCr-pUr-pCr-pCr-pAr-pAr-pCr-pAr-pAr-pCr-pUr-pCr-pUr-pAr-pUr-pCr-pGr-p	3'c.p	1.96	100	1.1	31.6	2197.95	-3	6594.87	6597.69	6594.86	3082426
2170-2190	Cr-pCr-pUr-pAr-pCr-pUr-pCr-pCr-pAr-pAr-pCr-pAr-pAr-pCr-pUr-pCr-pUr-pAr-pUr-pCr-pGr-p	3'c.p	0.99	100	1	31.6	941.403	-7	6594.87	6597.86	6594.86	553490
2170-2190	Cr-pCr-pUr-pAr-pCr-pUr-pCr-pCr-pAr-pAr-pCr-pAr-pAr-pCr-pUr-pCr-pUr-pAr-pUr-pCr-pGr-p	3'c.p	1.36	100	1	31.6	1648.21	-4	6594.87	6597.67	6594.86	1.99875e+06
2170-2190	Cr-pCr-pUr-pAr-pCr-pUr-pCr-pCr-pAr-pAr-pCr-pAr-pAr-pCr-pUr-pCr-pUr-pAr-pUr-pCr-pGr-p	3'c.p	1.14	100	1	31.6	1318.37	-5	6594.87	6597.72	6594.86	604065
2170-2190	Cr-pCr-pUr-pAr-pCr-pUr-pCr-pCr-pAr-pAr-pCr-pAr-pAr-pCr-pUr-pCr-pUr-pAr-pUr-pCr-pGr-p	3'c.p	1.29	100	1	31.6	823.602	-8	6594.87	6597.65	6594.86	1.71895e+06
954-975	Ur-pGr-pCr-pAr-pCr-pCr-pCr-pUr-pGr-pAr-pAr-pGr-pUr-pCr-pCr-pUr-pUr-pCr-pAr-pCr-pCr-pGr-p	3'c.p,18.0059	2.87	99	1	32.3	775.985	-9	6989.92	6993.04	6989.9	717861
954-975	Ur-pGr-pCr-pAr-pCr-pCr-pCr-pUr-pGr-pAr-pAr-pGr-pUr-pCr-pCr-pUr-pUr-pCr-pAr-pCr-pCr-pGr-p	3'c.p,18.0059	2.73	99	1.1	32.3	873.109	-8	6989.92	6993.02	6989.9	415061
1038-1058	Ur-pUr-pCr-pCr-pCr-pCr-pAr-pAr-pUr-pAr-pUr-pCr-pAr-pCr-pCr-pAr-pAr-pUr-pCr-pUr-pGr-p	3'c.p	2.38	100	1	32.34	823.851	-8	6595.86	6598.69	6595.84	313868
1038-1058	Ur-pUr-pCr-pCr-pCr-pCr-pAr-pAr-pUr-pAr-pUr-pCr-pAr-pCr-pCr-pAr-pAr-pUr-pCr-pUr-pGr-p	3'c.p	2.97	100	1	32.34	658.779	-10	6595.86	6598.68	6595.84	1.00382e+06
1038-1058	Ur-pUr-pCr-pCr-pCr-pCr-pAr-pAr-pUr-pAr-pUr-pCr-pAr-pCr-pCr-pAr-pAr-pUr-pCr-pUr-pGr-p	3'c.p	2.53	100	1	32.34	732.088	-9	6595.86	6598.65	6595.84	1.72574e+06
1038-1058	Ur-pUr-pCr-pCr-pCr-pCr-pAr-pAr-pUr-pAr-pUr-pCr-pAr-pCr-pCr-pAr-pAr-pUr-pCr-pUr-pGr-p	3'c.p	3.19	100	1.8	32.36	598.89	-11	6595.87	6598.67	6595.84	212613
1038-1058	Ur-pUr-pCr-pCr-pCr-pCr-pAr-pAr-pUr-pAr-pUr-pCr-pAr-pCr-pCr-pAr-pAr-pUr-pCr-pUr-pGr-p	3'c.p	1.94	100	1.6	32.36	1648.46	-4	6595.86	6598.77	6595.84	482887
2170-2190	Cr-pCr-pUr-pAr-pCr-pUr-pCr-pCr-pAr-pAr-pCr-pAr-pAr-pCr-pUr-pCr-pUr-pAr-pUr-pCr-pGr-p	3'c.p,18.0063	1.66	96.8	1	32.68	1101.64	-6	6612.88	6615.75	6612.87	1.75804e+06
2170-2190	Cr-pCr-pUr-pAr-pCr-pUr-pCr-pCr-pAr-pAr-pCr-pAr-pAr-pCr-pUr-pCr-pUr-pAr-pUr-pCr-pGr-p	3'c.p,18.0063	1.59	96.8	1	32.69	943.976	-7	6612.88	6615.68	6612.87	2.72209e+06
2170-2190	Cr-pCr-pUr-pAr-pCr-pUr-pCr-pCr-pAr-pAr-pCr-pAr-pAr-pCr-pUr-pCr-pUr-pAr-pUr-pCr-pGr-p	3'c.p,18.0063	2.11	96.8	1	32.69	2203.95	-3	6612.88	6615.7	6612.87	10625851
2170-2190	Cr-pCr-pUr-pAr-pCr-pUr-pCr-pCr-pAr-pAr-pCr-pAr-pAr-pCr-pUr-pCr-pUr-pAr-pUr-pCr-pGr-p	3'c.p,18.0063	1.81	96.8	1	32.69	1652.71	-4	6612.88	6615.73	6612.87	6.51912e+06
2170-2190	Cr-pCr-pUr-pAr-pCr-pUr-pCr-pCr-pAr-pAr-pCr-pAr-pAr-pCr-pUr-pCr-pUr-pAr-pUr-pCr-pGr-p	3'c.p,18.0063	2.18	96.8	1	32.69	825.852	-8	6612.88	6615.69	6612.87	17979362
2170-2190	Cr-pCr-pUr-pAr-pCr-pUr-pCr-pCr-pAr-pAr-pCr-pAr-pAr-pCr-pUr-pCr-pUr-pAr-pUr-pCr-pGr-p	3'c.p,18.0063	1.44	96.8	1	32.69	1321.97	-5	6612.88	6615.73	6612.87	1985619
2170-2190	Cr-pCr-pUr-pAr-pCr-pUr-pCr-pCr-pAr-pAr-pCr-pAr-pAr-pCr-pUr-pCr-pUr-pAr-pUr-pCr-pGr-p	3'c.p,18.0063	2.4	96.8	1	32.69	733.979	-9	6612.88	6615.68	6612.87	20827210
2170-2190	Cr-pCr-pUr-pAr-pCr-pUr-pCr-pCr-pAr-pAr-pCr-pAr-pAr-pCr-pUr-pCr-pUr-pAr-pUr-pCr-pGr-p	3'c.p,18.0063	2.33	96.8	1	32.69	660.481	-10	6612.88	6615.66	6612.87	3.68682e+06

## Sheet: CSP mRNA 10 ul min-1
Positions	Oligo Sequence	3' Termini	∆ ppm	Conf. Score	Best ASR	RT	M/Z	Charge St.	Mono Mass Exp.	Avg Mass Exp.	Mono Mass Theo.	MS Area
306-315	Cr-pCr-pCr-pUr-pUr-pCr-pAr-pAr-pCr-pGr-p	3'c.p	0.83	95.6	1	19.89	627.276	-5	3140.41	3141.66	3140.41	2.12372e+06
1226-1236	Cr-pUr-pUr-pCr-pAr-pCr-pAr-pAr-pAr-pCr-pGr-p	3'c.p	0.94	100	1	21.58	581.406	-6	3493.48	3494.91	3493.47	8.06828e+06
1226-1236	Cr-pUr-pUr-pCr-pAr-pCr-pAr-pAr-pAr-pCr-pGr-p	3'c.p	1.57	100	1	21.58	697.889	-5	3493.48	3494.93	3493.47	4854634
1226-1236	Cr-pUr-pUr-pCr-pAr-pCr-pAr-pAr-pAr-pCr-pGr-p	3'c.p	2.06	100	1	21.58	1746.23	-2	3493.48	3494.96	3493.47	1908629
1226-1236	Cr-pUr-pUr-pCr-pAr-pCr-pAr-pAr-pAr-pCr-pGr-p	3'c.p	1.64	100	1	21.58	1163.82	-3	3493.48	3494.95	3493.47	2.50941e+06
4059-4071	Cr-pCr-pAr-pCr-pAr-pCr-pCr-pCr-pCr-pCr-pAr-pCr-pGr-p	3'c.p	1.76	100	1	21.85	678.757	-6	4077.58	4079.26	4077.58	4315860
4059-4071	Cr-pCr-pAr-pCr-pAr-pCr-pCr-pCr-pCr-pCr-pAr-pCr-pGr-p	3'c.p	2.18	100	1.4	21.85	581.648	-7	4077.59	4079.17	4077.58	2.26418e+06
2583-2593	Cr-pUr-pAr-pAr-pCr-pUr-pUr-pAr-pUr-pCr-pGr-p	3'c.p	1.16	99.4	1	21.94	577.733	-6	3471.43	3472.55	3471.43	255049
2952-2964	Ur-pCr-pCr-pUr-pCr-pCr-pAr-pAr-pCr-pUr-pUr-pCr-pGr-p	3'c.p	1.64	98.6	1	22.06	675.411	-6	4057.51	4059.18	4057.5	6271176
2952-2964	Ur-pCr-pCr-pUr-pCr-pCr-pAr-pAr-pCr-pUr-pUr-pCr-pGr-p	3'c.p	2.06	98.6	1	22.06	578.78	-7	4057.51	4059.15	4057.5	4.59032e+06
1453-1464	Ar-pCr-pAr-pUr-pCr-pUr-pCr-pCr-pAr-pCr-pCr-pGr-p	3'c.p	1.64	99.9	1	22.12	1257.5	-3	3774.51	3776.11	3774.5	3.50886e+06
1453-1464	Ar-pCr-pAr-pUr-pCr-pUr-pCr-pCr-pAr-pCr-pCr-pGr-p	3'c.p	1.45	99.9	1	22.12	628.244	-6	3774.51	3776.09	3774.5	11654056
1453-1464	Ar-pCr-pAr-pUr-pCr-pUr-pCr-pCr-pAr-pCr-pCr-pGr-p	3'c.p	1.58	99.9	1	22.12	754.095	-5	3774.51	3776.06	3774.5	3.55494e+06
3453-3462	Ar-pAr-pCr-pAr-pAr-pUr-pAr-pCr-pCr-pGr-p	3'c.p	1.3	99	1	22.36	641.486	-5	3211.46	3212.84	3211.46	4845425
4059-4071	Cr-pCr-pAr-pCr-pAr-pCr-pCr-pCr-pCr-pCr-pAr-pCr-pGr-p	3'c.p,18.0085	1.76	99.5	1	22.48	681.758	-6	4095.59	4097.26	4095.59	20627548
4059-4071	Cr-pCr-pAr-pCr-pAr-pCr-pCr-pCr-pCr-pCr-pAr-pCr-pGr-p	3'c.p,18.0085	1.64	99.5	1	22.48	818.311	-5	4095.59	4097.23	4095.59	8935154
4059-4071	Cr-pCr-pAr-pCr-pAr-pCr-pCr-pCr-pCr-pCr-pAr-pCr-pGr-p	3'c.p,18.0085	1.7	99.5	1	22.48	1364.52	-3	4095.59	4097.27	4095.59	6.65725e+06
1810-1822	Ar-pCr-pAr-pUr-pCr-pAr-pCr-pCr-pCr-pCr-pUr-pUr-pGr-p	3'c.p	2.08	100	1	25.05	1359.51	-3	4080.54	4082.19	4080.53	693954
1810-1822	Ar-pCr-pAr-pUr-pCr-pAr-pCr-pCr-pCr-pCr-pUr-pUr-pGr-p	3'c.p	2.68	100	1.1	25.05	582.07	-7	4080.54	4082.19	4080.53	1.35695e+06
1810-1822	Ar-pCr-pAr-pUr-pCr-pAr-pCr-pCr-pCr-pCr-pUr-pUr-pGr-p	3'c.p	2.38	100	1.1	25.05	679.25	-6	4080.54	4082.15	4080.53	1.29987e+06
3925-3938	Ur-pCr-pCr-pUr-pGr-pGr-pGr-pUr-pAr-pCr-pCr-pCr-pCr-pGr-p	3'c.p	2.31	100	1.2	25.15	556.44	-8	4457.58	4459.63	4457.57	743693
3925-3938	Ur-pCr-pCr-pUr-pGr-pGr-pGr-pUr-pAr-pCr-pCr-pCr-pCr-pGr-p	3'c.p	1.65	100	1	25.17	636.075	-7	4457.57	4459.5	4457.57	8756589
3925-3938	Ur-pCr-pCr-pUr-pGr-pGr-pGr-pUr-pAr-pCr-pCr-pCr-pCr-pGr-p	3'c.p	2.2	100	1	25.17	1113.64	-4	4457.58	4459.49	4457.57	1.00506e+06
3925-3938	Ur-pCr-pCr-pUr-pGr-pGr-pGr-pUr-pAr-pCr-pCr-pCr-pCr-pGr-p	3'c.p	1.76	100	1.1	25.17	890.708	-5	4457.57	4459.52	4457.57	931693
3925-3938	Ur-pCr-pCr-pUr-pGr-pGr-pGr-pUr-pAr-pCr-pCr-pCr-pCr-pGr-p	3'c.p	1.87	100	1	25.17	742.088	-6	4457.57	4459.5	4457.57	3.53061e+06
3925-3938	Ur-pCr-pCr-pUr-pGr-pGr-pGr-pUr-pAr-pCr-pCr-pCr-pCr-pGr-p	3'c.p	1.87	100	1	25.18	1485.18	-3	4457.57	4459.5	4457.57	3977681
180-192	Ur-pUr-pCr-pAr-pGr-pAr-pUr-pCr-pCr-pAr-pGr-pCr-pGr-p	3'c.p	2.02	97.5	1	25.41	692.585	-6	4160.55	4162.23	4160.54	1305019
180-192	Ur-pUr-pCr-pAr-pGr-pAr-pUr-pCr-pCr-pAr-pGr-pCr-pGr-p	3'c.p	1.9	97.5	1	25.43	593.5	-7	4160.55	4162.26	4160.54	1193914
2282-2295	Cr-pGr-pGr-pCr-pGr-pAr-pUr-pUr-pCr-pCr-pAr-pCr-pCr-pGr-p	3'c.p	1.67	100	1	25.5	1119.64	-4	4480.6	4482.57	4480.59	1.02643e+06
2282-2295	Cr-pGr-pGr-pCr-pGr-pAr-pUr-pUr-pCr-pCr-pAr-pCr-pCr-pGr-p	3'c.p	1.67	100	1	25.5	639.364	-7	4480.6	4482.53	4480.59	6.83602e+06
2282-2295	Cr-pGr-pGr-pCr-pGr-pAr-pUr-pUr-pCr-pCr-pAr-pCr-pCr-pGr-p	3'c.p	1.67	100	1	25.5	745.926	-6	4480.6	4482.54	4480.59	6.43101e+06
2282-2295	Cr-pGr-pGr-pCr-pGr-pAr-pUr-pUr-pCr-pCr-pAr-pCr-pCr-pGr-p	3'c.p	1.45	100	1	25.51	1492.86	-3	4480.6	4482.55	4480.59	4.03141e+06
2282-2295	Cr-pGr-pGr-pCr-pGr-pAr-pUr-pUr-pCr-pCr-pAr-pCr-pCr-pGr-p	3'c.p	1.34	100	1	25.51	895.313	-5	4480.6	4482.58	4480.59	1.59268e+06
615-626	Ar-pAr-pCr-pCr-pUr-pGr-pCr-pGr-pCr-pGr-pAr-pGr-p	3'c.p	3.91	97.3	1	25.57	648.084	-6	3893.55	3895.21	3893.54	1.06407e+06
2975-2988	Cr-pUr-pCr-pUr-pGr-pUr-pGr-pCr-pUr-pGr-pAr-pAr-pCr-pGr-p	3'c.p	2.7	100	1.3	26.19	1493.52	-3	4482.57	4484.48	4482.56	596531
2975-2988	Cr-pUr-pCr-pUr-pGr-pUr-pGr-pCr-pUr-pGr-pAr-pAr-pCr-pGr-p	3'c.p	2.48	100	1.1	26.19	639.503	-7	4482.57	4484.31	4482.56	1.69212e+06
63-77	Ur-pUr-pCr-pCr-pUr-pGr-pGr-pUr-pGr-pCr-pUr-pGr-pCr-pUr-pGr-p	3'c.p	2.06	99.8	1.2	26.38	596.814	-8	4781.56	4783.58	4781.55	2.36253e+06
3393-3405	Ar-pUr-pCr-pAr-pUr-pCr-pAr-pCr-pCr-pAr-pCr-pCr-pGr-p	3'c.p	1.27	100	1	26.92	683.086	-6	4103.56	4105.24	4103.56	5808527
3393-3405	Ar-pUr-pCr-pAr-pUr-pCr-pAr-pCr-pCr-pAr-pCr-pCr-pGr-p	3'c.p	1.74	100	1.1	26.92	585.359	-7	4103.56	4105.24	4103.56	5.1227e+06
3393-3405	Ar-pUr-pCr-pAr-pUr-pCr-pAr-pCr-pCr-pAr-pCr-pCr-pGr-p	3'c.p	1.51	100	1	26.92	819.906	-5	4103.56	4105.23	4103.56	958295
3393-3405	Ar-pUr-pCr-pAr-pUr-pCr-pAr-pCr-pCr-pAr-pCr-pCr-pGr-p	3'c.p	1.27	100	1	26.93	1367.18	-3	4103.56	4105.27	4103.56	2685549
2860-2872	Ar-pCr-pAr-pGr-pCr-pCr-pUr-pGr-pAr-pGr-pCr-pAr-pGr-p	3'c.p	1.06	97.8	1	26.95	703.093	-6	4222.59	4224.55	4222.59	990301
2860-2872	Ar-pCr-pAr-pGr-pCr-pCr-pUr-pGr-pAr-pGr-pCr-pAr-pGr-p	3'c.p	1.98	97.8	1	26.95	602.364	-7	4222.6	4224.3	4222.59	999792
2282-2295	Cr-pGr-pGr-pCr-pGr-pAr-pUr-pUr-pCr-pCr-pAr-pCr-pCr-pGr-p	3'c.p,18.0073	2	99.2	1	26.97	899.115	-5	4498.61	4500.55	4498.6	3.25535e+06
2282-2295	Cr-pGr-pGr-pCr-pGr-pAr-pUr-pUr-pCr-pCr-pAr-pCr-pCr-pGr-p	3'c.p,18.0073	1.67	99.2	1	26.97	748.927	-6	4498.61	4500.56	4498.6	10267844
2282-2295	Cr-pGr-pGr-pCr-pGr-pAr-pUr-pUr-pCr-pCr-pAr-pCr-pCr-pGr-p	3'c.p,18.0073	2.1	99.2	1	26.97	1498.86	-3	4498.61	4500.58	4498.6	4272259
2282-2295	Cr-pGr-pGr-pCr-pGr-pAr-pUr-pUr-pCr-pCr-pAr-pCr-pCr-pGr-p	3'c.p,18.0073	2.43	99.2	1	26.97	1124.15	-4	4498.61	4500.59	4498.6	1.30519e+06
2282-2295	Cr-pGr-pGr-pCr-pGr-pAr-pUr-pUr-pCr-pCr-pAr-pCr-pCr-pGr-p	3'c.p,18.0073	2.32	99.2	1	26.97	641.795	-7	4498.61	4500.56	4498.6	2.65504e+06
3969-3984	Cr-pUr-pCr-pCr-pCr-pAr-pCr-pCr-pUr-pCr-pCr-pAr-pCr-pCr-pUr-pGr-p	3'c.p	1.74	99.9	1.8	27.51	709.658	-7	4971.65	4973.98	4971.64	255094
3273-3285	Ar-pAr-pUr-pUr-pUr-pCr-pAr-pCr-pCr-pAr-pCr-pCr-pGr-p	3'c.p	1.47	100	1	27.51	683.251	-6	4104.55	4106.18	4104.54	7036285
3273-3285	Ar-pAr-pUr-pUr-pUr-pCr-pAr-pCr-pCr-pAr-pCr-pCr-pGr-p	3'c.p	1.24	100	1	27.51	1367.51	-3	4104.54	4106.21	4104.54	2.67605e+06
3273-3285	Ar-pAr-pUr-pUr-pUr-pCr-pAr-pCr-pCr-pAr-pCr-pCr-pGr-p	3'c.p	1.83	100	1	27.51	585.5	-7	4104.55	4106.35	4104.54	4482451
3969-3984	Cr-pUr-pCr-pCr-pCr-pAr-pCr-pCr-pUr-pCr-pCr-pAr-pCr-pCr-pUr-pGr-p	3'c.p	1.74	99.9	1.3	27.6	620.7	-8	4971.65	4973.74	4971.64	2950565
466-480	Ar-pCr-pCr-pCr-pCr-pUr-pUr-pCr-pCr-pUr-pGr-pGr-pGr-pCr-pGr-p	3'c.p	2.62	100	1	27.91	679.653	-7	4762.62	4764.69	4762.61	1193872
466-480	Ar-pCr-pCr-pCr-pCr-pUr-pUr-pCr-pCr-pUr-pGr-pGr-pGr-pCr-pGr-p	3'c.p	2.72	100	1	27.92	594.445	-8	4762.62	4764.6	4762.61	647423
466-480	Ar-pCr-pCr-pCr-pCr-pUr-pUr-pCr-pCr-pUr-pGr-pGr-pGr-pCr-pGr-p	3'c.p	2.1	100	1.9	27.92	1587.2	-3	4762.62	4764.71	4762.61	487204
3797-3811	Ur-pAr-pGr-pCr-pUr-pGr-pUr-pGr-pGr-pCr-pAr-pGr-pCr-pUr-pGr-p	3'c.p	1.31	100	1	28.31	1622.2	-3	4867.62	4869.7	4867.61	1.36118e+06
3797-3811	Ur-pAr-pGr-pCr-pUr-pGr-pUr-pGr-pGr-pCr-pAr-pGr-pCr-pUr-pGr-p	3'c.p	1.21	100	1	28.31	694.653	-7	4867.62	4869.7	4867.61	2.77363e+06
3797-3811	Ur-pAr-pGr-pCr-pUr-pGr-pUr-pGr-pGr-pCr-pAr-pGr-pCr-pUr-pGr-p	3'c.p	1.91	100	1.1	28.31	607.571	-8	4867.62	4869.68	4867.61	3403903
3770-3785	Cr-pUr-pGr-pCr-pUr-pGr-pUr-pAr-pGr-pCr-pUr-pGr-pCr-pCr-pUr-pGr-p	3'c.p	1.61	100	1.2	28.51	566.841	-9	5109.63	5111.66	5109.62	1.01185e+06
3770-3785	Cr-pUr-pGr-pCr-pUr-pGr-pUr-pAr-pGr-pCr-pUr-pGr-pCr-pCr-pUr-pGr-p	3'c.p	1.13	100	1	28.53	729.226	-7	5109.63	5111.81	5109.62	1.39993e+06
3770-3785	Cr-pUr-pGr-pCr-pUr-pGr-pUr-pAr-pGr-pCr-pUr-pGr-pCr-pCr-pUr-pGr-p	3'c.p	1.71	100	1	28.53	1702.87	-3	5109.63	5111.8	5109.62	1.17446e+06
3770-3785	Cr-pUr-pGr-pCr-pUr-pGr-pUr-pAr-pGr-pCr-pUr-pGr-pCr-pCr-pUr-pGr-p	3'c.p	1.61	100	1.1	28.55	637.947	-8	5109.63	5111.77	5109.62	3.75721e+06
3705-3720	Cr-pUr-pGr-pGr-pGr-pCr-pUr-pUr-pUr-pAr-pUr-pCr-pGr-pCr-pCr-pGr-p	3'c.p	2.57	91.3	1.1	28.72	637.822	-8	5109.64	5111.73	5109.62	205013
818-831	Cr-pAr-pGr-pCr-pGr-pGr-pAr-pUr-pGr-pGr-pAr-pCr-pAr-pGr-p	3'c.p	2.37	97.5	1.1	28.83	657.372	-7	4607.65	4609.66	4607.64	574966
902-915	Cr-pAr-pCr-pCr-pAr-pUr-pCr-pAr-pCr-pCr-pGr-pAr-pCr-pGr-p	3'c.p	1.84	91	1.8	29.08	634.511	-7	4447.63	4449.62	4447.62	586123
1953-1968	Cr-pGr-pGr-pGr-pUr-pGr-pUr-pAr-pCr-pUr-pCr-pCr-pAr-pCr-pCr-pGr-p	3'c.p	4.32	97.5	1.6	29.42	640.704	-8	5131.69	5133.91	5131.67	178271
1953-1968	Cr-pGr-pGr-pGr-pUr-pGr-pUr-pAr-pCr-pUr-pCr-pCr-pAr-pCr-pCr-pGr-p	3'c.p	4.41	97.5	1	29.42	732.377	-7	5131.69	5133.89	5131.67	353911
1692-1706	Ar-pCr-pCr-pGr-pGr-pCr-pAr-pCr-pCr-pGr-pGr-pCr-pGr-pUr-pGr-p	3'c.p	3.3	100	1.2	29.49	694.09	-7	4864.68	4866.73	4864.66	1.0304e+06
1692-1706	Ar-pCr-pCr-pGr-pGr-pCr-pAr-pCr-pCr-pGr-pGr-pCr-pGr-pUr-pGr-p	3'c.p	4.3	100	1.4	29.49	607.203	-8	4864.68	4866.74	4864.66	1231648
1692-1706	Ar-pCr-pCr-pGr-pGr-pCr-pAr-pCr-pCr-pGr-pGr-pCr-pGr-pUr-pGr-p	3'c.p	3.4	100	1.9	29.49	809.94	-6	4864.68	4866.7	4864.66	240055
1692-1706	Ar-pCr-pCr-pGr-pGr-pCr-pAr-pCr-pCr-pGr-pGr-pCr-pGr-pUr-pGr-p	3'c.p	3.6	100	1.2	29.51	1620.89	-3	4864.68	4866.74	4864.66	624965
1810-1825	Cr-pCr-pGr-pUr-pUr-pAr-pAr-pUr-pUr-pAr-pCr-pAr-pAr-pCr-pAr-pGr-p	3'c.p	3.62	100	1.2	29.69	850.776	-6	5108.69	5110.92	5108.68	695649
1810-1825	Cr-pCr-pGr-pUr-pUr-pAr-pAr-pUr-pUr-pAr-pCr-pAr-pAr-pCr-pAr-pGr-p	3'c.p	4	100	1.1	29.7	729.093	-7	5108.7	5110.85	5108.68	1210414
1810-1825	Cr-pCr-pGr-pUr-pUr-pAr-pAr-pUr-pUr-pAr-pCr-pAr-pAr-pCr-pAr-pGr-p	3'c.p	4.1	100	1.8	29.7	1702.56	-3	5108.7	5111.01	5108.68	622475
[truncated: 388 more rows]

## Sheet: CSP mRNA 20 ul min-1
Positions	Oligo Sequence	3' Termini	∆ ppm	Conf. Score	Best ASR	RT	M/Z	Charge St.	Mono Mass Exp.	Avg Mass Exp.	Mono Mass Theo.	MS Area
[truncated: 651 more rows]

[truncated: 14 more sheets: CSP mRNA 30 ul min-1, CSP mRNA 40 ul min-1, CSP mRNA 50 ul min-1, eGFP mRNA 5degC, eGFP mRNA 15degC, eGFP mRNA 25degC, eGFP mRNA 35degC, eGFP mRNA 45degC, eGFP mRNA 10 ul min-1, eGFP mRNA 30 ul min-1, eGFP mRNA 50 ul min-1, eGFP 60 ul min-1, eGFP mRNA 70 ul min-1, Sheet2]
